# Supplementary material for: The transcriptome landscape of early maize meiosis
Source: BMC Plant Biol. 2014 May 3;14:118. doi: 10.1186/1471-2229-14-118 (PMC4032173; doi:10.1186/1471-2229-14-118)
Supplement: Additional file 1: Table S1 — RNA yield, alignment scores of sequenced reads, and Pearson’s correlation coefficients between all RNA-seq. [file 1471-2229-14-118-S1.xlsx]

## Sheet: Sheet1
RNA yield (total RNA)
Anther early	2.6 µg
Anther A	7.1 µg
Anther B	2.3 µg
Meiocyte early	4.0 µg
Meiocyte A	4.6 µg
Meiocyte B	6.4 µg
Seedling A	6.7 µg
Seedling B	4.8 µg
Alignment of sequenced reads
sample	total	aligned	aligned (%)	uniquely aligned	uniquely aligned (%)	ambiguous	ambiguous (%)	unmapped	unmapped (%)	low_quality	low_quality (%)	total quality	total length
Meiocyte A	43915133	34061746	77.6	28734409	65.4	4394884	10	5458503	12.4	0	0	38	50
Meiocyte B	77551649	68789860	88.7	63201742	81.5	5197301	6.7	3564488	4.6	0	0	38	50
Anther A	45434260	40154175	88.4	36839650	81.1	2892625	6.4	2387460	5.3	0	0	38	50
Anther B	74190633	65427920	88.2	59681498	80.4	5852496	7.9	2910217	3.9	0	0	38	50
Seedling A	36126210	31696431	87.7	28882931	80	2525716	7	1904063	5.3	0	0	38	50
Seedling B	21684081	20336614	93.8	18535914	85.5	299456	1.4	1048011	4.8	0	0	37	54
						("ambigous": reads exceeded maximum ambiguity)
Correlation coefficients
	Anther early	Anther A	Anther B	Meiocyte early	Meiocyte A	Meiocyte B	Seedling A	Seedling B
Anther early	1	0.688702	0.642015	0.908393	0.723438	0.687204	0.263896	0.199135
Anther A	0.688702	1	0.941873	0.727261	0.880903	0.798836	0.180219	0.144168
Anther B	0.642015	0.941873	1	0.662839	0.792664	0.732004	0.175823	0.128579
Meiocyte early	0.908393	0.727261	0.662839	1	0.828307	0.836449	0.227474	0.18097
Meiocyte A	0.723438	0.880903	0.792664	0.828307	1	0.917401	0.188578	0.149064
Meiocyte B	0.687204	0.798836	0.732004	0.836449	0.917401	1	0.158874	0.121413
Seedling A	0.263896	0.180219	0.175823	0.227474	0.188578	0.158874	1	0.798975
Seedling B	0.199135	0.144168	0.128579	0.18097	0.149064	0.121413	0.798975	1
highlighted if >= 0.8
(trimmed dataset, used for most gene analysis)
