# Supplementary material for: The transcriptome landscape of early maize meiosis
Source: BMC Plant Biol. 2014 May 3;14:118. doi: 10.1186/1471-2229-14-118 (PMC4032173; doi:10.1186/1471-2229-14-118)
Supplement: Additional file 3: Table S2 — Lists of differentially expressed genes. [file 1471-2229-14-118-S3.xlsx]

## Sheet: DE genes
Differentially expressed genes in Zea mays B73 samples
A up (vs M)		M up (vs A)		A up (vs S)		S up (vs A)		M up (vs S)		S up (vs M)
gene ID	padj	gene ID	padj	gene ID	padj	gene ID	padj	gene ID	padj	gene ID	padj
GRMZM2G149288	0.000309993	GRMZM5G891801	3.65379e-10	GRMZM2G046676	0.00105125	AC205376.4_FG003	4.26995e-07	GRMZM2G046676	0.00315324	AC205376.4_FG003	0.000479143
GRMZM2G319104	0.00447951	GRMZM2G163406	0.000396158	GRMZM2G039650	0.00449773	GRMZM2G488458	5.0492e-09	GRMZM2G039650	0.00208181	GRMZM2G005155	0.00597769
GRMZM2G117405	6.36822e-05	GRMZM2G143854	0.00247303	GRMZM2G029912	1.51195e-05	GRMZM2G038365	8.38958e-13	GRMZM2G029912	0.00388756	GRMZM2G109821	0.00884765
GRMZM5G830329	6.30475e-06	GRMZM2G306597	0.00419726	GRMZM2G174343	0.00157294	GRMZM2G169261	2.37107e-07	GRMZM2G141244	0.00302856	GRMZM2G488458	4.12943e-05
GRMZM2G013957	1.03431e-05	GRMZM2G370081	0.000236989	GRMZM2G166671	1.23577e-18	GRMZM2G056442	0.000120084	GRMZM2G174343	0.00120983	GRMZM2G038365	3.35845e-21
GRMZM2G111998	0.00239899	GRMZM5G853409	3.86657e-05	GRMZM5G892094	1.63171e-05	GRMZM2G012391	4.74963e-08	GRMZM2G166671	1.21047e-15	GRMZM2G056442	0.00233818
GRMZM2G128935	4.26483e-05	GRMZM2G001676	0.00877809	GRMZM5G800286	4.16553e-06	GRMZM2G031568	2.41644e-41	GRMZM5G892094	5.02857e-09	GRMZM2G012391	0.000293029
GRMZM2G138937	8.70989e-07	GRMZM5G856777	4.31594e-07	GRMZM2G061704	3.20441e-17	GRMZM2G026015	3.68318e-07	GRMZM2G447691	0.00994784	GRMZM2G031568	7.73493e-20
GRMZM2G032276	1.81705e-06	GRMZM2G119252	0.00619277	GRMZM2G037823	4.51175e-05	GRMZM2G457287	2.20494e-05	GRMZM5G800286	0.0011283	GRMZM2G026015	4.72767e-08
GRMZM2G033937	0.00580809	GRMZM2G053239	0.00635344	GRMZM2G037639	6.77039e-06	GRMZM2G057247	0.000183415	GRMZM2G061704	1.66859e-20	GRMZM2G016066	8.71005e-13
GRMZM2G132811	0.00620834	GRMZM2G358180	1.53427e-06	GRMZM2G165836	5.22493e-11	GRMZM2G016066	2.72921e-07	GRMZM2G037639	0.000235842	GRMZM2G072041	0.00127904
GRMZM2G113052	0.00188235	GRMZM2G070931	0.00957072	GRMZM2G091176	9.03474e-17	GRMZM2G072041	7.28906e-09	GRMZM2G165836	3.30102e-13	GRMZM2G109326	3.5953e-15
GRMZM2G316758	0.00378922	GRMZM5G833299	6.6681e-10	GRMZM2G172099	0.00122763	GRMZM2G156069	0.00957226	GRMZM2G091176	6.96256e-13	GRMZM2G401026	0.00651437
GRMZM2G126586	0.00210291	GRMZM5G827309	8.3804e-23	GRMZM2G055450	0.000115664	GRMZM2G003909	0.00226476	GRMZM2G172099	0.00462464	GRMZM2G331720	2.08575e-07
GRMZM2G083176	0.00329762	GRMZM2G074017	0.0017893	GRMZM2G405133	1.42674e-11	GRMZM2G109326	3.64759e-32	GRMZM2G180699	3.89929e-05	GRMZM2G126261	5.03702e-20
GRMZM2G073504	1.14591e-07	GRMZM2G393215	1.49115e-05	GRMZM2G460246	3.41048e-06	GRMZM2G173923	0.00402193	GRMZM2G055450	0.00434161	GRMZM2G078118	4.24077e-09
GRMZM2G390641	0.000675757	GRMZM2G587543	0.00310986	GRMZM2G007300	0.00010972	GRMZM2G401026	1.38669e-07	GRMZM2G405133	1.19604e-10	GRMZM2G139834	4.03492e-07
GRMZM2G040033	1.95985e-08	GRMZM2G076410	0.000203481	GRMZM2G009717	0.00765614	GRMZM2G043887	0.00592991	GRMZM2G460246	0.000118171	GRMZM2G075956	0.00977601
GRMZM2G167520	0.00580809	GRMZM2G026980	5.47944e-05	GRMZM2G164489	0.00652482	GRMZM2G331720	1.55986e-22	GRMZM2G007300	0.000279001	GRMZM2G004583	1.12767e-05
AC194970.5_FG005	0.00886355	GRMZM5G813608	3.88053e-07	GRMZM2G168119	4.39971e-05	GRMZM2G126261	2.74351e-05	GRMZM2G168119	3.34259e-05	GRMZM2G411766	0.000541494
GRMZM2G448185	2.59294e-07	GRMZM2G105184	0.00257161	GRMZM2G063550	0.00573437	GRMZM2G078118	2.09549e-18	GRMZM2G037177	0.00528812	GRMZM2G142063	0.0052936
GRMZM2G081826	0.0073294	GRMZM5G834666	0.00599548	GRMZM2G149288	5.4325e-15	GRMZM2G169782	0.00043415	GRMZM2G063550	0.0027733	GRMZM2G049378	0.00179375
GRMZM2G156977	0.000121893	GRMZM5G894420	0.00718753	GRMZM2G123544	0.00326489	GRMZM2G319357	0.000630245	GRMZM2G149288	2.88423e-07	GRMZM2G472945	0.000567757
GRMZM2G067171	0.00207441	GRMZM5G806435	2.14871e-12	GRMZM2G171650	0.00108595	GRMZM2G139834	4.36201e-09	GRMZM2G171650	0.00928368	GRMZM2G093139	0.000396596
GRMZM2G173738	9.22361e-06	GRMZM5G876913	0.00308196	GRMZM2G319104	6.58028e-14	GRMZM2G126190	0.00145898	GRMZM2G319104	1.12251e-07	GRMZM2G371313	0.00359517
GRMZM2G091822	4.1839e-09	GRMZM2G100229	0.000968275	GRMZM2G027797	3.49953e-05	GRMZM2G465226	0.00971951	GRMZM2G027797	0.00342984	GRMZM2G009223	0.00028034
GRMZM2G096407	1.25721e-05	GRMZM5G871174	1.95985e-08	AC209784.3_FG007	0.0090698	GRMZM2G075956	0.000201148	AC209784.3_FG007	0.00273364	GRMZM2G042516	0.00855659
GRMZM2G162420	0.00409679	GRMZM2G056369	2.59294e-07	GRMZM5G860569	0.00137262	GRMZM2G004583	1.66709e-09	GRMZM2G016640	0.00220484	GRMZM2G064590	0.00716812
GRMZM2G101105	1.83553e-05	GRMZM5G851769	0.000100339	GRMZM2G352618	1.53415e-06	GRMZM2G411766	6.95206e-05	GRMZM5G863596	0.00127483	GRMZM2G102347	0.00169879
GRMZM2G044358	0.000219429	GRMZM5G889644	0.000118085	GRMZM2G328795	2.8717e-06	GRMZM2G058531	0.000796359	GRMZM5G860569	0.00372066	GRMZM2G086430	0.000318296
GRMZM2G177928	0.00371224	GRMZM2G050412	0.00252554	GRMZM2G106622	0.00512152	GRMZM2G142063	1.70887e-06	GRMZM2G352618	0.000436833	AC217293.3_FG007	0.00191283
GRMZM2G360023	0.0034575	GRMZM2G170552	5.1773e-06	GRMZM2G122447	1.04332e-05	GRMZM2G049378	1.09655e-24	GRMZM2G328795	7.60751e-06	GRMZM2G032225	3.17779e-10
GRMZM2G032443	0.000215788	GRMZM2G017647	8.08619e-05	GRMZM2G117405	7.31736e-22	GRMZM2G054115	0.00353142	GRMZM2G122447	0.000992545	GRMZM2G444029	0.00457048
GRMZM2G121749	0.00414587	GRMZM2G079727	0.000599645	GRMZM2G306376	2.14695e-12	GRMZM2G472945	8.48509e-06	GRMZM2G117405	1.9531e-11	GRMZM2G167253	0.00223732
GRMZM2G103840	0.00179774	GRMZM2G472827	0.00177092	GRMZM2G086587	0.00339935	GRMZM2G157683	3.37968e-09	GRMZM2G306376	3.63609e-10	GRMZM2G168552	1.81678e-24
AC202864.3_FG002	3.48699e-06	GRMZM5G856027	0.00471187	GRMZM2G054833	0.0012365	GRMZM2G093139	8.06999e-14	GRMZM2G054833	0.00775496	GRMZM2G469898	9.25739e-05
GRMZM2G180620	0.000237654	GRMZM5G839924	4.40046e-06	GRMZM2G131683	0.000109264	GRMZM2G371313	1.54993e-08	GRMZM2G133512	6.53851e-19	GRMZM2G148937	0.00791169
GRMZM2G452526	0.00342605	GRMZM5G893089	3.25742e-06	GRMZM2G133512	3.19841e-17	GRMZM2G009223	4.0896e-12	GRMZM2G019284	0.00290797	GRMZM5G872499	0.000563004
GRMZM2G323719	0.00100165	GRMZM2G463726	0.000445882	GRMZM2G019284	0.00206376	GRMZM2G042516	1.35469e-05	GRMZM2G348909	0.000382294	GRMZM2G101818	2.56041e-08
GRMZM2G117878	2.81413e-05	GRMZM2G356404	0.00609989	GRMZM2G348909	0.000287705	GRMZM2G086430	5.42899e-08	AC166636.1_FG008	0.000183261	GRMZM2G034840	0.0083197
GRMZM2G006287	0.000798586	GRMZM2G102664	0.000284975	AC166636.1_FG008	0.00100113	AC217293.3_FG007	2.89126e-39	GRMZM2G421655	0.000192632	GRMZM2G136803	5.44148e-05
GRMZM2G055279	0.000396158	GRMZM2G305060	0.00788082	AC191575.2_FG001	0.00326307	GRMZM2G076029	0.00138151	GRMZM2G138624	0.00130466	GRMZM2G039586	2.72546e-22
GRMZM2G068557	0.00855707	GRMZM5G808939	0.00740476	GRMZM2G173424	0.00432607	GRMZM2G447987	3.61431e-06	GRMZM2G173424	0.000153118	GRMZM2G030494	2.06098e-09
GRMZM2G405684	1.61569e-07	GRMZM5G851708	5.54199e-16	GRMZM2G043584	0.000104134	GRMZM2G032225	2.96044e-13	GRMZM2G020766	1.92813e-06	GRMZM2G026391	1.41282e-05
GRMZM2G091973	7.78048e-09	GRMZM5G892983	1.70776e-13	GRMZM2G092152	0.00565752	GRMZM2G167253	1.43239e-16	GRMZM5G830329	0.00220626	GRMZM2G149428	1.43416e-06
GRMZM2G131476	0.00738022	GRMZM2G053206	0.00409679	GRMZM2G020766	1.24936e-09	GRMZM2G168552	8.35024e-07	GRMZM2G348551	0.00506403	GRMZM2G047867	7.54593e-05
GRMZM2G146140	1.49293e-05	GRMZM5G844030	5.5334e-13	GRMZM5G830329	1.43948e-13	GRMZM2G087507	0.00310654	GRMZM5G877815	0.000210632	GRMZM2G158462	0.0052778
GRMZM2G136513	0.000121649	GRMZM5G806488	5.45544e-05	GRMZM2G066578	0.00477668	GRMZM2G469898	6.31897e-26	GRMZM2G104999	0.0043845	GRMZM2G140299	0.00955575
GRMZM5G878607	3.89936e-08	GRMZM5G863003	4.51872e-13	GRMZM5G877815	0.00054371	GRMZM2G154558	0.000546653	GRMZM2G067373	0.000370897	GRMZM2G128421	2.24684e-09
GRMZM2G337548	0.00195339	GRMZM5G889036	3.95669e-06	GRMZM2G176495	0.000570055	GRMZM2G101818	1.20081e-46	GRMZM5G829897	0.000172085	GRMZM2G028041	0.00398382
GRMZM2G396267	0.0030548	GRMZM5G800457	5.54199e-16	GRMZM2G104999	0.00385337	GRMZM2G073044	0.00627443	GRMZM2G340065	0.00100323	GRMZM2G037350	0.00222362
GRMZM5G873359	0.00496514	GRMZM2G094375	0.00850305	GRMZM2G067373	0.000504445	GRMZM2G034840	0.00154438	GRMZM2G085547	0.000928355	GRMZM2G034471	7.75464e-22
GRMZM2G363820	4.12566e-06	GRMZM5G805421	0.000414652	GRMZM5G829897	0.000363675	GRMZM2G136803	6.2946e-11	GRMZM2G079417	0.00074968	GRMZM2G146475	0.000402008
GRMZM2G341379	0.00167521	GRMZM2G018923	0.000363415	GRMZM2G053600	0.00632384	GRMZM2G039586	4.15108e-35	GRMZM2G064608	0.00107326	GRMZM2G135913	0.000131262
GRMZM2G406588	3.48699e-06	GRMZM2G155954	0.00316588	GRMZM2G340065	0.00158326	GRMZM2G030494	2.39169e-15	GRMZM2G312419	0.000316902	GRMZM2G043162	0.000172085
GRMZM2G160683	3.08576e-08	GRMZM2G048806	0.00862971	GRMZM2G148930	0.000631342	GRMZM2G026391	2.94725e-11	GRMZM2G453111	6.30373e-08	GRMZM2G046681	1.47149e-09
GRMZM2G549568	1.95985e-08	GRMZM5G807592	0.00356824	GRMZM2G079417	0.000501628	GRMZM2G149428	3.68085e-08	GRMZM2G062416	0.00022163	GRMZM2G152908	7.35907e-05
GRMZM2G087608	0.0078688	GRMZM2G103864	0.00647303	GRMZM2G064608	0.0033833	GRMZM2G047867	7.70505e-11	GRMZM2G554145	0.00636329	GRMZM2G016774	0.00472367
GRMZM2G003059	7.36854e-05	GRMZM5G804358	8.35223e-11	GRMZM2G499601	0.00463142	GRMZM2G158462	1.03576e-05	GRMZM2G067424	0.000149744	GRMZM2G087079	1.1144e-19
GRMZM2G475505	1.90206e-06	GRMZM2G008353	0.00647303	GRMZM2G312419	7.37992e-05	GRMZM2G107089	0.00016067	GRMZM2G098203	2.71629e-06	GRMZM5G874903	2.38227e-05
GRMZM2G149130	0.00406725	GRMZM2G137535	9.05893e-05	GRMZM2G153536	0.000167066	GRMZM2G060762	0.00569025	GRMZM2G111713	0.00246302	GRMZM2G013342	2.48446e-06
GRMZM2G431006	0.000309881	GRMZM5G800096	5.47876e-10	GRMZM2G453111	2.20308e-11	GRMZM5G891944	3.34293e-05	GRMZM5G834697	0.0064382	GRMZM2G337113	1.43176e-07
GRMZM2G132531	0.000455737	GRMZM2G142664	0.00990034	GRMZM2G062416	0.00211253	GRMZM2G159768	0.00578667	GRMZM5G834128	0.0066976	GRMZM2G059634	3.31209e-06
AC209819.3_FG012	7.40335e-05	GRMZM2G105250	0.00922589	GRMZM2G554145	0.000308178	GRMZM2G350793	0.0070346	GRMZM2G347541	0.00183465	GRMZM2G138338	0.000386981
GRMZM2G416216	0.00922589	GRMZM2G098739	5.3982e-05	GRMZM2G067424	0.000156812	GRMZM2G098015	0.00377398	AC194341.4_FG004	0.00628975	GRMZM2G096391	3.92613e-11
GRMZM2G168893	2.59294e-07	GRMZM2G173428	0.00210228	GRMZM2G098203	1.22763e-06	GRMZM2G149326	6.94423e-07	GRMZM2G136662	0.00382911	GRMZM2G006047	7.05877e-19
GRMZM2G476848	0.00210987	GRMZM2G137964	0.00300563	GRMZM5G834697	0.00626355	GRMZM2G128421	2.09735e-10	GRMZM2G477205	0.00536319	GRMZM2G125656	0.0013779
GRMZM2G121333	0.000457138	GRMZM5G881135	0.00409679	GRMZM5G822180	5.66139e-05	GRMZM2G028041	1.16563e-05	GRMZM2G007736	1.97099e-19	GRMZM2G321053	0.00628975
GRMZM2G091643	0.00147959	GRMZM5G816453	1.23706e-07	GRMZM2G347541	4.1455e-05	GRMZM2G082260	0.00453997	GRMZM2G105368	0.00193576	GRMZM2G000177	0.007662
GRMZM2G309995	5.47876e-10			AC194341.4_FG004	6.45881e-05	GRMZM2G124644	0.00499152	GRMZM2G177878	1.55506e-09	GRMZM2G031721	9.83897e-07
GRMZM2G165987	0.00100165			GRMZM2G136662	0.00206959	GRMZM2G034471	0.0018112	GRMZM2G312434	0.00373593	GRMZM2G013957	2.84057e-09
GRMZM2G073377	5.60161e-08			GRMZM2G007736	2.76431e-26	GRMZM2G135913	2.70556e-07	GRMZM2G019621	3.27208e-05	GRMZM2G077436	1.66859e-20
GRMZM2G063055	7.38566e-08			GRMZM2G105368	0.0067699	GRMZM2G043162	4.19899e-17	GRMZM2G092167	0.00219354	GRMZM2G054267	9.02771e-07
GRMZM2G132875	8.24207e-05			GRMZM2G128219	0.00258177	GRMZM2G046681	1.88406e-14	GRMZM2G348921	0.000417451	GRMZM2G145709	0.00752385
GRMZM2G034835	1.87181e-06			GRMZM2G177878	2.89835e-11	GRMZM2G152908	3.04264e-06	GRMZM2G170890	0.00111672	GRMZM2G051403	1.25808e-12
GRMZM2G144742	0.00609989			GRMZM2G312434	0.00379583	GRMZM2G016774	4.82267e-07	GRMZM2G049041	0.000343066	GRMZM2G003501	3.83578e-07
GRMZM2G130813	0.00134303			GRMZM2G019621	8.57198e-05	GRMZM2G087079	0.00173415	GRMZM2G129150	0.000157098	GRMZM2G040843	0.00123261
GRMZM2G015433	0.00342605			GRMZM2G092167	0.00267959	GRMZM5G874903	1.4066e-11	GRMZM5G826654	0.00932629	GRMZM2G065040	3.62276e-12
GRMZM2G308034	0.00126568			GRMZM2G170890	2.2809e-06	GRMZM2G013342	6.51351e-10	GRMZM2G107985	0.00666472	GRMZM2G366373	4.0014e-09
GRMZM2G073982	0.000407848			GRMZM2G049041	3.75948e-08	GRMZM2G474531	0.000263108	GRMZM2G010306	0.000700735	GRMZM2G169240	0.000130924
GRMZM2G008792	1.45526e-05			GRMZM2G129150	9.95637e-06	GRMZM2G337113	7.66948e-08	GRMZM2G136624	0.00658379	GRMZM2G101130	0.000457386
GRMZM2G049057	0.00398797			GRMZM2G009214	0.00714794	GRMZM2G056786	0.0053273	GRMZM2G064023	0.00116431	GRMZM2G160327	0.00112127
GRMZM2G008482	0.000245518			GRMZM2G121066	0.000468123	GRMZM2G144581	0.000118152	GRMZM2G106412	0.00177061	GRMZM2G110063	7.69742e-11
GRMZM2G151519	0.00195339			GRMZM2G107985	0.00428327	GRMZM2G059634	8.63969e-13	GRMZM2G163572	2.59541e-11	GRMZM2G138258	9.89511e-12
GRMZM2G018372	0.0025658			GRMZM2G165290	0.00299631	GRMZM2G012724	0.000254145	GRMZM2G310739	3.36263e-17	GRMZM2G325683	0.00309933
GRMZM2G018873	2.21364e-08			GRMZM2G010306	0.000129264	GRMZM2G138338	3.69559e-17	GRMZM2G431573	0.00922099	GRMZM2G075676	8.40333e-07
GRMZM2G097854	6.30475e-06			GRMZM2G106412	0.00884252	GRMZM2G096391	1.40775e-27	GRMZM2G138937	5.51749e-06	GRMZM2G116538	0.000157098
AC186287.7_FG005	0.000396158			GRMZM2G163572	9.34498e-12	GRMZM2G006047	1.29614e-37	GRMZM2G309950	0.00153807	GRMZM2G074053	0.00820958
GRMZM2G111954	9.22361e-06			GRMZM2G310739	4.82689e-18	GRMZM2G142740	0.000925397	GRMZM2G423636	4.6809e-08	GRMZM2G380561	0.000510707
GRMZM2G038243	5.47876e-10			GRMZM2G389557	0.00158447	GRMZM2G125656	0.00209799	GRMZM2G081924	9.38938e-11	GRMZM2G436084	2.77513e-09
GRMZM2G096234	3.24218e-08			GRMZM2G138937	8.49655e-17	GRMZM2G321053	0.0013384	GRMZM2G078576	0.00026833	GRMZM2G015212	9.42078e-09
GRMZM2G108894	1.53928e-05			GRMZM2G532534	0.00216276	GRMZM2G132971	0.00619552	GRMZM2G100058	0.000418363	GRMZM2G068519	0.00436455
GRMZM2G006197	1.95985e-08			GRMZM2G423636	2.82969e-07	GRMZM2G031721	8.31601e-10	GRMZM2G102075	0.0032067	GRMZM2G110408	1.23687e-07
GRMZM2G154725	0.000237654			GRMZM2G342687	0.00795564	GRMZM2G077436	5.61349e-32	GRMZM2G005461	1.29632e-10	GRMZM5G882427	5.71614e-06
GRMZM2G009633	2.86931e-05			GRMZM2G081924	4.36187e-09	GRMZM2G054267	4.46278e-10	GRMZM2G001342	7.97907e-07	GRMZM2G086590	0.00115159
GRMZM2G146219	0.00788082			GRMZM2G078576	6.20617e-05	GRMZM2G051403	2.88747e-06	GRMZM2G110531	2.65195e-07	AC190909.3_FG004	0.00451223
GRMZM2G174782	5.03996e-05			GRMZM2G100058	0.000166922	GRMZM2G459391	0.00777884	GRMZM2G081829	0.000772268	GRMZM5G881965	8.50437e-05
GRMZM2G168365	8.25003e-06			GRMZM2G005461	3.39625e-07	GRMZM2G449817	0.00143189	GRMZM2G144283	2.44317e-06	GRMZM2G071089	0.000382294
GRMZM2G004106	0.00291898			GRMZM2G324863	0.00559537	GRMZM2G060507	1.2525e-10	GRMZM2G028054	0.00171603	GRMZM2G336975	1.26624e-05
AC211152.4_FG007	0.000363415			GRMZM2G001342	5.05123e-08	GRMZM2G003501	3.83162e-12	GRMZM2G317160	0.000180463	GRMZM2G145008	2.88731e-08
GRMZM2G154149	0.000154991			GRMZM2G110531	1.34671e-09	GRMZM2G016184	0.00438922	GRMZM2G150862	0.000952654	GRMZM2G064096	0.000376188
GRMZM2G011010	0.00247009			GRMZM2G081829	0.00695279	GRMZM2G042055	3.52986e-05	GRMZM2G055464	0.00374707	GRMZM2G021706	4.07905e-06
GRMZM2G082677	0.00934112			GRMZM2G145123	0.00875842	GRMZM2G065040	5.44426e-05	GRMZM2G176912	0.00231266	GRMZM2G324478	0.00227687
GRMZM2G052939	0.00140207			GRMZM2G144283	5.44536e-12	GRMZM2G099319	3.84664e-07	GRMZM2G181542	0.000170677	GRMZM2G162672	2.36274e-07
GRMZM2G119265	0.00409679			GRMZM2G028054	1.41689e-05	GRMZM2G135362	3.42727e-08	GRMZM2G347315	0.00873046	GRMZM2G146004	3.99695e-07
GRMZM5G894016	1.40323e-05			GRMZM2G317160	1.69733e-06	GRMZM2G366373	1.7264e-16	GRMZM2G012455	0.00488587	GRMZM2G169087	0.000174188
GRMZM2G031065	0.00378922			GRMZM2G150862	0.000589663	GRMZM2G002851	0.0062091	GRMZM2G110242	6.04494e-05	GRMZM2G002993	1.42951e-09
GRMZM2G108265	7.38566e-08			GRMZM2G055464	0.00328747	GRMZM2G445905	0.00604048	GRMZM5G868061	1.23493e-11	GRMZM2G098290	1.28648e-17
GRMZM2G302664	0.00414587			GRMZM2G181542	0.007463	GRMZM2G101130	5.32169e-05	GRMZM2G104332	0.00402807	GRMZM2G159547	3.06113e-05
GRMZM2G040905	8.80641e-06			GRMZM2G347315	6.40089e-05	GRMZM2G160327	1.02687e-13	GRMZM2G080722	0.000347527	GRMZM2G128935	1.76775e-06
GRMZM2G112247	0.00164985			GRMZM2G028955	0.00960644	GRMZM2G116258	0.0037395	GRMZM2G004679	2.32307e-05	GRMZM2G076946	0.00137622
GRMZM2G033074	0.00630729			GRMZM2G012455	0.00504621	GRMZM2G110063	2.73419e-25	GRMZM5G812555	0.00635822	GRMZM2G066867	0.000157513
GRMZM2G123308	0.00443695			GRMZM2G110242	0.00105655	GRMZM2G138258	1.95554e-24	GRMZM2G458549	0.00158949	GRMZM2G012728	0.00640438
GRMZM2G069737	0.000500078			GRMZM5G868061	1.63302e-14	GRMZM2G075676	6.25752e-18	GRMZM2G040964	0.00416312	GRMZM2G130230	0.00021163
AC225127.3_FG003	9.52386e-07			GRMZM2G104332	0.000813736	GRMZM2G116538	5.36905e-07	GRMZM2G082508	0.00188287	AC189750.4_FG004	1.20865e-05
GRMZM2G017429	0.00122972			GRMZM2G004679	0.000500152	GRMZM2G074053	1.34986e-11	GRMZM2G143854	0.000234982	GRMZM2G152777	1.19844e-07
GRMZM2G141320	8.85308e-05			GRMZM5G812555	0.000267342	GRMZM2G380561	4.20241e-05	GRMZM2G130738	9.87578e-11	GRMZM2G109814	2.66372e-07
GRMZM2G124026	2.81413e-05			GRMZM2G085038	0.00745545	GRMZM2G436084	1.51814e-25	GRMZM2G447056	6.71942e-10	GRMZM5G809292	3.90175e-09
GRMZM2G037152	0.00274116			GRMZM2G458549	4.15563e-05	GRMZM2G015212	0.00307276	GRMZM2G587327	0.00715854	GRMZM2G152089	4.78453e-07
GRMZM2G039399	7.40335e-05			GRMZM2G077256	0.00860638	GRMZM2G068519	1.6262e-12	GRMZM2G384592	0.00628313	GRMZM2G458659	5.43324e-05
GRMZM2G049675	0.00414587			AC191771.3_FG008	0.000864541	GRMZM2G110408	8.41213e-23	GRMZM2G030013	1.3791e-07	GRMZM2G154565	2.95758e-06
GRMZM2G021276	0.000414652			GRMZM2G040964	2.63926e-05	GRMZM5G829928	7.57109e-07	GRMZM2G103873	0.00642358	GRMZM2G084486	1.23748e-06
GRMZM2G045154	9.22361e-06			GRMZM2G014303	0.00617952	GRMZM5G882427	3.45799e-07	GRMZM2G091578	0.00987803	GRMZM5G875238	0.000238379
GRMZM2G431344	0.00197953			GRMZM2G148220	0.000602652	GRMZM5G873681	0.000405854	GRMZM2G122656	7.50824e-08	GRMZM2G481261	3.00877e-08
GRMZM2G113228	0.00406725			GRMZM2G130738	5.72155e-11	GRMZM2G420772	0.000964502	GRMZM2G032160	0.00788705	GRMZM2G035809	9.10272e-10
GRMZM2G099340	0.00247009			GRMZM2G447056	9.04329e-10	GRMZM2G041308	0.00639583	GRMZM2G432075	3.34599e-07	GRMZM2G401521	2.30985e-08
GRMZM2G393150	1.28391e-09			GRMZM2G384592	0.00204725	GRMZM5G881965	4.08967e-05	GRMZM2G144146	1.0716e-06	GRMZM2G139765	0.000425246
GRMZM2G045287	1.23322e-06			GRMZM2G030013	1.01458e-08	GRMZM2G018006	0.000299696	GRMZM2G141499	0.00912384	GRMZM2G110295	0.00403163
GRMZM2G155699	3.10903e-05			GRMZM2G032276	1.4069e-07	GRMZM2G071089	1.96141e-30	GRMZM2G032628	9.49062e-14	GRMZM2G114503	3.79198e-05
GRMZM2G121747	0.000800715			GRMZM2G103873	9.51802e-05	GRMZM2G001421	0.00192675	GRMZM2G331701	1.73563e-20	GRMZM2G123719	3.21749e-09
GRMZM2G165909	1.90346e-09			GRMZM2G091578	0.0012434	GRMZM2G001247	6.22436e-08	GRMZM2G108144	0.000615853	GRMZM2G024739	0.000918067
GRMZM2G075794	1.23322e-06			GRMZM2G122656	0.000199671	GRMZM2G336975	1.22506e-10	GRMZM2G159700	0.00403694	GRMZM2G101117	2.77649e-18
GRMZM2G462555	6.13235e-07			GRMZM2G148249	0.00850917	GRMZM2G145008	5.96821e-18	GRMZM2G122543	3.31985e-05	GRMZM2G154221	0.0086588
GRMZM2G031429	0.000396158			GRMZM2G432075	3.98272e-06	GRMZM2G125032	0.000393566	GRMZM2G065950	0.0053258	GRMZM2G316778	0.00550824
GRMZM2G141219	0.000512539			GRMZM2G144146	4.51758e-05	GRMZM2G064096	1.1221e-12	GRMZM5G866699	5.11407e-06	GRMZM2G009901	0.0054195
GRMZM2G139372	1.35566e-05			GRMZM2G058568	0.00483294	GRMZM2G021706	0.00134156	GRMZM5G862355	0.00733351	GRMZM2G080816	9.79784e-05
GRMZM2G406553	1.01055e-06			GRMZM2G153200	0.000880878	GRMZM2G324478	0.000123207	GRMZM2G027632	0.00436877	GRMZM2G124321	0.000663551
GRMZM2G104603	1.13537e-09			GRMZM2G456487	0.00976861	GRMZM2G162672	3.20441e-17	GRMZM2G038851	0.00051102	GRMZM2G056986	0.000306291
GRMZM2G085550	0.0025658			GRMZM2G032628	1.1951e-12	GRMZM2G146004	0.000469688	GRMZM2G319747	0.0019016	GRMZM2G147243	0.00247783
GRMZM2G159246	0.000959543			GRMZM2G331701	5.92153e-18	GRMZM2G169087	1.51493e-12	GRMZM2G085713	0.00132136	GRMZM2G114998	2.31649e-08
GRMZM2G104639	6.30475e-06			GRMZM2G108144	0.000301254	GRMZM2G037265	0.00114692	GRMZM2G074356	0.00101397	GRMZM2G082940	0.000583489
GRMZM2G093164	0.00877809			GRMZM2G004898	0.00452311	GRMZM2G002993	1.16807e-17	GRMZM2G008865	0.00311383	GRMZM2G095411	0.00821185
				GRMZM2G159700	0.000220734	GRMZM2G065394	1.26136e-05	GRMZM2G312654	7.529e-07	GRMZM2G009804	0.0021213
				GRMZM2G122543	3.45399e-05	GRMZM2G098290	1.87125e-08	GRMZM2G383807	0.000155855	GRMZM5G818058	1.57105e-15
				GRMZM2G065950	0.00824577	GRMZM2G159547	2.51301e-07	GRMZM2G170520	1.82017e-06	GRMZM2G078480	0.000744492
				GRMZM5G866699	2.99485e-09	GRMZM2G012102	3.8079e-09	GRMZM2G351599	2.3703e-11	GRMZM2G022837	1.61455e-12
				GRMZM2G022777	0.00504803	GRMZM5G803490	0.000721799	GRMZM2G545326	0.000261072	GRMZM2G047759	3.92724e-05
				GRMZM2G038851	0.0075794	GRMZM2G076946	8.84424e-06	GRMZM2G368658	1.4777e-05	GRMZM5G890438	0.00461781
				GRMZM2G070087	0.00270549	GRMZM2G066867	2.18121e-09	GRMZM5G853409	6.65344e-05	GRMZM5G836910	0.00221203
				GRMZM2G074356	1.1993e-05	GRMZM5G863344	0.00496799	GRMZM2G020255	0.00628975	GRMZM2G058518	0.000433519
				GRMZM2G082670	0.000123707	GRMZM2G012728	5.24362e-05	GRMZM2G041797	0.00838451	GRMZM2G044442	0.00248093
				GRMZM2G480705	0.00862282	GRMZM2G130230	0.00670966	GRMZM2G073504	0.00204114	GRMZM2G163406	1.18057e-05
				GRMZM2G126586	0.00366324	GRMZM2G174669	0.00277605	AC233901.1_FG004	0.00940124	GRMZM2G173315	1.6293e-06
				GRMZM2G312654	1.17532e-08	AC189750.4_FG004	1.54929e-21	GRMZM2G042040	1.51175e-05	GRMZM2G113863	0.00107352
				GRMZM2G054969	0.00011759	GRMZM2G072091	0.000103219	GRMZM2G475521	0.00407274	GRMZM2G085945	4.6774e-11
				GRMZM2G383807	4.46571e-06	GRMZM2G152777	4.89468e-08	GRMZM2G007201	0.00681676	GRMZM2G005433	6.15574e-09
				GRMZM2G170520	2.28248e-10	GRMZM2G109814	1.25177e-08	GRMZM2G396402	0.0094402	GRMZM2G302778	0.00215031
				GRMZM2G351599	1.01065e-13	GRMZM5G809292	2.20771e-11	GRMZM2G062210	0.00844426	GRMZM2G003565	0.000127152
				GRMZM2G368658	2.47816e-05	GRMZM2G152089	1.52772e-11	GRMZM2G146337	5.7764e-05	GRMZM2G040513	0.00122448
				GRMZM2G073504	3.0638e-15	GRMZM2G122843	2.22494e-06	GRMZM2G063306	1.26578e-08	AC216353.2_FG005	2.85386e-05
				GRMZM2G042040	8.23282e-05	GRMZM2G458659	3.13568e-11	GRMZM2G093441	0.00147534	GRMZM2G038003	0.00341751
				GRMZM2G475521	2.64354e-06	GRMZM2G154565	0.000163078	GRMZM2G380152	0.000314366	GRMZM2G081192	0.00747514
				GRMZM2G111872	0.00218462	GRMZM2G087063	0.000649665	GRMZM2G156459	0.00613154	GRMZM2G104542	0.00253696
				GRMZM2G146337	0.00192394	GRMZM2G084486	1.58143e-15	GRMZM2G079944	0.00799726	GRMZM2G022958	5.65652e-09
				GRMZM2G063306	3.47457e-12	GRMZM2G152703	0.00324893	GRMZM2G122666	0.000438252	GRMZM2G052509	9.89511e-12
				GRMZM2G093441	0.000858907	GRMZM5G875238	3.16828e-06	GRMZM2G459503	4.46244e-14	GRMZM2G121937	0.000402464
				GRMZM2G380152	5.13034e-05	GRMZM2G481261	4.14046e-23	AC149818.2_FG001	3.37822e-06	GRMZM2G149383	2.82436e-07
				AC235543.1_FG003	0.00685741	GRMZM2G035809	1.9076e-09	GRMZM2G009106	0.00054976	GRMZM2G107774	0.000100811
				GRMZM2G079944	0.00966991	GRMZM2G401521	1.6029e-13	GRMZM2G040033	0.000130568	GRMZM2G103182	0.00429484
				GRMZM2G122666	0.00829322	GRMZM2G158013	1.68674e-07	AC208023.3_FG001	0.00462723	GRMZM2G118005	1.73223e-05
				GRMZM2G459503	4.14546e-14	GRMZM2G139765	0.000257378	GRMZM2G079196	0.00897537	GRMZM2G051782	2.8479e-05
				AC149818.2_FG001	1.6201e-07	GRMZM2G063473	0.0069769	GRMZM2G059937	0.00133416	GRMZM2G166639	4.67167e-07
				GRMZM2G009106	0.000130391	GRMZM2G371944	0.00019068	GRMZM2G410033	0.00140135	GRMZM2G113349	2.5862e-18
				GRMZM2G040033	2.39375e-17	GRMZM2G114503	2.70584e-34	GRMZM2G161905	4.68922e-08	GRMZM2G480850	2.88798e-05
				GRMZM2G059937	0.000173666	GRMZM2G123719	5.97989e-19	GRMZM2G140594	5.02406e-10	GRMZM2G097788	6.80596e-08
				GRMZM2G457003	0.00389338	GRMZM2G024739	1.24315e-10	GRMZM2G147332	5.77021e-05	GRMZM2G040508	1.77605e-15
				GRMZM2G410033	0.00241109	GRMZM2G455809	8.24527e-06	GRMZM2G013704	0.00372473	GRMZM2G001956	2.03948e-09
				GRMZM2G180384	0.00303314	GRMZM2G101117	5.9683e-30	GRMZM2G353905	3.3019e-05	GRMZM5G825759	5.44819e-09
				GRMZM2G161905	2.33066e-09	GRMZM2G154221	7.80656e-05	GRMZM2G034015	0.00160284	GRMZM2G105330	0.000110411
				GRMZM2G140594	9.64877e-11	GRMZM5G884466	0.00617356	GRMZM5G893782	2.48995e-06	GRMZM2G038898	7.43126e-08
				GRMZM2G147332	0.00496598	GRMZM2G118951	0.00896242	GRMZM2G026918	0.0091613	GRMZM2G153527	1.58361e-07
				GRMZM2G353905	6.83766e-06	GRMZM2G009901	0.00115232	GRMZM2G028252	0.00512828	GRMZM2G137426	2.53185e-05
				GRMZM5G893782	2.04823e-10	GRMZM2G080816	7.58598e-07	GRMZM2G042343	0.00900055	GRMZM2G412085	9.34426e-10
				GRMZM2G350711	0.00694702	GRMZM2G075837	0.0024613	GRMZM2G157316	0.000991957	GRMZM2G055699	0.000792423
				GRMZM2G026918	0.00120999	GRMZM2G124321	2.55165e-09	GRMZM2G467339	2.28211e-14	GRMZM2G175232	0.00719993
				GRMZM2G042343	0.00939562	GRMZM2G097109	0.00369267	GRMZM2G145061	0.0001934	GRMZM2G093195	1.78043e-08
				GRMZM2G047129	0.000503425	GRMZM2G023285	0.00522031	GRMZM2G000614	0.00186735	GRMZM2G051752	0.000658019
				GRMZM2G157316	0.00803379	GRMZM2G350773	0.000526951	GRMZM2G049068	1.63881e-12	GRMZM2G095144	1.39623e-09
				GRMZM2G467339	5.11008e-18	GRMZM2G112951	1.90186e-05	GRMZM2G064360	0.000151904	GRMZM2G463996	7.44097e-05
				GRMZM2G145061	0.000214811	GRMZM2G074517	0.00164416	GRMZM2G081536	0.000513654	GRMZM2G163054	0.00828408
				GRMZM2G000614	1.40977e-06	GRMZM2G147243	0.0011423	GRMZM2G419969	0.000913346	GRMZM2G143917	9.02093e-09
				GRMZM2G049068	1.20891e-18	GRMZM2G114998	5.25746e-16	GRMZM2G011355	0.00573298	GRMZM2G012434	1.72599e-07
				GRMZM2G064360	0.000324894	GRMZM2G082940	1.54957e-06	GRMZM2G459474	0.000779909	GRMZM2G132811	3.15047e-13
				GRMZM5G858653	0.000647451	GRMZM2G165778	0.0032148	GRMZM5G858653	0.00773301	GRMZM2G074672	0.000378755
				GRMZM2G039870	6.26773e-08	GRMZM2G095411	1.38092e-08	GRMZM2G039870	2.88749e-05	GRMZM2G069024	1.78001e-06
				GRMZM2G150674	0.0058391	GRMZM2G142820	0.00804742	GRMZM2G003092	0.00485788	GRMZM2G093900	9.02908e-05
				GRMZM2G003092	2.29558e-06	GRMZM2G009804	0.000388657	GRMZM2G180552	0.000636597	GRMZM2G111300	0.000487657
				GRMZM2G180552	6.61059e-05	GRMZM5G878153	0.00476789	GRMZM2G114315	0.00723539	GRMZM2G101000	0.00102507
				GRMZM5G827575	0.000140337	GRMZM2G083716	8.05346e-06	GRMZM5G827575	5.0651e-06	GRMZM2G038153	8.66931e-05
				GRMZM2G179155	0.00771687	GRMZM5G818058	1.32908e-16	GRMZM2G166330	0.00620254	GRMZM2G304638	0.00821582
				GRMZM2G032528	1.89874e-21	GRMZM2G078480	0.000331461	GRMZM2G134613	0.00428079	GRMZM2G164965	2.92121e-06
				GRMZM2G167520	2.22156e-07	GRMZM2G022837	3.79885e-31	GRMZM2G032528	2.60508e-21	GRMZM2G083932	0.00896703
				GRMZM2G430308	9.70234e-17	GRMZM2G047759	2.31961e-09	GRMZM2G323309	0.00628313	GRMZM2G108103	0.00353729
				GRMZM2G142660	0.00350126	GRMZM5G890438	1.44761e-08	GRMZM2G090542	0.00295635	GRMZM2G164113	4.11507e-05
				GRMZM2G152774	1.13902e-09	GRMZM5G836910	1.87585e-09	GRMZM2G430308	2.30325e-08	GRMZM2G361164	6.62434e-06
				GRMZM2G095595	0.00202504	GRMZM2G058518	4.19636e-11	GRMZM2G384339	0.00976231	GRMZM2G005984	1.90426e-06
				GRMZM2G171170	7.46236e-09	GRMZM2G044442	0.00518482	GRMZM2G026767	0.00950907	GRMZM2G078324	1.537e-12
				GRMZM5G815358	0.000426641	GRMZM2G163406	7.47327e-26	GRMZM2G152774	2.88209e-09	GRMZM2G123122	0.00567299
				GRMZM2G103546	6.29356e-12	GRMZM2G173315	8.05444e-12	GRMZM2G095595	0.000568096	GRMZM2G095333	2.97772e-09
				GRMZM2G142693	9.28772e-20	GRMZM2G113863	0.00269395	GRMZM2G171170	2.19705e-10	GRMZM2G003769	0.00534048
				GRMZM2G051466	3.72458e-10	GRMZM2G108637	2.64701e-06	GRMZM5G815358	0.000402848	GRMZM2G025742	5.21176e-09
				GRMZM2G063001	1.04066e-15	GRMZM2G085945	1.11589e-07	GRMZM2G455440	0.004071	GRMZM2G161673	9.03148e-16
				GRMZM2G064993	0.00200686	GRMZM2G124466	0.00220942	GRMZM2G103546	4.38567e-10	GRMZM2G097349	0.000515273
				GRMZM2G089086	0.00183049	GRMZM2G044744	2.70759e-05	GRMZM2G081953	0.0041645	GRMZM2G115773	0.000881992
				GRMZM2G159544	0.00923074	GRMZM2G005433	6.48184e-19	GRMZM2G142693	5.6038e-15	GRMZM2G070508	0.000996436
				AC203909.3_FG010	4.62676e-05	GRMZM2G302778	0.00016738	GRMZM2G051466	1.20836e-09	GRMZM5G803334	6.0755e-08
				GRMZM5G870959	1.03206e-06	GRMZM2G003565	1.43166e-07	GRMZM2G063001	2.76616e-15	GRMZM2G393002	0.00675833
				GRMZM2G047167	0.00119814	GRMZM2G002858	3.29098e-06	GRMZM2G009894	0.000580634	GRMZM2G379002	0.0016913
				GRMZM2G049288	9.21912e-08	GRMZM2G040513	4.84835e-07	GRMZM2G064993	0.002585	GRMZM2G053909	0.000262617
				GRMZM2G363253	4.33276e-13	AC216353.2_FG005	3.69307e-24	GRMZM2G089086	0.00927607	GRMZM2G134846	0.00768487
				GRMZM2G047095	0.0013547	GRMZM2G038003	1.3771e-05	GRMZM2G159544	0.00819592	GRMZM2G084445	0.00709758
				GRMZM2G448185	4.25859e-08	GRMZM2G081192	0.00518509	GRMZM5G870959	0.000236566	GRMZM2G004683	0.00128547
				GRMZM2G045330	0.00188717	GRMZM2G104542	4.45862e-06	GRMZM2G047167	0.000103775	GRMZM2G023715	2.29333e-07
				GRMZM2G007060	0.007463	GRMZM2G022958	4.88908e-69	GRMZM2G049288	1.39884e-07	GRMZM2G024976	0.000567351
				GRMZM2G151122	2.20378e-07	GRMZM2G052509	7.36264e-08	GRMZM2G363253	7.62236e-12	GRMZM2G034302	1.62537e-05
				GRMZM2G090374	0.00716857	GRMZM2G399284	2.82098e-08	GRMZM5G825935	0.00640904	GRMZM2G316758	0.000289573
				GRMZM2G347314	7.24503e-05	GRMZM2G121937	5.81254e-05	GRMZM2G007060	0.00697158	GRMZM2G050364	0.00657659
				GRMZM5G817403	1.28076e-16	GRMZM2G149383	3.8321e-25	GRMZM2G151122	2.10725e-09	GRMZM2G025528	0.000311896
				GRMZM2G108589	1.49556e-11	GRMZM2G107774	4.29723e-06	GRMZM2G090374	0.000121609	GRMZM2G060811	4.38956e-05
				GRMZM2G055629	0.00162251	GRMZM2G103182	0.00243128	GRMZM5G817403	4.00544e-12	GRMZM2G410338	5.85792e-05
				GRMZM2G022686	0.00936647	GRMZM2G118005	1.17399e-05	GRMZM2G081380	0.00733351	GRMZM5G809587	0.00783497
				GRMZM2G152000	2.84197e-06	GRMZM2G051782	8.48385e-09	GRMZM2G108589	1.03337e-07	GRMZM2G127490	0.000618603
				GRMZM2G156977	0.000662394	GRMZM2G015767	0.00161214	GRMZM2G055629	0.00799024	GRMZM2G426154	7.59553e-05
				GRMZM2G060324	6.85367e-14	GRMZM2G431504	1.1742e-05	GRMZM2G152000	0.00266398	GRMZM2G085885	1.7942e-06
				GRMZM5G822970	0.00445127	GRMZM2G113349	1.5012e-38	GRMZM2G060324	7.16153e-13	GRMZM2G037650	0.00172436
				GRMZM2G426213	0.000649665	GRMZM2G121495	0.00054371	GRMZM5G822970	0.000671681	GRMZM2G025870	0.00143748
				GRMZM2G107639	4.64349e-06	GRMZM2G480850	1.84164e-20	GRMZM2G107639	8.37974e-05	GRMZM2G052586	0.00212584
				GRMZM5G801651	0.000658359	GRMZM2G097788	1.82942e-09	GRMZM5G801651	0.00144997	GRMZM2G113421	4.0405e-11
				GRMZM2G146225	0.0044984	GRMZM2G040508	4.26033e-31	GRMZM2G146225	0.00180095	GRMZM2G019413	0.00713654
				GRMZM2G002961	1.25663e-11	GRMZM2G095464	0.00692777	GRMZM2G002961	8.62427e-11	GRMZM2G352132	0.000673341
				GRMZM2G361518	4.1978e-17	GRMZM2G001956	4.20296e-22	GRMZM2G361518	2.10664e-13	GRMZM2G101958	0.00324034
				GRMZM2G047777	3.1172e-11	GRMZM5G825759	5.84493e-33	GRMZM2G047777	6.48221e-07	GRMZM2G111922	0.00238657
				GRMZM2G135481	0.00753517	GRMZM2G004222	0.00992813	GRMZM2G135481	0.00082175	GRMZM2G154987	0.00801456
				GRMZM2G011951	4.72021e-09	GRMZM2G008072	0.000217201	GRMZM5G812923	0.00201271	GRMZM2G162702	0.000234123
				GRMZM2G139941	2.0467e-06	GRMZM2G038898	1.94218e-08	GRMZM2G011951	1.97825e-07	GRMZM2G429000	5.0033e-10
				GRMZM2G020382	0.00130668	GRMZM2G153527	3.32605e-05	GRMZM2G139941	0.000755369	GRMZM2G360021	4.92383e-12
				GRMZM5G878913	0.000113523	GRMZM2G137426	1.12667e-09	GRMZM2G020382	0.00815718	GRMZM2G026024	1.60367e-06
				GRMZM2G067171	0.0088962	GRMZM2G412085	1.60383e-13	GRMZM5G878913	5.16037e-08	GRMZM2G088114	5.46235e-05
				GRMZM2G149940	1.27672e-09	GRMZM2G055699	1.25527e-06	GRMZM2G149940	5.74612e-11	GRMZM2G015892	6.1423e-09
				GRMZM2G035839	3.67694e-05	GRMZM2G175232	0.000409387	GRMZM2G035839	0.00499909	GRMZM2G160730	1.37664e-09
				GRMZM5G876597	4.51706e-05	GRMZM2G093195	0.00480478	AC233910.1_FG005	0.00103884	GRMZM2G454952	0.0046124
				GRMZM2G112535	0.00431075	GRMZM2G051752	9.02798e-20	GRMZM5G876597	0.000296529	GRMZM2G090112	3.91771e-09
				GRMZM2G103764	9.14436e-16	GRMZM2G095144	1.07092e-19	GRMZM2G112535	0.00235454	GRMZM2G150503	0.00356191
				GRMZM2G027193	0.00241971	GRMZM2G463996	2.05439e-07	GRMZM2G103764	2.80804e-11	GRMZM2G114057	0.00384089
				GRMZM2G134497	3.00706e-05	GRMZM2G163054	2.60922e-07	GRMZM5G801241	0.0053519	GRMZM2G064537	0.00300268
				GRMZM2G300135	0.00458226	GRMZM2G001079	8.07852e-05	GRMZM2G134497	9.5339e-09	GRMZM2G061876	8.64512e-05
				GRMZM2G173738	0.00105125	GRMZM2G143917	1.84448e-27	GRMZM2G300135	0.000923571	GRMZM2G062885	2.68609e-06
				GRMZM5G896604	0.000211286	GRMZM2G147158	1.23909e-05	GRMZM5G896604	4.27758e-05	GRMZM2G104390	0.000721397
				GRMZM2G040359	2.37634e-15	GRMZM2G012434	4.13723e-17	GRMZM2G042118	0.00672027	GRMZM2G703231	1.65486e-05
				GRMZM2G091822	8.78967e-05	GRMZM2G132811	3.92721e-05	GRMZM2G040359	3.77444e-12	GRMZM2G312997	0.000271049
				GRMZM2G134889	0.000301323	GRMZM2G098819	0.00109459	GRMZM2G134889	0.00266063	GRMZM2G137696	0.00713367
				GRMZM2G091243	2.74963e-05	GRMZM2G074672	1.07183e-05	GRMZM2G091243	2.40926e-06	GRMZM2G415491	5.21541e-05
				GRMZM2G050407	5.70715e-05	GRMZM2G318408	0.00857703	GRMZM2G050407	1.75437e-05	GRMZM2G003033	0.000741068
				GRMZM2G181453	5.32382e-06	GRMZM2G069024	5.5963e-18	GRMZM2G181453	0.0017003	GRMZM2G014558	3.66038e-15
				GRMZM2G153899	2.30994e-05	GRMZM2G085153	1.8087e-08	GRMZM2G153899	1.32307e-05	GRMZM2G035285	0.000390865
				GRMZM2G090152	1.4149e-05	GRMZM2G306597	0.00274224	GRMZM2G090152	3.69602e-05	GRMZM2G164036	5.78722e-11
				GRMZM2G105844	0.00496799	GRMZM2G093900	2.00879e-05	GRMZM2G004949	0.00216428	GRMZM2G408005	3.06113e-05
				GRMZM2G108509	0.00744866	GRMZM2G111300	2.53935e-05	GRMZM2G108509	0.00827566	GRMZM2G070847	2.12232e-05
				GRMZM2G079050	2.41062e-05	GRMZM2G101000	8.60907e-06	GRMZM2G042078	0.00768049	GRMZM2G010745	0.0029519
				GRMZM2G051806	5.84004e-06	GRMZM2G038153	1.12728e-14	GRMZM2G051806	0.00125009	GRMZM2G047138	0.000723222
				GRMZM2G109496	9.95184e-10	GRMZM2G164965	1.91871e-09	GRMZM2G063025	0.000638096	GRMZM2G380286	1.61488e-05
				GRMZM2G162420	3.47561e-05	GRMZM2G083932	0.00124122	GRMZM2G109496	2.46032e-07	GRMZM2G390641	2.46897e-07
				GRMZM2G178289	1.97938e-05	GRMZM2G108103	0.00238952	GRMZM2G162420	0.00659568	GRMZM2G075290	0.0091315
				GRMZM2G056920	3.67472e-06	GRMZM2G172734	5.83723e-12	GRMZM2G110076	0.00387487	GRMZM2G093666	0.000309838
				GRMZM2G066024	0.00421857	GRMZM2G164113	2.56106e-21	GRMZM2G178289	0.00283288	GRMZM2G125308	0.00151396
				GRMZM2G116087	8.32626e-19	GRMZM2G361164	5.27825e-09	GRMZM2G056920	1.91474e-05	GRMZM2G089147	2.03934e-07
				GRMZM2G101499	0.00503694	AC214817.3_FG004	4.38617e-05	GRMZM2G066024	0.00237419	GRMZM2G098679	3.80423e-10
				GRMZM2G121229	0.000893163	GRMZM2G005984	5.83195e-05	GRMZM2G116087	2.39885e-17	GRMZM2G116526	0.00247882
				GRMZM2G054300	0.0036502	GRMZM2G078324	3.04484e-17	GRMZM2G121229	0.00407685	GRMZM2G017011	0.0046874
				GRMZM2G177866	5.91105e-13	GRMZM2G123122	0.000275504	GRMZM5G848693	0.00164937	GRMZM2G475702	0.00984279
				GRMZM2G534116	0.00196304	GRMZM2G095333	1.29054e-18	GRMZM2G054300	0.000166124	GRMZM2G137352	3.36861e-17
				GRMZM2G044358	1.02625e-15	GRMZM2G003769	5.72715e-05	GRMZM2G177866	0.000437018	GRMZM2G087192	3.52074e-05
				GRMZM2G022065	0.000244165	GRMZM2G025742	1.70443e-10	GRMZM2G534116	0.000491668	GRMZM2G449257	1.20907e-07
				GRMZM5G899428	0.00930884	GRMZM2G130053	1.84957e-06	GRMZM2G044358	0.000244874	GRMZM2G162529	4.53545e-05
				GRMZM2G105436	0.00323221	GRMZM2G161673	0.000877866	GRMZM2G022065	0.000112901	GRMZM2G030203	0.000437159
				GRMZM2G043884	0.000226097	GRMZM2G097349	6.93765e-06	GRMZM2G007681	0.00107091	GRMZM2G172214	0.00692671
				GRMZM5G878732	1.00142e-05	GRMZM2G115773	0.00102234	GRMZM2G043884	0.00687163	GRMZM2G129804	5.72841e-08
				GRMZM2G384386	1.00332e-11	GRMZM2G118022	4.57289e-05	GRMZM5G878732	0.00651071	AC233935.1_FG005	2.22848e-13
				GRMZM2G360523	0.000835449	GRMZM2G070508	0.00514201	GRMZM2G144002	0.00688496	GRMZM2G166665	3.31209e-06
				GRMZM2G468111	3.72347e-07	GRMZM2G017636	0.000255937	GRMZM2G384386	2.84469e-09	GRMZM2G100344	0.000135246
				GRMZM2G107457	3.12971e-05	GRMZM5G803334	0.0051264	GRMZM2G468111	1.22421e-10	GRMZM2G392863	1.3401e-05
				GRMZM2G177928	8.40766e-09	GRMZM2G157574	0.00440064	GRMZM2G107457	0.00445384	GRMZM2G327266	0.0023156
				GRMZM2G387076	0.00440543	GRMZM2G379002	1.05121e-07	GRMZM2G074094	1.3203e-07	GRMZM5G872392	0.000425518
				GRMZM2G074094	1.37433e-08	GRMZM2G158069	0.00703848	GRMZM2G069525	8.19741e-06	GRMZM2G146378	0.000352465
				GRMZM2G360023	3.57007e-06	GRMZM2G154029	4.15954e-06	GRMZM2G037452	4.62135e-05	GRMZM2G063747	0.000123879
				GRMZM2G069525	5.05191e-12	GRMZM2G102968	3.61993e-05	GRMZM2G170760	0.0067725	GRMZM2G169967	3.8623e-05
				GRMZM2G037452	0.000433309	GRMZM2G105863	0.000113949	GRMZM2G134385	0.00350307	GRMZM2G090493	0.00516041
				GRMZM2G055667	0.00309308	GRMZM2G166658	0.000103673	GRMZM2G421513	0.000346799	GRMZM5G852177	1.27538e-05
				GRMZM2G421513	0.00577715	GRMZM5G851490	0.000317019	GRMZM2G090647	0.000413433	GRMZM2G347280	0.000270541
				GRMZM2G090647	0.00525316	GRMZM2G053909	0.0049598	GRMZM2G040920	0.00314529	GRMZM2G109140	0.003568
				GRMZM2G040920	0.00618066	GRMZM2G134846	5.15283e-06	GRMZM2G161680	0.00266063	GRMZM2G151496	1.24177e-06
				GRMZM2G161680	0.000914393	GRMZM2G466309	0.00105256	GRMZM2G023813	0.000821048	GRMZM2G113480	3.66465e-06
				GRMZM2G026855	0.00117991	GRMZM2G084445	2.282e-05	GRMZM2G062123	1.73152e-05	GRMZM5G877838	0.00322306
				GRMZM2G023813	5.29069e-05	GRMZM2G004683	0.00563556	GRMZM2G062683	0.00186242	GRMZM2G013970	0.00379416
				GRMZM2G062123	2.1626e-10	GRMZM2G023715	0.00136897	GRMZM2G153456	4.83123e-14	GRMZM2G137868	1.74221e-11
				GRMZM2G157580	0.00273054	GRMZM2G005233	0.00335004	GRMZM2G016275	0.00462723	GRMZM2G383404	2.54702e-10
				GRMZM2G062683	0.00156137	GRMZM2G100505	0.00609919	GRMZM2G004138	0.00247172	GRMZM2G327234	0.00209957
				GRMZM2G153456	6.85183e-12	GRMZM2G024976	0.000377267	GRMZM2G015804	2.23129e-06	GRMZM5G858417	0.00267073
				GRMZM2G016275	0.00182214	GRMZM5G815808	0.00388192	GRMZM2G433624	0.000178279	GRMZM2G171818	0.000364501
				GRMZM2G004138	0.00199072	GRMZM2G034302	4.63763e-53	GRMZM2G053239	0.00146199	GRMZM2G116846	0.000823824
				GRMZM2G015804	5.72401e-06	GRMZM2G136635	0.000477276	GRMZM2G399901	0.00517727	AC217050.4_FG007	0.00218678
				GRMZM2G433624	0.00113121	GRMZM2G050364	0.00206562	GRMZM2G003835	3.73128e-06	GRMZM2G121494	0.0010679
				GRMZM2G399901	0.00531727	GRMZM2G025528	7.04036e-07	GRMZM2G550995	2.26253e-11	GRMZM2G168833	7.19779e-05
				GRMZM2G003835	0.000315907	GRMZM2G086123	0.000154339	GRMZM2G012178	0.0012174	GRMZM2G123309	0.0022732
				GRMZM2G550995	6.6615e-15	GRMZM2G060811	0.000604479	GRMZM2G178595	0.000681506	GRMZM2G105644	3.83578e-07
				GRMZM2G064162	0.00522031	GRMZM2G410338	5.51561e-07	GRMZM2G079162	0.00016438	GRMZM2G149624	1.2097e-06
				GRMZM2G070849	0.00984543	GRMZM2G127490	3.25065e-05	GRMZM2G062342	0.00129221	GRMZM2G036505	6.74718e-07
				GRMZM2G012178	0.00733174	GRMZM2G085885	7.66666e-12	GRMZM2G046558	0.00699655	GRMZM2G167497	5.26213e-07
				GRMZM2G178595	0.00647968	GRMZM2G000936	0.00260933	GRMZM2G151826	0.000703537	GRMZM2G178769	6.78133e-05
				GRMZM2G079162	7.57804e-06	GRMZM2G025870	0.00267854	GRMZM2G146670	0.00252696	GRMZM2G350802	5.49337e-08
				GRMZM2G046558	0.00842432	GRMZM2G113421	7.11657e-16	GRMZM5G804658	0.00353553	AC155610.2_FG007	8.43155e-05
				GRMZM2G151826	0.00187375	GRMZM2G019413	2.09863e-09	GRMZM2G032443	0.000267373	GRMZM2G133121	0.00176857
				GRMZM2G146670	0.00792476	GRMZM2G352132	0.00696727	GRMZM2G076524	0.00531312	GRMZM2G022192	2.1867e-06
				GRMZM2G071630	0.00161061	GRMZM2G124175	0.000629869	GRMZM2G028393	0.000581273	GRMZM2G154752	0.00619727
				GRMZM5G824405	0.00774156	GRMZM2G101958	4.5264e-09	GRMZM2G041275	0.000996923	GRMZM2G344388	0.00145665
				GRMZM2G032443	7.75676e-11	AC217401.3_FG001	0.000203751	GRMZM2G160752	4.44385e-06	GRMZM2G097404	0.000134299
				GRMZM2G160752	3.56418e-05	GRMZM2G111922	5.63617e-06	GRMZM2G398107	0.00935419	GRMZM2G304442	0.000380008
				GRMZM2G398107	0.0017711	GRMZM2G035665	0.00605439	GRMZM2G145085	5.40622e-07	GRMZM2G097827	6.14563e-11
				GRMZM2G145085	1.08747e-09	GRMZM2G002754	0.00238335	GRMZM2G031094	0.00161614	GRMZM2G070605	2.14312e-13
				GRMZM2G031094	2.30289e-05	GRMZM2G154987	0.000612644	GRMZM2G075051	7.9329e-08	GRMZM2G377855	4.69154e-06
				GRMZM2G075051	5.48334e-07	GRMZM2G429000	4.61558e-08	GRMZM5G876285	0.00355118	GRMZM2G088320	6.60045e-11
				GRMZM5G876285	0.00792476	GRMZM2G360021	9.40617e-08	GRMZM2G353822	0.00194361	GRMZM2G137498	0.000483205
				GRMZM2G000380	3.25471e-05	GRMZM2G026024	1.11966e-09	GRMZM2G050583	0.000864771	GRMZM2G048205	0.00193792
				GRMZM2G121749	1.14122e-21	GRMZM2G088114	5.108e-08	GRMZM2G126946	0.00521901	GRMZM5G898668	0.000207069
				GRMZM2G062673	0.000174784	GRMZM2G040452	0.000910048	GRMZM2G121749	1.32243e-11	GRMZM2G079957	6.31169e-05
				GRMZM2G312672	2.63819e-05	GRMZM2G015892	0.00265636	GRMZM2G312672	4.2888e-05	GRMZM2G132591	1.02459e-05
				GRMZM2G453296	0.0020716	GRMZM2G330757	0.00398378	GRMZM2G453296	0.00834748	GRMZM2G079034	0.000368237
				GRMZM2G078314	0.00972011	GRMZM2G330751	1.07145e-05	GRMZM2G062283	0.000343866	GRMZM2G085646	6.12309e-18
				GRMZM2G031958	1.06522e-12	GRMZM2G160730	4.55842e-16	GRMZM2G031958	6.64483e-10	GRMZM2G348512	0.000760266
				GRMZM2G390160	0.00341216	GRMZM2G090112	1.21977e-39	GRMZM2G390160	0.000382294	GRMZM2G318213	0.00536691
				GRMZM2G008468	2.01238e-14	GRMZM2G014770	3.48658e-05	GRMZM2G138330	0.00122952	GRMZM2G068963	6.87399e-06
				GRMZM2G378547	9.30615e-15	GRMZM2G015844	0.000877866	GRMZM2G133746	0.00568227	GRMZM2G324860	0.0063844
				GRMZM2G049173	7.59928e-15	GRMZM2G150503	1.78085e-05	GRMZM5G814035	0.00196543	GRMZM2G119499	6.63999e-10
				GRMZM2G108338	2.42092e-07	GRMZM2G064537	0.00452052	GRMZM5G833389	0.00355249	GRMZM2G010034	7.2782e-19
				GRMZM2G047969	8.96383e-07	GRMZM2G064853	0.00271776	GRMZM2G008468	1.53408e-13	GRMZM2G136032	0.000707667
				GRMZM2G016521	0.000524281	GRMZM2G061876	8.36471e-18	GRMZM2G378547	1.50593e-11	GRMZM2G064466	0.00972638
				GRMZM2G104353	1.1473e-05	GRMZM2G389948	0.00912709	GRMZM2G049173	5.42462e-13	GRMZM5G898735	1.24701e-06
				GRMZM2G005103	0.00104246	GRMZM2G062885	9.80913e-09	GRMZM2G108338	2.59909e-08	GRMZM2G156599	0.000921277
				GRMZM2G165695	0.00584062	GRMZM2G409133	6.86733e-06	GRMZM2G047969	1.02859e-05	GRMZM2G128012	1.12607e-07
				GRMZM2G010011	0.00225606	GRMZM2G406196	2.48397e-09	GRMZM2G016521	0.00116051	GRMZM2G009189	0.00182463
				GRMZM2G568290	5.90174e-06	GRMZM2G109547	0.00707128	GRMZM2G104353	1.34209e-07	GRMZM2G403076	0.00230909
				GRMZM2G134054	1.00011e-08	GRMZM2G104390	9.74299e-05	GRMZM5G833299	2.80286e-05	GRMZM5G811593	8.57236e-12
				GRMZM2G179462	0.000120791	GRMZM2G312997	9.7607e-06	GRMZM2G005103	1.27538e-05	GRMZM2G053977	2.52088e-09
				GRMZM2G086136	1.81928e-11	GRMZM2G429118	4.1314e-08	GRMZM2G165695	2.16455e-05	GRMZM2G361688	2.14065e-09
				GRMZM2G006578	2.49352e-16	GRMZM2G137696	1.15131e-11	GRMZM2G010011	0.00581852	GRMZM2G128658	0.000965135
				GRMZM2G451483	1.09115e-05	GRMZM2G415491	5.95258e-15	GRMZM2G568290	4.56687e-05	GRMZM2G092595	0.00143871
				GRMZM2G318033	0.00856194	GRMZM2G003033	1.4705e-06	GRMZM2G134054	5.3396e-09	GRMZM2G156816	3.04258e-06
				GRMZM2G017400	0.00554324	GRMZM2G014558	8.38423e-36	GRMZM2G179462	1.55331e-09	GRMZM2G039996	1.31609e-19
				GRMZM2G003715	0.00211965	GRMZM2G071720	1.58874e-05	GRMZM2G086136	2.35609e-12	GRMZM2G066428	0.00267375
				GRMZM5G816432	2.09778e-05	GRMZM2G152079	1.75165e-09	GRMZM2G035620	0.00735191	GRMZM2G004087	0.00542716
				GRMZM2G001875	2.25774e-05	GRMZM2G157113	0.000219397	GRMZM2G006578	1.72154e-12	GRMZM2G042080	3.24477e-05
				GRMZM2G108898	0.00903115	GRMZM2G164036	0.00335317	GRMZM2G099183	0.00314823	GRMZM2G178533	0.00143741
				GRMZM2G156785	0.00116517	GRMZM2G089507	0.00026977	GRMZM2G318033	6.65344e-05	GRMZM2G077222	4.10026e-05
				GRMZM2G014187	5.71742e-06	GRMZM2G408005	0.00850917	GRMZM5G816432	0.00216427	GRMZM2G003635	0.00109098
				GRMZM2G346278	2.59935e-12	GRMZM2G070847	5.31385e-53	GRMZM2G001875	0.000537255	GRMZM2G164440	0.00457961
				GRMZM2G157855	1.40195e-06	GRMZM2G010745	5.23155e-05	GRMZM2G108008	0.00975579	GRMZM2G115329	0.00324485
				GRMZM2G087186	5.19869e-08	GRMZM2G060349	3.93023e-06	GRMZM2G014187	6.14637e-06	GRMZM2G132331	0.000253901
				GRMZM2G045534	0.000948268	GRMZM2G047138	5.99006e-06	GRMZM2G166441	0.004071	GRMZM2G038487	2.81404e-12
				GRMZM2G004946	0.000662125	GRMZM2G380286	3.23729e-06	GRMZM2G346278	2.76574e-10	GRMZM2G086835	0.00343087
				GRMZM2G124365	1.11608e-10	GRMZM2G390641	0.00989566	GRMZM2G157855	0.000469496	GRMZM2G106165	4.12852e-11
				GRMZM2G131167	0.000308827	GRMZM2G075290	0.000786653	GRMZM2G087186	5.87302e-09	GRMZM2G081826	0.00429629
				AC212898.2_FG006	0.00151757	GRMZM2G093666	3.86809e-05	GRMZM2G340656	0.00485722	GRMZM2G131708	0.000962376
				GRMZM2G138340	0.000838011	GRMZM2G125308	0.000219884	GRMZM2G034225	0.00103224	GRMZM2G181081	3.67409e-05
				GRMZM2G125954	0.000110187	GRMZM2G153263	2.04795e-09	GRMZM5G869299	0.00244512	GRMZM2G179827	0.000191318
				GRMZM2G149756	4.3466e-05	GRMZM2G126026	0.00835275	GRMZM2G004946	0.00666465	GRMZM2G433162	4.88743e-05
				GRMZM2G155096	0.00609031	GRMZM2G089147	6.35025e-17	GRMZM2G124365	3.52144e-11	GRMZM2G073764	3.68736e-08
				GRMZM2G168392	2.92598e-06	GRMZM2G098679	4.69741e-16	GRMZM2G131167	5.56623e-06	GRMZM2G119691	0.00105318
				GRMZM2G373928	0.000167945	GRMZM2G017011	3.59359e-05	AC212898.2_FG006	0.00903083	GRMZM5G834260	0.000378502
				GRMZM2G121228	4.83419e-05	AC234171.1_FG003	2.01303e-05	GRMZM2G345039	0.00758899	GRMZM2G093020	0.000112997
				GRMZM2G305046	0.00849254	GRMZM5G851103	3.63067e-06	GRMZM2G138340	0.000101822	GRMZM2G474119	0.000395624
				GRMZM2G007057	0.00104036	GRMZM2G178486	0.00108966	GRMZM2G125954	0.00193531	AC203535.4_FG004	1.73322e-09
				GRMZM2G074017	0.000521085	GRMZM2G000818	0.00476753	GRMZM2G149756	7.35907e-05	GRMZM2G138450	0.00373134
				GRMZM2G026922	1.66709e-09	GRMZM2G137352	6.91493e-06	GRMZM2G168392	0.000941607	GRMZM2G051984	0.0012973
				GRMZM2G046686	6.64323e-07	GRMZM2G087192	0.000361446	GRMZM2G313944	0.000263837	GRMZM2G076593	1.75167e-11
				GRMZM2G165961	2.0222e-08	GRMZM2G030299	0.000169393	GRMZM2G373928	0.000630125	GRMZM2G074546	1.96002e-09
				GRMZM2G147399	0.00508025	GRMZM2G449257	4.01121e-12	GRMZM2G121228	8.77329e-06	GRMZM2G039536	1.14713e-07
				GRMZM2G012928	0.000942615	GRMZM2G162529	2.39075e-07	GRMZM2G007057	0.00467205	GRMZM2G327595	1.95027e-08
				GRMZM2G160279	1.15625e-08	GRMZM2G030203	8.84615e-08	GRMZM2G074017	4.91016e-07	GRMZM2G152258	0.00285933
				GRMZM2G359566	1.66227e-06	GRMZM2G172214	1.13544e-19	GRMZM2G026922	0.00267246	GRMZM2G053722	7.13605e-06
				GRMZM2G094632	1.83873e-15	GRMZM2G129804	1.1538e-21	GRMZM2G046686	0.000537763	AC233901.1_FG010	0.00112317
				GRMZM2G534485	0.00583485	AC233935.1_FG005	4.31293e-21	GRMZM2G165961	3.56591e-06	GRMZM2G470942	0.00262426
				GRMZM2G427438	8.83274e-16	GRMZM2G166665	1.6174e-13	GRMZM2G012928	0.000489116	GRMZM2G057779	0.000240802
				GRMZM2G121166	0.00369147	GRMZM2G043943	3.04337e-10	GRMZM2G160279	2.12367e-06	GRMZM2G112968	1.85203e-05
				GRMZM2G089767	0.00291885	GRMZM2G420436	1.15504e-06	GRMZM2G359566	2.10754e-05	GRMZM2G055585	1.13295e-07
				GRMZM2G488300	1.66436e-05	GRMZM2G001500	5.14298e-05	GRMZM2G094632	1.81196e-09	GRMZM2G021589	0.000481112
				GRMZM2G074908	1.04071e-12	GRMZM2G474555	4.30475e-08	GRMZM2G427438	4.56032e-08	GRMZM2G164202	1.76173e-07
				GRMZM2G587543	0.00138151	GRMZM2G100344	4.39197e-07	GRMZM2G034183	0.00133922	GRMZM2G153672	0.000618603
				GRMZM2G174906	0.000260949	GRMZM2G392863	1.60301e-07	GRMZM2G393215	0.00120983	GRMZM2G099989	0.00291999
				GRMZM2G072855	0.00212126	GRMZM2G084944	0.000920838	GRMZM2G121166	0.000859949	GRMZM2G122937	0.00672027
				AC202864.3_FG002	0.00790099	GRMZM2G382569	5.51724e-08	GRMZM2G488300	0.00637101	GRMZM2G313184	4.64791e-05
				GRMZM2G139773	0.000369878	GRMZM2G141241	0.0057004	GRMZM2G155760	0.00240715	GRMZM2G167694	0.00743712
				GRMZM2G311233	1.2532e-07	GRMZM2G146378	5.87359e-07	GRMZM2G074908	1.54169e-08	GRMZM2G148621	0.000271959
				GRMZM2G180435	0.000518542	GRMZM2G063747	0.000157435	GRMZM2G587543	6.55432e-09	GRMZM2G169405	5.29781e-05
				GRMZM2G381842	4.35153e-06	GRMZM2G012306	0.000413561	GRMZM2G174906	3.87803e-06	GRMZM2G410352	3.01177e-05
				GRMZM2G069405	1.33947e-09	GRMZM2G169967	1.03304e-09	GRMZM2G053083	0.000831216	GRMZM2G171781	9.55608e-08
				GRMZM2G452526	4.33233e-14	AC196475.3_FG004	3.16485e-06	GRMZM2G039251	0.00506914	AC155434.2_FG005	0.00129059
				GRMZM2G009948	0.00712556	GRMZM2G090493	0.000124368	GRMZM2G139773	7.23211e-07	GRMZM2G118241	2.84057e-09
				GRMZM2G171942	3.97519e-12	GRMZM5G852177	1.53528e-05	GRMZM2G311233	2.22664e-07	GRMZM2G410916	0.00142379
				GRMZM2G143590	0.00355134	GRMZM2G127386	0.00180532	GRMZM2G180435	5.06114e-06	GRMZM5G842071	1.44823e-07
				GRMZM2G323719	1.20278e-13	GRMZM2G347280	5.2544e-10	GRMZM2G381842	0.00172904	GRMZM2G143202	4.11802e-05
				GRMZM2G406099	0.000194433	GRMZM2G109140	0.00868267	GRMZM2G069405	3.0914e-10	GRMZM2G388420	1.27189e-12
				GRMZM2G035063	0.00114783	GRMZM2G047613	0.000426641	GRMZM2G008273	0.00204331	GRMZM2G175562	1.48512e-07
				GRMZM2G135337	3.6973e-08	GRMZM2G151496	5.13085e-12	GRMZM2G452526	2.63206e-06	GRMZM2G125991	0.00189687
				GRMZM2G047533	0.00226535	GRMZM2G013949	0.00826654	GRMZM2G009948	0.00514575	GRMZM2G176056	5.78852e-09
				GRMZM2G417402	5.77093e-07	GRMZM2G113480	8.57285e-06	GRMZM2G072582	0.00450247	GRMZM2G099960	0.000891736
				GRMZM2G180044	9.84225e-05	GRMZM5G891373	0.00100212	GRMZM2G171942	8.44027e-15	GRMZM2G149636	0.00130812
				GRMZM2G140160	0.00795097	GRMZM2G013970	2.90134e-30	GRMZM2G454176	0.00687494	GRMZM2G129209	8.09513e-09
				GRMZM2G146143	8.8167e-05	GRMZM2G072034	2.4109e-11	GRMZM2G143590	1.40701e-05	GRMZM2G105570	1.61158e-10
				GRMZM2G148881	0.00028462	GRMZM2G137868	6.31897e-26	GRMZM2G115049	0.000554248	GRMZM2G075958	1.68526e-18
				GRMZM2G130912	0.000330283	GRMZM2G383404	1.13557e-14	GRMZM2G323719	1.41334e-05	GRMZM2G349665	0.00158505
				GRMZM5G832772	4.62708e-06	GRMZM2G327234	0.000809804	GRMZM2G035063	6.79221e-05	GRMZM2G164502	0.00986796
				GRMZM5G808366	9.79402e-11	GRMZM5G858417	5.03801e-06	GRMZM2G135337	1.50095e-07	GRMZM2G082376	1.72782e-09
				GRMZM2G104204	2.49819e-09	GRMZM2G116846	0.00293579	GRMZM2G417402	2.96448e-05	GRMZM2G003750	2.54636e-12
				GRMZM2G470882	2.50223e-07	AC217050.4_FG007	8.5385e-19	GRMZM2G180044	0.00124262	GRMZM2G011373	3.0597e-05
				GRMZM2G418160	0.00494506	GRMZM2G121494	9.57103e-07	GRMZM2G157132	0.00080529	GRMZM2G012342	2.26934e-10
				GRMZM5G814154	2.18891e-14	GRMZM2G168833	0.000297252	GRMZM2G148881	8.34196e-05	GRMZM2G135019	6.13863e-05
				GRMZM2G044472	6.05819e-06	AC210303.3_FG001	3.07063e-06	GRMZM2G130912	0.000437018	GRMZM2G021416	0.00171325
				GRMZM2G017629	1.87909e-15	GRMZM2G170016	0.000161186	GRMZM5G832772	2.5238e-08	GRMZM2G075502	0.00241622
				GRMZM2G099619	0.000393566	GRMZM2G123309	8.48765e-05	GRMZM5G808366	4.69409e-11	GRMZM2G037386	2.7371e-05
				GRMZM2G050418	7.77764e-11	GRMZM2G164470	1.39313e-05	GRMZM2G104204	1.1159e-06	GRMZM2G440005	9.82206e-07
				GRMZM2G010783	0.00116968	GRMZM2G105644	4.45207e-07	GRMZM2G470882	1.78852e-07	GRMZM2G077206	0.00276316
				GRMZM5G837822	0.00666219	GRMZM2G149624	3.76524e-06	GRMZM2G418160	0.000314512	GRMZM2G143747	0.000571103
				GRMZM2G431030	1.48674e-06	GRMZM2G036505	1.60084e-16	GRMZM2G108255	0.000424003	GRMZM5G860976	0.00808578
				GRMZM2G305406	0.00288855	GRMZM2G167497	4.64889e-13	GRMZM5G814154	5.59979e-12	GRMZM2G069093	1.09354e-07
				GRMZM2G456626	5.0862e-12	GRMZM2G135283	0.00647582	GRMZM2G011624	0.00282739	GRMZM2G172723	7.1837e-21
				GRMZM2G041369	1.08502e-07	GRMZM2G178769	3.4517e-08	GRMZM2G044472	2.09648e-06	GRMZM2G148400	0.00801377
				GRMZM2G002863	3.46532e-09	GRMZM2G350802	2.44184e-19	GRMZM2G017629	5.33425e-11	GRMZM2G150683	0.00471511
				GRMZM2G044834	0.00380499	AC155610.2_FG007	6.19257e-06	GRMZM2G165011	0.00533079	GRMZM2G440529	1.34302e-07
				GRMZM2G005980	0.00592855	GRMZM2G146720	0.000791532	GRMZM2G099619	0.0042222	GRMZM2G119468	0.00817156
				GRMZM2G071688	2.47696e-05	GRMZM2G022192	6.80083e-13	GRMZM2G050418	3.01567e-08	GRMZM2G449133	0.000651337
				GRMZM2G079928	6.98005e-14	GRMZM2G159456	0.0049777	GRMZM2G010783	0.00027494	GRMZM2G144024	0.00107783
				GRMZM2G047372	0.00029352	GRMZM5G870170	1.36328e-09	GRMZM2G431030	0.000803668	GRMZM2G160268	4.33024e-08
				GRMZM2G011098	0.0019537	GRMZM2G011526	0.000260165	GRMZM2G305406	0.000779227	GRMZM2G106588	8.05289e-16
				GRMZM2G172596	5.49531e-11	GRMZM2G010221	4.29351e-06	GRMZM2G456626	3.0716e-10	GRMZM2G478160	0.000977829
				GRMZM2G086210	4.6055e-13	GRMZM2G411956	0.00222385	GRMZM2G041369	4.72767e-08	GRMZM2G124473	4.01735e-08
				GRMZM2G065157	0.00199281	GRMZM5G868047	0.00160529	GRMZM2G002863	9.79305e-07	GRMZM2G058250	1.81415e-10
				GRMZM5G800211	1.85676e-05	GRMZM2G344388	4.07465e-10	GRMZM2G042598	0.00072382	GRMZM2G568636	2.30894e-08
				GRMZM2G149392	9.40589e-05	GRMZM2G097404	2.69474e-07	GRMZM2G071688	0.000111144	GRMZM2G096407	1.31898e-16
				GRMZM2G139903	1.17251e-05	GRMZM2G304442	4.1455e-05	GRMZM2G079928	4.3825e-07	GRMZM2G076152	3.04164e-06
				GRMZM2G158885	0.00125228	GRMZM2G097827	9.26311e-19	GRMZM2G047372	9.45861e-06	GRMZM2G131286	5.39629e-16
				GRMZM2G039094	0.000214814	GRMZM2G070605	1.63807e-26	GRMZM2G172596	3.62771e-08	GRMZM2G139574	0.00442963
				GRMZM2G066171	6.07045e-05	GRMZM2G377855	0.000882425	GRMZM2G086210	1.69064e-10	GRMZM2G093313	0.00802244
				GRMZM2G104316	0.000177107	GRMZM2G088320	0.000722732	GRMZM2G126603	0.00625731	GRMZM2G467907	2.03094e-10
				GRMZM2G143211	0.00012116	GRMZM2G317450	6.6113e-05	GRMZM2G065157	0.00981177	GRMZM2G064644	0.00125224
				GRMZM2G005253	5.2413e-21	GRMZM2G137498	7.55946e-10	GRMZM5G800211	0.0015634	GRMZM5G869788	0.00260134
				GRMZM2G134230	0.00591466	GRMZM2G367701	1.29781e-30	GRMZM2G139903	6.46011e-06	GRMZM2G567452	8.28987e-05
				GRMZM2G074306	0.000202858	GRMZM2G048205	6.41431e-12	GRMZM2G158885	8.07966e-06	GRMZM2G317743	4.91022e-13
				GRMZM2G427408	0.000552786	GRMZM2G080450	1.36283e-06	GRMZM2G039094	0.000330137	GRMZM2G157927	0.000861592
				GRMZM2G154626	4.56473e-06	GRMZM5G898668	3.92829e-07	GRMZM2G105184	0.00365263	GRMZM2G062151	0.00764969
				GRMZM2G311864	5.66139e-05	GRMZM5G807767	8.91194e-05	GRMZM2G177599	0.00258124	GRMZM2G045188	0.000216686
				GRMZM2G129620	0.00297391	GRMZM2G079957	2.12277e-08	GRMZM2G066171	8.72564e-05	GRMZM2G463280	4.47336e-11
				GRMZM2G165220	0.000188129	GRMZM2G132591	1.91431e-07	GRMZM2G104316	2.26022e-05	GRMZM2G337143	1.95899e-05
				GRMZM2G027351	2.07418e-10	GRMZM2G112629	5.53876e-05	GRMZM2G143211	0.000402803	GRMZM5G859195	2.75234e-05
				GRMZM2G129973	0.00157556	GRMZM2G085646	2.90716e-09	GRMZM2G005253	1.83259e-13	GRMZM2G114137	3.01567e-08
				GRMZM2G109618	2.4344e-22	GRMZM2G125037	0.00158535	GRMZM2G134230	0.00108008	GRMZM2G154628	2.14099e-07
				GRMZM2G064320	4.54164e-05	GRMZM2G118082	0.00296299	AC214448.3_FG007	0.00750907	AC203966.5_FG002	0.00650836
				GRMZM2G140994	0.0002624	GRMZM2G348512	3.08993e-33	GRMZM2G074306	0.000236263	GRMZM2G098187	0.00447889
				GRMZM5G894029	0.00861642	GRMZM2G035557	1.68554e-06	GRMZM2G427408	0.00197287	GRMZM2G025854	0.00139859
				GRMZM2G301909	2.92963e-08	GRMZM2G031167	4.43186e-07	GRMZM2G154626	0.000281394	GRMZM2G055135	4.99613e-08
				GRMZM2G068193	0.003034	GRMZM2G001676	1.01056e-06	GRMZM2G311864	0.000594346	GRMZM2G131489	0.00922503
				GRMZM2G701273	1.38708e-06	GRMZM2G318213	1.36965e-07	GRMZM2G069078	0.0088289	GRMZM5G874270	3.71289e-07
				GRMZM2G055279	3.09759e-09	GRMZM2G068963	7.35804e-05	GRMZM2G129620	0.00802244	GRMZM2G134020	0.000304946
				GRMZM2G037023	0.0007968	GRMZM2G023906	2.40078e-05	GRMZM2G165220	0.00158452	GRMZM2G169820	0.000561094
				GRMZM2G395236	6.91493e-06	GRMZM2G054065	0.0001633	GRMZM2G027351	1.16946e-10	GRMZM2G119496	4.42981e-05
				GRMZM2G177432	0.00211056	GRMZM2G119499	5.50012e-21	GRMZM2G129973	5.2013e-06	GRMZM2G322593	1.01854e-06
				GRMZM2G150251	0.000372592	GRMZM2G010034	8.5397e-39	GRMZM2G109618	1.4657e-23	GRMZM2G049613	0.000332884
				GRMZM2G064949	1.14406e-06	GRMZM2G136032	7.74118e-06	GRMZM2G064320	0.000733638	GRMZM2G132077	0.00102352
				GRMZM2G442170	3.43631e-06	GRMZM2G064466	0.000651327	GRMZM2G140994	2.53227e-06	GRMZM2G436533	0.00116981
				GRMZM5G830085	7.50397e-10	GRMZM2G008202	0.000544488	GRMZM2G301909	3.8014e-07	GRMZM2G032282	0.00343917
				GRMZM2G036832	0.0046318	GRMZM5G898735	5.22493e-11	GRMZM2G701273	0.000113869	GRMZM2G028516	0.00129221
				GRMZM5G882025	1.13056e-05	GRMZM2G091245	0.000302054	GRMZM2G577979	0.000710571	GRMZM5G858887	1.9686e-06
				GRMZM2G012566	0.00861358	GRMZM2G156599	0.000535385	GRMZM2G037023	0.00668273	GRMZM2G114801	0.000264393
				GRMZM2G412075	1.28227e-10	GRMZM2G128012	1.23163e-12	GRMZM2G395236	0.00387257	GRMZM2G474769	2.84057e-09
				GRMZM2G026881	0.00883292	GRMZM2G123558	0.00436428	GRMZM2G102985	0.00875727	GRMZM2G145374	0.00626336
				GRMZM2G165901	0.00383723	GRMZM2G009189	4.3191e-17	GRMZM2G177432	0.00202295	GRMZM2G176840	1.71006e-11
				GRMZM2G406643	8.78069e-11	GRMZM2G703582	7.0099e-05	GRMZM2G087172	0.00275341	GRMZM2G037146	1.95165e-06
				GRMZM2G052105	0.00039727	GRMZM5G856777	2.02784e-06	GRMZM2G064949	6.41063e-05	GRMZM2G065194	6.17102e-05
				GRMZM2G069911	0.000445876	GRMZM2G094072	0.000300402	GRMZM2G014300	0.00336341	GRMZM2G156227	2.105e-05
				GRMZM2G174274	7.76087e-05	GRMZM2G053991	0.00367665	GRMZM2G442170	1.06553e-05	GRMZM2G470756	0.00486611
				GRMZM2G393742	0.00183412	GRMZM5G811593	1.0351e-19	GRMZM5G830085	1.06642e-06	GRMZM2G026523	9.40645e-08
				GRMZM2G075039	1.32117e-09	GRMZM2G159924	0.00401051	GRMZM5G882025	6.94731e-05	GRMZM2G022413	2.44707e-05
				GRMZM2G075485	0.000526951	GRMZM2G074857	0.00171102	GRMZM2G175797	4.37107e-05	GRMZM2G425728	2.38836e-06
				GRMZM2G035804	3.86397e-07	GRMZM2G053977	1.62059e-13	GRMZM2G412075	1.57077e-10	GRMZM2G150450	2.57539e-11
				GRMZM2G177942	0.00940452	GRMZM2G361688	0.000193578	GRMZM2G101682	0.00647427	GRMZM2G160563	0.000491668
				GRMZM2G174667	0.000167929	GRMZM2G128658	2.69436e-05	GRMZM2G165901	0.000713188	GRMZM2G092008	0.00295307
				GRMZM2G036092	5.46852e-06	GRMZM2G431288	0.00123789	GRMZM2G406643	2.10664e-13	GRMZM2G017355	2.43056e-05
				GRMZM2G055802	6.34384e-05	GRMZM2G156816	1.74963e-13	GRMZM2G052105	9.84186e-05	GRMZM2G337242	8.93033e-07
				GRMZM2G126664	0.00112547	GRMZM2G117007	0.000414144	GRMZM2G174274	0.00131546	GRMZM2G374475	5.73325e-07
				GRMZM2G469483	0.00723617	GRMZM2G039996	1.3653e-06	GRMZM2G393742	0.00270007	GRMZM2G068672	0.00478678
				GRMZM2G104078	5.58574e-05	GRMZM2G066428	8.38306e-06	GRMZM2G075039	2.76784e-10	GRMZM2G150841	0.00343291
				GRMZM2G458423	2.64811e-06	GRMZM2G119941	0.00465748	GRMZM2G075485	0.000318317	GRMZM2G060079	0.000540837
				GRMZM2G032339	4.05123e-06	GRMZM2G042080	1.68159e-09	GRMZM2G035804	0.0055382	GRMZM2G129146	0.000920693
				GRMZM2G043417	0.00428438	GRMZM2G406108	0.000189505	GRMZM2G177942	7.1829e-05	GRMZM2G056505	1.36586e-17
				GRMZM2G387227	0.00416594	GRMZM2G178533	1.06925e-07	GRMZM2G174667	2.57349e-06	GRMZM2G050730	0.00520215
				GRMZM2G153977	0.0058613	GRMZM2G077222	2.75366e-10	GRMZM2G065532	0.00144277	GRMZM2G034573	0.00213199
				GRMZM2G006678	0.00393043	GRMZM2G003635	0.000203307	GRMZM2G036092	0.000487206	GRMZM2G413315	0.00428447
				GRMZM2G125387	3.44852e-07	GRMZM2G115329	8.51655e-07	GRMZM2G055802	0.00198063	GRMZM2G047384	1.78158e-07
				AC192367.2_FG002	0.000356475	GRMZM5G811731	0.00327942	GRMZM2G126664	0.00567317	AC196059.3_FG003	6.23763e-05
				GRMZM2G021605	0.000808401	GRMZM2G132331	1.29272e-05	GRMZM2G015126	0.0090915	GRMZM2G055752	4.6566e-07
				GRMZM2G405684	1.67917e-06	GRMZM2G389903	0.00144749	GRMZM2G104078	0.00130312	GRMZM2G397927	0.00238809
				GRMZM2G173124	4.82974e-06	GRMZM2G038487	5.36502e-29	GRMZM2G415007	0.00678667	GRMZM2G148831	0.00101093
				GRMZM2G031311	0.00010183	GRMZM2G086835	5.32854e-09	GRMZM2G458423	5.14382e-08	GRMZM2G054387	1.04509e-21
				GRMZM5G892675	0.000370699	GRMZM2G106165	1.1605e-18	GRMZM2G032339	5.89343e-05	GRMZM2G104262	0.000514097
				GRMZM2G017804	0.00944134	GRMZM2G131708	3.21853e-12	GRMZM2G128114	0.00150636	GRMZM2G013206	0.000173853
				GRMZM2G091973	1.06332e-16	GRMZM2G181081	0.000403355	GRMZM2G000665	0.000911493	GRMZM2G047720	1.29753e-05
				GRMZM2G018706	0.000663059	GRMZM2G179827	7.51841e-21	GRMZM2G570528	0.000796072	GRMZM2G325008	0.000221999
				GRMZM2G448672	0.000925869	GRMZM2G433162	1.0362e-16	GRMZM2G153977	0.00305433	GRMZM5G826389	0.000387475
				GRMZM2G033519	3.32605e-05	GRMZM2G073764	3.14143e-14	GRMZM2G006678	0.00179013	GRMZM2G129642	0.000120371
				GRMZM2G318794	0.00415496	GRMZM2G119691	3.90537e-15	AC192367.2_FG002	0.00308175	GRMZM2G314660	3.74831e-06
				GRMZM2G143625	1.50145e-07	GRMZM5G834260	2.0002e-05	GRMZM2G142553	0.005638	AC202185.4_FG004	2.10664e-13
				GRMZM2G430623	0.000580068	GRMZM2G137108	0.00146445	GRMZM5G834666	0.00392407	GRMZM2G444801	0.000362749
				GRMZM2G131476	0.00366106	GRMZM2G093020	6.39435e-05	GRMZM2G031033	7.05456e-05	GRMZM2G430871	0.00124066
				GRMZM2G009563	0.000400106	GRMZM2G474119	2.98433e-20	GRMZM2G173124	5.24843e-05	GRMZM2G052825	6.43415e-08
				GRMZM2G146140	2.39586e-10	GRMZM2G151738	8.24427e-06	GRMZM5G892675	0.00789943	GRMZM2G097297	0.000138892
				GRMZM2G064163	0.00567998	AC203535.4_FG004	2.32617e-08	GRMZM2G017804	0.00135198	GRMZM2G129246	1.02091e-08
				GRMZM2G174696	0.000272695	GRMZM2G138450	0.000276073	GRMZM2G091973	0.00115741	GRMZM2G019056	0.000857324
				AC198725.4_FG009	0.000453196	GRMZM2G149905	7.11103e-06	GRMZM5G894420	0.00658587	GRMZM2G142456	0.00434785
				GRMZM2G174249	4.105e-08	GRMZM2G051984	2.09774e-06	GRMZM2G018706	0.000896359	GRMZM2G133175	0.00864674
				GRMZM2G136513	0.00314152	GRMZM2G022625	3.02068e-06	GRMZM2G033519	0.00399256	GRMZM2G413897	8.14441e-12
				GRMZM2G138572	0.000891629	GRMZM2G076593	2.06679e-05	GRMZM2G318794	8.28987e-05	GRMZM2G140782	5.38604e-06
				AC207728.2_FG003	1.19554e-09	GRMZM2G074546	7.39669e-41	GRMZM2G143625	0.000138907	GRMZM2G012758	0.000205847
				GRMZM2G008287	0.0024612	GRMZM2G039536	8.01117e-06	GRMZM2G009563	3.71799e-05	GRMZM2G158437	7.32973e-05
				AC198518.3_FG002	0.00233105	GRMZM2G173756	5.48621e-05	GRMZM2G146140	0.0031284	GRMZM2G405581	1.07018e-06
				GRMZM2G545802	0.00754787	GRMZM2G109221	5.97055e-07	GRMZM2G360873	0.000698627	GRMZM2G072238	0.000121975
				GRMZM5G801019	4.82602e-07	GRMZM2G327595	9.95653e-26	GRMZM2G064163	0.00498836	GRMZM2G701207	0.000129845
				GRMZM2G027173	4.10033e-05	GRMZM2G152258	9.89767e-25	GRMZM2G174696	0.000264285	AC186147.3_FG008	3.03194e-06
				GRMZM5G876913	0.0035328	GRMZM2G053722	0.000287948	AC198725.4_FG009	4.74654e-05	GRMZM2G152135	0.00885146
				GRMZM2G046743	0.000452839	AC233901.1_FG010	4.05686e-06	GRMZM2G085675	0.00643594	GRMZM2G113093	4.49638e-08
				GRMZM2G133716	0.00448646	GRMZM2G149145	0.00496799	GRMZM5G806435	1.89266e-06	GRMZM2G086876	2.27468e-05
				GRMZM2G102161	1.74165e-11	GRMZM2G058394	0.00444903	GRMZM2G102912	0.00563175	GRMZM2G156472	6.08239e-18
				GRMZM2G122039	0.00414933	GRMZM2G077215	2.96739e-07	GRMZM2G479340	0.00815428	GRMZM2G155343	0.0085212
				GRMZM2G028014	0.000842065	GRMZM2G470942	0.00976997	GRMZM2G174249	0.000279868	GRMZM2G089448	0.000443969
				GRMZM2G127180	0.00172201	GRMZM2G057779	8.31583e-05	GRMZM2G101859	0.00678717	GRMZM5G848603	2.30567e-11
				GRMZM2G110714	4.18805e-08	GRMZM2G112968	1.61285e-11	GRMZM2G138572	0.000265673	GRMZM2G003762	0.000140537
				GRMZM2G139650	0.00894076	GRMZM2G055585	1.10759e-11	AC207728.2_FG003	4.34595e-06	GRMZM2G164963	6.04349e-05
				AC202915.3_FG002	0.00600592	GRMZM2G021589	1.97971e-05	GRMZM2G008287	0.000302193	GRMZM2G052479	0.00392768
				GRMZM2G078779	1.58001e-09	GRMZM2G400604	0.00189227	AC198518.3_FG002	0.00957667	AC234522.1_FG005	2.77921e-16
				GRMZM2G129034	3.20441e-17	GRMZM2G164202	1.99345e-05	GRMZM5G801019	1.70972e-06	GRMZM2G058261	7.64182e-08
				GRMZM2G065050	3.37149e-06	GRMZM2G153672	0.000595775	GRMZM2G027173	0.000145645	GRMZM5G856084	8.54578e-05
				GRMZM2G077673	0.00517081	GRMZM2G122937	5.86056e-06	GRMZM5G876913	6.39314e-05	GRMZM2G428027	0.00800202
				GRMZM2G059037	8.01718e-07	GRMZM2G313184	2.65347e-10	GRMZM2G170457	0.00384906	GRMZM2G702036	0.0054929
				GRMZM2G036063	1.06348e-06	GRMZM2G167694	0.000778209	GRMZM2G102161	5.6651e-12	GRMZM2G121151	0.00051539
				GRMZM2G152815	0.0035723	GRMZM2G148621	0.00761167	GRMZM2G122039	0.00147534	GRMZM2G377115	0.000651337
				GRMZM2G142735	0.00324429	GRMZM2G103013	0.000767206	GRMZM2G000280	0.00535567	GRMZM2G049681	0.00144293
				GRMZM2G049109	0.00205128	GRMZM2G169405	9.40996e-07	GRMZM2G028014	0.00161513	GRMZM2G085974	0.0060894
				GRMZM2G008047	0.000253001	GRMZM2G410352	2.0252e-08	GRMZM2G127180	1.4873e-06	GRMZM2G124963	5.00952e-15
				GRMZM2G171423	0.0012365	GRMZM2G171781	0.00043953	GRMZM2G110714	4.63502e-08	GRMZM2G152591	0.00172045
				GRMZM2G417525	4.59901e-07	AC155434.2_FG005	0.0001166	GRMZM2G139650	0.00039665	GRMZM2G091419	4.45733e-06
				GRMZM5G854473	0.00933335	GRMZM2G118241	4.99089e-39	GRMZM2G401139	0.00119449	GRMZM2G103250	0.00835291
				GRMZM2G478078	0.000892178	GRMZM2G438202	2.05395e-05	GRMZM2G078779	2.83612e-06	GRMZM2G024099	7.03779e-05
				GRMZM2G099622	0.00332802	GRMZM2G410916	0.000310926	GRMZM2G129034	3.03177e-14	GRMZM2G120539	0.00115215
				GRMZM5G887922	0.006203	GRMZM5G842071	2.27057e-22	GRMZM2G065050	0.000675505	GRMZM2G006762	0.00026876
				GRMZM2G176995	0.000357965	GRMZM2G000256	0.000653892	GRMZM2G059037	1.37684e-08	GRMZM2G128072	1.52994e-07
				GRMZM2G525770	0.000785761	GRMZM2G143202	6.22436e-08	GRMZM2G036063	5.85904e-05	GRMZM2G017869	0.00107716
				GRMZM2G177845	0.00264748	GRMZM2G388420	6.93762e-20	GRMZM2G147145	0.00429484	GRMZM2G114055	0.00457074
				GRMZM2G006981	2.16143e-12	GRMZM2G175562	8.58894e-07	GRMZM2G008047	0.00135971	GRMZM2G093809	0.000142379
				GRMZM2G139073	3.81066e-23	GRMZM2G125991	0.00385406	GRMZM2G171423	0.00246363	GRMZM2G064437	0.000345745
				GRMZM2G010348	0.000922416	GRMZM2G176056	6.29339e-10	GRMZM2G417525	3.36414e-07	GRMZM2G445478	0.00952452
				GRMZM2G446363	1.65423e-08	GRMZM2G099960	9.88786e-12	GRMZM2G478078	0.00175688	GRMZM2G118597	2.79642e-05
				GRMZM2G161450	0.00976349	GRMZM2G149636	1.63656e-15	GRMZM2G176995	0.00056364	GRMZM2G001724	1.8796e-07
				GRMZM5G895313	3.49888e-06	GRMZM2G129209	1.84073e-31	GRMZM2G085856	0.00569031	GRMZM2G052036	2.16059e-17
				GRMZM2G453794	0.00364642	GRMZM2G105570	3.54479e-25	GRMZM2G525770	0.000316911	GRMZM2G315125	0.00300451
				GRMZM2G159899	2.68839e-07	GRMZM2G075958	2.69507e-38	GRMZM2G006981	5.61703e-07	GRMZM2G002396	0.006207
				GRMZM2G115624	3.77816e-15	GRMZM2G412885	0.00118696	GRMZM2G139073	7.59655e-20	GRMZM2G088138	9.38619e-09
				GRMZM2G020998	0.000553905	GRMZM2G119252	3.32142e-07	GRMZM2G010348	0.000823824	GRMZM2G414503	0.00335958
				GRMZM2G107689	0.00637893	GRMZM2G349665	6.26834e-06	GRMZM2G446363	1.3771e-06	AC218998.2_FG007	0.00164937
				GRMZM2G003354	0.000329217	GRMZM2G164502	0.00148545	GRMZM5G895313	5.64605e-09	GRMZM5G852338	8.6167e-10
				GRMZM2G042539	2.00448e-07	GRMZM2G082376	5.94348e-14	GRMZM2G453794	0.000114466	GRMZM2G044337	0.0057471
				GRMZM2G077316	2.80287e-05	GRMZM2G083173	0.00481407	GRMZM2G133620	0.00840018	GRMZM2G472167	1.51283e-05
				GRMZM2G700968	3.59512e-05	GRMZM2G003750	4.00504e-21	GRMZM2G159899	7.95706e-06	GRMZM2G176595	5.732e-10
				GRMZM2G176774	0.00326307	GRMZM2G091811	7.97355e-06	GRMZM2G115624	9.34093e-11	GRMZM2G132461	0.0020552
				GRMZM2G168588	0.0058503	GRMZM2G011373	3.69086e-07	GRMZM2G020998	0.000154017	GRMZM2G337532	0.000816999
				GRMZM2G110726	0.000104134	GRMZM2G012342	1.20767e-12	GRMZM2G153969	0.00431439	GRMZM2G168439	7.23475e-05
				GRMZM2G078264	2.55063e-07	GRMZM2G170120	5.08786e-06	GRMZM2G107689	0.00134212	GRMZM2G016088	5.41118e-09
				GRMZM5G860226	8.18705e-05	GRMZM2G105539	2.13451e-09	GRMZM2G023992	0.00604217	GRMZM2G124785	0.000817218
				GRMZM2G460581	0.00184165	GRMZM2G135019	4.85987e-08	GRMZM2G042539	3.14192e-08	GRMZM2G046933	0.00237421
				GRMZM2G417229	0.00107093	GRMZM2G021416	0.000669752	GRMZM2G077316	0.00161513	GRMZM2G401883	0.00257323
				GRMZM2G091656	0.000400714	GRMZM2G075502	0.000852419	GRMZM2G700968	1.47936e-05	GRMZM2G057159	5.14411e-05
				GRMZM2G021233	0.00150873	GRMZM2G037386	7.5532e-07	GRMZM2G176774	0.00076183	GRMZM2G178693	5.22581e-12
				GRMZM2G061777	0.00500195	GRMZM2G440005	1.08064e-11	GRMZM2G083497	0.00945775	GRMZM2G373124	5.7059e-10
				GRMZM2G127160	2.44691e-05	GRMZM2G077206	0.00080503	GRMZM2G110726	0.000499393	GRMZM2G124759	8.44027e-15
				GRMZM2G070304	3.17677e-11	GRMZM2G067028	0.00536959	GRMZM2G078264	0.000149334	GRMZM2G054410	3.54844e-07
				GRMZM2G304362	0.00211642	GRMZM2G143747	0.00059184	GRMZM5G860226	0.00444595	GRMZM2G408458	0.00402807
				GRMZM2G070442	8.20575e-05	GRMZM2G127668	0.0079593	GRMZM2G460581	0.00319331	GRMZM2G093526	7.07449e-10
				GRMZM5G850997	0.00940452	GRMZM2G074611	0.000141732	GRMZM2G039542	0.0017068	GRMZM2G176225	0.00758323
				GRMZM2G138060	2.8246e-07	GRMZM2G150906	3.50533e-08	GRMZM5G831843	0.0010679	GRMZM2G094224	1.0716e-06
				GRMZM2G396267	3.64047e-06	GRMZM2G069093	4.4567e-13	GRMZM2G021233	0.000484703	GRMZM2G177693	6.19013e-06
				GRMZM2G154685	0.00534278	GRMZM2G131087	0.00299399	GRMZM2G061777	0.000495577	GRMZM5G836827	0.00845042
				GRMZM2G439198	5.39329e-05	GRMZM2G003289	0.00355521	GRMZM2G127160	6.10941e-06	GRMZM2G027219	2.59389e-09
				GRMZM2G113631	0.000353305	GRMZM2G172723	2.7995e-24	GRMZM2G070304	2.54779e-07	GRMZM2G070015	1.24625e-05
				GRMZM2G075562	0.00986948	GRMZM2G150683	3.25065e-05	GRMZM5G850997	0.00241959	GRMZM2G129947	0.000322859
				GRMZM2G173910	0.00748324	GRMZM2G400714	9.54239e-07	GRMZM2G138060	3.21325e-06	GRMZM2G176209	0.00157224
				GRMZM2G181254	7.24566e-06	GRMZM2G119468	3.12614e-06	GRMZM2G119745	0.000176532	GRMZM2G017520	1.46969e-05
				GRMZM2G122706	6.27009e-07	GRMZM2G449133	4.14903e-05	GRMZM2G396267	0.00620254	GRMZM2G305526	7.23323e-09
				GRMZM2G075386	1.61846e-11	GRMZM2G078024	2.49924e-15	GRMZM2G322413	0.00802846	GRMZM2G108537	0.000495173
				GRMZM5G858784	3.5698e-06	GRMZM5G885700	0.000368541	GRMZM2G154685	0.00407274	GRMZM2G030583	0.000630891
				GRMZM2G084491	0.00221803	GRMZM2G144024	0.00361252	GRMZM2G439198	0.000460216	GRMZM2G149923	3.78737e-06
				GRMZM2G109286	0.00436556	GRMZM2G160268	5.74313e-08	GRMZM2G173910	0.00188273	GRMZM2G305115	8.94433e-06
				GRMZM2G044531	0.00394534	GRMZM2G106588	4.39061e-27	GRMZM2G181254	0.00103236	GRMZM5G845611	2.235e-10
				GRMZM5G891058	0.00923074	GRMZM2G163193	0.000576177	GRMZM2G122706	4.24521e-05	GRMZM2G473356	0.000613583
				GRMZM2G179733	3.64756e-05	GRMZM2G124473	1.92314e-33	GRMZM2G075386	1.6232e-08	GRMZM2G110908	0.000698444
				GRMZM2G135073	3.539e-06	GRMZM2G703858	2.58583e-09	GRMZM5G858784	7.47465e-06	GRMZM2G347836	1.43535e-06
				GRMZM2G031607	0.00119934	GRMZM2G058250	2.10573e-06	GRMZM2G084491	0.00176175	GRMZM2G119623	0.000529854
				GRMZM2G040003	1.12337e-15	GRMZM2G035853	5.40475e-08	GRMZM5G885473	0.00665526	GRMZM2G152919	0.00389767
				GRMZM2G092091	9.3457e-10	GRMZM2G568636	6.51723e-46	GRMZM2G112795	0.00589077	AC220970.4_FG002	2.78309e-09
				GRMZM2G117357	0.00522433	GRMZM2G413044	0.00767671	GRMZM2G324544	0.00363078	GRMZM2G320325	0.000374944
				GRMZM2G100524	2.41455e-08	GRMZM2G107562	1.15738e-08	GRMZM2G044531	0.00460151	GRMZM2G022926	3.72321e-07
				GRMZM2G035476	0.00541146	GRMZM2G096407	0.00754245	GRMZM2G179733	0.0047957	GRMZM2G176820	3.08769e-10
				GRMZM2G098167	1.22169e-05	GRMZM2G101438	0.00611005	GRMZM2G135073	2.43358e-07	GRMZM2G358050	0.00143537
				GRMZM2G081644	9.30901e-09	GRMZM2G048022	1.22169e-05	GRMZM2G031607	1.77575e-05	GRMZM2G478414	2.17631e-08
				GRMZM2G092609	0.000151179	GRMZM2G131286	2.63662e-36	GRMZM2G040003	3.67074e-13	GRMZM2G073943	7.29584e-08
				GRMZM2G046382	5.75064e-05	GRMZM2G116185	1.91564e-06	GRMZM2G143777	0.00243145	GRMZM2G410175	0.000234064
				GRMZM5G802801	9.80085e-07	GRMZM2G139574	1.66217e-05	GRMZM2G092091	2.25962e-06	GRMZM2G159404	9.87698e-05
				GRMZM2G466578	0.00173856	GRMZM2G467907	8.15887e-25	GRMZM2G117357	6.7711e-05	GRMZM2G125977	0.000379898
				GRMZM2G155422	0.0082555	GRMZM2G064644	0.000325678	GRMZM2G098167	1.15904e-05	GRMZM2G068947	0.000680109
				GRMZM2G363820	3.78848e-06	GRMZM5G869788	1.20574e-05	GRMZM2G081644	2.61715e-08	GRMZM2G068982	0.00169698
				GRMZM2G152921	0.00672291	GRMZM2G134393	0.00252916	GRMZM2G100229	0.00834052	GRMZM2G167613	2.18417e-07
				GRMZM2G341379	0.00128706	GRMZM2G567452	4.20895e-14	GRMZM2G156800	0.00389486	GRMZM2G459645	1.14033e-06
				GRMZM2G035651	1.71379e-11	GRMZM2G142709	0.00412251	GRMZM2G046382	1.19117e-05	GRMZM2G408038	6.21442e-10
				GRMZM2G036288	1.06517e-07	GRMZM2G058734	0.000476191	GRMZM5G802801	6.24236e-05	GRMZM2G116167	5.4324e-07
				GRMZM2G018820	0.000800083	GRMZM2G114325	0.000995133	GRMZM2G144501	0.00775972	GRMZM2G404676	1.74637e-07
				GRMZM2G020429	0.00398079	GRMZM2G317743	3.37327e-08	GRMZM2G155422	0.00422493	GRMZM2G004006	0.00019394
				GRMZM2G134563	3.16879e-06	GRMZM2G157927	8.69595e-05	GRMZM5G860062	7.09943e-06	GRMZM2G030036	0.00117564
				GRMZM2G451672	0.000611677	GRMZM2G062151	0.00958764	GRMZM2G064896	0.00426541	GRMZM5G832939	5.36836e-08
				GRMZM5G807931	0.00212552	GRMZM2G045188	4.73555e-08	GRMZM2G035651	3.79571e-12	GRMZM2G479703	0.00929153
				GRMZM2G153863	0.00592599	GRMZM2G463280	1.30265e-09	GRMZM2G036288	3.0751e-06	GRMZM2G025175	2.4741e-07
				GRMZM2G473607	0.00235953	GRMZM2G052685	1.43215e-09	GRMZM2G020429	0.00103	GRMZM2G163925	4.27331e-07
				GRMZM2G011784	5.47282e-05	GRMZM2G337143	1.66208e-11	GRMZM2G134563	0.000400336	GRMZM2G113682	7.77141e-06
				GRMZM2G303865	1.74078e-08	GRMZM2G076212	1.62666e-07	GRMZM2G451672	0.00468614	GRMZM2G168898	0.00111478
				GRMZM2G054020	8.90678e-06	GRMZM2G143646	0.000108334	GRMZM2G093855	0.00309304	GRMZM2G009715	2.76544e-07
				GRMZM2G169890	0.000930227	GRMZM5G859195	1.33701e-12	GRMZM2G153863	0.000279001	GRMZM2G111309	0.00302054
				GRMZM5G827398	0.00103174	GRMZM2G114137	8.04135e-35	GRMZM2G107588	0.00882779	GRMZM2G114356	0.00999928
				AC219190.3_FG002	0.00147216	GRMZM2G082484	1.81287e-09	GRMZM2G011784	0.00300629	GRMZM2G145655	0.000628653
				GRMZM2G028500	0.0023427	GRMZM2G154628	4.99627e-05	GRMZM2G303865	7.41924e-06	GRMZM2G123815	6.24901e-07
				GRMZM2G365160	5.46958e-08	GRMZM2G439598	0.0056843	GRMZM2G054020	5.23086e-08	GRMZM2G025243	0.0021413
				GRMZM2G001048	0.00790834	GRMZM2G021846	0.00116959	GRMZM2G062373	0.0010173	GRMZM2G136344	6.47586e-14
				GRMZM2G080262	1.40612e-18	GRMZM2G098187	0.00627005	GRMZM5G827398	0.0056582	GRMZM2G154648	1.61455e-12
				GRMZM2G011559	1.17262e-10	GRMZM2G025854	1.86456e-06	GRMZM2G028500	9.00894e-06	GRMZM2G037472	0.00702008
				GRMZM2G111022	0.000786653	GRMZM2G055135	4.00009e-13	GRMZM2G365160	2.21163e-06	GRMZM2G048121	3.11961e-05
				GRMZM2G097804	4.60617e-06	GRMZM2G119067	3.04134e-05	GRMZM2G080262	6.35111e-11	GRMZM2G122251	0.00419783
				GRMZM5G804618	0.000443638	GRMZM2G099491	0.00797302	GRMZM2G011559	9.87578e-11	GRMZM2G042639	0.00264469
				GRMZM2G159660	0.00295047	GRMZM2G131489	3.03261e-10	GRMZM2G111022	5.90499e-06	GRMZM2G367638	4.05042e-09
				GRMZM2G017044	0.000279389	GRMZM5G874270	1.30287e-17	GRMZM2G097804	0.000565214	GRMZM2G407996	3.87026e-09
				GRMZM2G467640	0.00159697	GRMZM2G041356	0.000700416	GRMZM2G159660	0.000118722	GRMZM2G421415	0.00379819
				GRMZM5G874840	0.000276549	GRMZM2G134020	7.65193e-08	GRMZM2G017634	0.00210706	GRMZM2G161097	0.0083612
				GRMZM2G151967	4.96765e-05	GRMZM2G169820	0.00220686	GRMZM2G467640	0.00471511	GRMZM2G020468	4.85681e-11
				GRMZM2G085469	0.00148371	GRMZM2G119496	1.30763e-05	GRMZM5G871174	0.000351557	GRMZM2G157267	0.00170126
				GRMZM2G406588	1.23281e-06	GRMZM2G322593	3.70999e-17	GRMZM5G874840	0.000101413	GRMZM2G064091	5.6651e-12
				GRMZM2G164072	0.0063111	GRMZM2G049613	0.00209911	GRMZM2G151967	4.5035e-05	GRMZM2G017865	0.00485722
				GRMZM2G059299	0.00220931	GRMZM2G003252	0.00453896	GRMZM2G085469	0.00116371	GRMZM2G141473	6.81747e-07
				GRMZM2G040945	0.000143726	GRMZM2G169329	2.50133e-14	GRMZM2G010831	0.00161837	GRMZM2G135536	0.00022057
				GRMZM2G053779	0.000169533	GRMZM2G132077	1.42679e-06	GRMZM2G059299	0.000460117	GRMZM2G048313	2.63076e-05
				GRMZM2G128800	5.98347e-06	GRMZM2G436533	0.00317869	GRMZM2G040945	4.99202e-07	GRMZM2G027331	0.00146225
				GRMZM5G820643	0.00431349	GRMZM2G170388	0.00495496	GRMZM2G053779	0.00133683	GRMZM2G156351	5.99643e-07
				GRMZM2G083284	0.000515412	GRMZM2G059029	1.09573e-05	GRMZM2G004157	0.00997761	GRMZM2G007372	7.43603e-06
				GRMZM2G160683	2.11161e-08	GRMZM2G028516	6.61598e-07	GRMZM2G128800	0.00257809	GRMZM2G419606	0.00513267
				GRMZM2G444567	0.000698637	GRMZM5G858887	8.82e-07	GRMZM2G032597	0.000613826	GRMZM2G122324	6.26206e-05
				GRMZM2G111247	0.00795097	GRMZM2G114801	5.66236e-07	GRMZM2G083284	6.82965e-05	GRMZM2G022866	0.00535974
				GRMZM2G179215	0.00394202	GRMZM2G474769	1.76005e-21	GRMZM2G160683	0.0031873	GRMZM2G041961	4.27469e-14
				GRMZM2G438299	0.00394753	GRMZM2G017957	2.50256e-05	GRMZM2G179215	0.00302856	GRMZM2G430807	3.58994e-17
				GRMZM2G414537	0.000194313	GRMZM2G145374	0.00251026	GRMZM2G438299	0.000192099	GRMZM5G817886	0.00650325
				GRMZM2G088162	2.17071e-05	GRMZM2G176840	2.02772e-14	GRMZM2G414537	0.0033369	GRMZM2G325693	0.00259971
				GRMZM2G130079	0.00442454	GRMZM2G037146	1.56164e-07	GRMZM2G088162	8.65341e-07	GRMZM2G152485	1.14562e-07
				GRMZM2G044281	0.00272226	GRMZM2G065194	1.56849e-20	GRMZM2G158188	1.01561e-08	GRMZM2G401040	0.00198178
				GRMZM2G158188	3.79636e-09	GRMZM2G156227	1.58703e-13	GRMZM2G098622	0.00253786	GRMZM2G034385	0.00676824
				AC203806.3_FG006	2.42661e-06	GRMZM2G470756	0.000299236	AC203806.3_FG006	0.002935	AC155434.2_FG006	0.000898519
				GRMZM2G012071	0.00975121	GRMZM2G026523	1.04883e-20	GRMZM2G159053	8.80485e-06	GRMZM2G008507	1.49994e-16
				GRMZM2G037314	0.00459283	GRMZM2G022413	3.94032e-08	GRMZM2G139805	0.000494414	GRMZM2G108487	0.002368
				GRMZM2G159053	7.05454e-05	GRMZM2G309152	3.58877e-05	GRMZM2G362298	0.00468096	GRMZM2G180620	0.00172468
				GRMZM2G139805	0.000721799	GRMZM2G001904	2.63154e-07	GRMZM2G159849	0.00439383	GRMZM2G168665	0.00228527
				GRMZM2G362298	0.00323517	GRMZM2G425728	6.35173e-12	GRMZM2G324162	0.00243137	GRMZM2G177631	0.00803577
				GRMZM2G169167	0.000668586	GRMZM2G150450	1.23895e-25	GRMZM2G334409	0.00196543	GRMZM2G052476	0.00512615
				GRMZM2G163233	0.00669955	GRMZM2G160563	5.34209e-15	GRMZM2G075584	0.000540767	GRMZM2G038519	5.77584e-21
				GRMZM2G087608	0.00162265	GRMZM5G833032	0.00683832	GRMZM2G085116	1.76748e-06	GRMZM2G465046	9.79485e-07
				GRMZM2G324162	0.00511176	GRMZM2G089696	2.28462e-08	GRMZM2G070487	0.00972873	GRMZM2G306104	0.00197021
				GRMZM2G085116	1.52474e-06	GRMZM2G022279	0.00723617	GRMZM2G014854	0.000631106	GRMZM2G318057	0.00666078
				GRMZM2G093157	6.09564e-05	GRMZM2G010490	1.75508e-06	GRMZM2G123732	0.00450836	GRMZM2G034120	0.00184657
				GRMZM2G111436	0.000211591	GRMZM2G374475	2.26535e-11	GRMZM2G093157	3.01154e-05	GRMZM2G061469	0.000135557
				GRMZM2G074687	0.000101063	GRMZM2G008290	1.32008e-06	GRMZM2G161212	0.0029077	GRMZM2G114588	0.00335074
				GRMZM2G097141	0.00165069	GRMZM2G068672	0.00185955	GRMZM2G111436	0.003526	GRMZM2G449950	9.57711e-06
				GRMZM2G087243	0.000117602	GRMZM2G150841	4.05478e-34	GRMZM2G074687	0.00059131	GRMZM2G061798	0.000877663
				GRMZM2G064612	0.0041824	GRMZM2G060079	5.2799e-09	GRMZM5G855375	0.00189008	GRMZM2G068217	0.000171629
				GRMZM2G003642	0.00169255	GRMZM2G129146	6.23223e-21	GRMZM2G064612	0.0017184	GRMZM2G030009	2.21423e-09
				GRMZM2G041418	1.18502e-13	GRMZM2G121704	7.96088e-05	GRMZM2G003642	0.000165303	GRMZM2G018786	1.5013e-05
				GRMZM2G701566	0.000768017	GRMZM2G029211	5.93567e-09	GRMZM2G041418	8.41092e-12	GRMZM2G064657	2.95297e-15
				GRMZM2G162284	1.30009e-14	GRMZM2G056505	2.60088e-35	GRMZM2G701566	7.44097e-05	GRMZM2G177001	0.00302065
				GRMZM2G138103	0.00753517	GRMZM2G050730	2.16579e-14	GRMZM2G162284	8.73715e-16	GRMZM5G851051	0.000293969
				GRMZM2G348578	6.92014e-07	GRMZM2G085960	0.000162771	GRMZM2G138103	0.000948487	GRMZM2G112337	0.00229765
				GRMZM5G833747	0.00390033	GRMZM2G100652	0.00551679	GRMZM2G348578	2.29396e-08	GRMZM2G346207	0.00587536
				GRMZM2G172448	0.00251617	GRMZM2G034573	7.96611e-06	GRMZM2G113089	0.00161943	GRMZM2G036861	0.0052541
				GRMZM5G861077	0.000287705	GRMZM2G413315	9.32405e-05	GRMZM2G172448	0.00432894	GRMZM2G375675	0.000623687
				GRMZM2G145554	4.74875e-05	GRMZM2G047384	5.64952e-08	GRMZM5G861077	0.000171902	GRMZM2G429940	4.7679e-11
				GRMZM2G003059	0.000461162	GRMZM2G171994	0.00153612	GRMZM2G145554	4.71273e-05	GRMZM2G092379	1.28798e-10
				GRMZM2G006450	0.00292036	AC196059.3_FG003	1.33613e-06	GRMZM2G006450	0.000279001	GRMZM2G438938	0.0032656
				GRMZM2G028379	0.00281784	GRMZM2G055752	2.55369e-11	GRMZM2G028379	2.62558e-05	GRMZM2G173628	7.17548e-05
				GRMZM2G034724	3.54493e-11	GRMZM2G397927	0.000966931	GRMZM2G034724	1.19627e-12	GRMZM5G846082	0.00874505
				AC233885.1_FG001	0.0059808	GRMZM2G148831	0.000653212	AC233885.1_FG001	0.00748837	GRMZM2G099907	0.00288889
				GRMZM2G117360	0.00856607	GRMZM2G054387	2.24811e-24	GRMZM2G142119	0.0065218	GRMZM2G056750	0.00116701
				GRMZM2G168890	0.000574629	GRMZM2G104262	1.97897e-06	GRMZM2G117360	2.82269e-05	GRMZM2G118183	0.00348433
				GRMZM2G127350	4.3466e-05	GRMZM2G013206	1.23226e-23	GRMZM2G125083	0.00993911	GRMZM5G851815	0.00309722
				GRMZM2G108933	0.00398747	GRMZM2G098011	8.35804e-05	GRMZM2G574858	0.0093942	GRMZM2G137046	1.84034e-10
				GRMZM2G090619	0.00502828	GRMZM2G047720	7.31612e-12	GRMZM2G168890	2.21124e-05	GRMZM2G099002	3.2712e-06
				GRMZM2G031125	7.21367e-06	GRMZM2G325008	2.02818e-09	GRMZM2G127350	3.46419e-05	GRMZM5G817964	4.56229e-07
				GRMZM2G320754	0.00334236	GRMZM5G826389	0.00044919	GRMZM2G090619	3.69602e-05	GRMZM2G133684	0.000799922
				GRMZM2G052908	0.000477276	GRMZM2G314660	5.19833e-11	GRMZM2G031125	0.00024891	GRMZM2G175761	0.00115015
				GRMZM2G378490	1.51679e-07	AC202185.4_FG004	1.05668e-24	GRMZM2G160565	0.0091038	GRMZM2G181266	0.000242406
				GRMZM2G039878	0.0075903	GRMZM2G444801	0.000413436	GRMZM2G052908	0.00113939	AC198982.3_FG006	0.00780107
				GRMZM2G012806	0.00572693	GRMZM2G052825	5.84102e-12	GRMZM2G378490	6.65593e-07	GRMZM2G137816	1.30217e-15
				GRMZM2G049464	1.78115e-19	GRMZM2G097297	5.10136e-36	GRMZM5G824964	0.00592438	GRMZM2G446454	0.00959628
				GRMZM2G137965	0.000177039	GRMZM2G129246	4.23475e-36	GRMZM2G012806	0.00193631	GRMZM2G155253	1.79716e-10
				GRMZM2G118690	0.00501999	GRMZM2G019056	1.86691e-09	GRMZM2G049464	1.06245e-09	GRMZM2G002656	6.65344e-05
				GRMZM5G825226	3.36335e-06	GRMZM2G089854	0.00897789	GRMZM2G092284	0.00188273	GRMZM2G134178	2.04353e-05
				AC212769.3_FG004	0.000451727	GRMZM2G133175	2.31585e-14	GRMZM2G108115	0.00532786	GRMZM2G180160	0.00193792
				GRMZM2G410710	9.09523e-13	GRMZM2G413897	2.2113e-06	GRMZM2G137965	0.000626011	GRMZM2G050307	3.15434e-13
				GRMZM2G349268	0.00193393	GRMZM2G140782	1.57342e-26	GRMZM2G119393	0.00940248	GRMZM5G858249	0.00978822
				GRMZM2G109252	2.33052e-11	GRMZM2G171118	0.00590357	GRMZM5G825226	2.33853e-07	GRMZM2G135029	9.99599e-14
				GRMZM2G470666	0.00625268	GRMZM2G158437	2.10376e-08	AC212769.3_FG004	0.000618603	GRMZM2G111760	0.00398759
				GRMZM2G700011	3.16041e-14	GRMZM2G094328	0.000518571	GRMZM2G410710	2.87973e-12	GRMZM2G113432	3.02236e-05
				GRMZM2G060727	0.00414607	GRMZM2G405581	4.34964e-11	GRMZM2G109252	2.50331e-10	GRMZM2G057243	0.000300323
				GRMZM2G111737	0.00271126	GRMZM2G072238	5.21715e-07	GRMZM2G109383	0.00207335	GRMZM2G031983	3.34076e-08
				GRMZM2G000729	0.000150235	GRMZM2G701207	8.8554e-09	GRMZM2G470666	0.00617939	GRMZM2G320307	7.45279e-07
				GRMZM2G117392	0.00127177	AC186147.3_FG008	4.56808e-11	GRMZM2G072550	0.00171796	GRMZM2G477340	0.00294817
				GRMZM2G475505	1.48094e-06	GRMZM2G152135	0.00515182	GRMZM2G700011	2.17631e-08	GRMZM2G162535	7.42348e-05
				GRMZM2G113569	0.000975486	GRMZM2G113093	3.84598e-23	GRMZM2G060727	0.000590428	GRMZM2G029756	0.00916515
				GRMZM2G082586	4.35108e-07	GRMZM2G358180	0.000238547	GRMZM2G111737	0.000172792	GRMZM2G082335	0.000180092
				GRMZM2G116542	0.000978751	GRMZM2G086876	1.59694e-14	GRMZM2G117392	8.063e-05	GRMZM2G134067	7.8395e-08
				GRMZM2G164787	0.000978252	GRMZM2G070931	1.05251e-05	GRMZM2G178278	0.00894633	GRMZM2G137891	7.75551e-09
				GRMZM2G372171	0.00533638	GRMZM2G156472	2.38711e-29	GRMZM2G113569	1.16085e-06	GRMZM2G325513	8.94789e-06
				GRMZM2G059865	0.00364064	GRMZM2G162840	0.000370752	GRMZM2G082586	0.000270541	GRMZM2G076417	0.000145055
				AC198398.3_FG003	2.5973e-07	GRMZM2G079452	1.95535e-08	GRMZM2G116542	1.43716e-05	GRMZM2G004641	0.000774942
				GRMZM2G009009	5.70602e-06	GRMZM2G344163	1.00011e-08	GRMZM2G164787	0.00172919	GRMZM2G460472	0.00459728
				GRMZM2G126873	0.00672123	GRMZM5G848603	1.83304e-44	GRMZM2G082564	0.00233228	GRMZM2G312110	0.00843978
				GRMZM2G409960	6.04938e-06	GRMZM2G003762	7.3658e-08	GRMZM2G372171	0.00158505	GRMZM2G091233	0.000262174
				GRMZM2G114048	1.68034e-06	GRMZM2G133475	8.74045e-05	GRMZM2G059865	0.00165857	GRMZM2G409343	1.98438e-05
				GRMZM2G005170	0.00697192	GRMZM2G142249	0.00168439	AC198398.3_FG003	0.000460216	GRMZM2G421463	4.3135e-07
				GRMZM2G020187	0.00754917	GRMZM2G445057	5.33327e-05	GRMZM2G310552	0.00197518	GRMZM2G054050	6.28236e-07
				GRMZM2G077989	3.31997e-06	GRMZM2G112957	8.978e-05	GRMZM2G009009	0.000247535	GRMZM2G009335	0.000707572
				GRMZM2G029096	0.000357412	GRMZM2G128644	0.000265936	GRMZM2G126873	0.0019016	GRMZM2G113873	0.00285541
				GRMZM2G149717	0.0014605	GRMZM2G158162	0.00858287	GRMZM2G157758	0.00426583	GRMZM2G145242	4.11802e-05
				GRMZM2G035996	2.4655e-05	GRMZM2G164963	2.05373e-10	GRMZM2G114048	1.03367e-05	GRMZM2G168412	0.00514513
				GRMZM2G083411	3.55234e-15	GRMZM2G052479	7.67135e-08	GRMZM2G164759	0.00507964	GRMZM2G007441	8.23481e-06
				GRMZM5G829946	6.08159e-13	AC234522.1_FG005	5.37304e-41	GRMZM2G020187	0.00938978	GRMZM2G061602	2.37979e-06
				GRMZM2G462894	3.14157e-09	GRMZM2G058261	2.60744e-15	GRMZM2G071378	0.00738265	GRMZM2G086258	0.00164546
				GRMZM2G448739	1.43853e-06	GRMZM5G876898	4.48332e-05	GRMZM2G077989	1.95364e-05	GRMZM2G147780	0.00028034
				GRMZM2G416836	0.00489639	GRMZM5G856084	4.07209e-10	GRMZM2G029096	0.00235871	GRMZM2G011479	0.000289469
				GRMZM2G013792	0.0045183	GRMZM2G414528	7.72976e-05	GRMZM2G035996	0.000264393	GRMZM5G827174	0.000614164
				GRMZM2G020100	1.8013e-07	GRMZM2G048474	1.71391e-16	GRMZM2G083411	3.01376e-14	GRMZM2G096695	0.000923146
				GRMZM2G114113	0.00314152	GRMZM2G428027	0.00197866	GRMZM5G829946	3.05166e-07	GRMZM2G379780	0.00628437
				GRMZM5G801875	8.91194e-05	GRMZM2G702036	0.00136643	GRMZM2G462894	4.78453e-07	GRMZM2G043493	1.53836e-06
				GRMZM2G476357	5.21867e-07	GRMZM2G121151	3.69364e-08	GRMZM2G033375	0.00297957	GRMZM2G168002	0.00195371
				GRMZM2G009732	0.0020716	GRMZM2G377115	0.0016685	GRMZM2G448739	0.00166866	GRMZM2G068690	1.15057e-05
				GRMZM2G064268	0.00204546	GRMZM2G049681	0.00139873	GRMZM2G020100	0.00179366	GRMZM2G019246	0.00167047
				GRMZM2G701108	0.000811474	GRMZM2G104125	0.0005431	GRMZM2G114113	0.00329831	GRMZM2G039246	1.21458e-05
				GRMZM2G138997	0.00206823	GRMZM2G150030	6.08328e-06	GRMZM5G801875	7.30348e-05	GRMZM2G168603	0.00170716
				GRMZM2G029385	3.08716e-06	GRMZM2G470974	8.40089e-09	GRMZM2G117222	0.000851038	GRMZM2G080178	0.00136536
				GRMZM2G396927	0.00517572	GRMZM2G085974	0.00982256	GRMZM2G079440	0.000109544	GRMZM2G102946	5.63361e-05
				GRMZM2G149130	3.75643e-08	GRMZM2G022876	0.000321457	GRMZM2G476357	4.11507e-05	GRMZM2G029400	0.00173042
				GRMZM2G313020	0.00562198	GRMZM2G124963	7.96343e-38	GRMZM2G009732	0.000246592	GRMZM2G316967	8.72564e-05
				GRMZM2G060922	3.19703e-13	GRMZM2G061202	0.000102226	GRMZM2G064268	0.00133901	GRMZM2G095655	2.81671e-12
				GRMZM2G060511	0.0090721	GRMZM2G094831	0.00163088	GRMZM2G138997	0.000384933	GRMZM2G120938	0.00147615
				GRMZM2G026793	0.000830592	GRMZM2G152591	0.000104474	GRMZM2G029385	3.61146e-06	GRMZM2G084407	0.00851348
				GRMZM2G087525	0.00226329	GRMZM2G091419	1.7793e-14	GRMZM2G066528	0.000491668	GRMZM2G027479	2.99922e-07
				GRMZM2G431006	1.59863e-06	GRMZM2G103250	2.27057e-22	GRMZM2G149130	0.00121453	GRMZM2G045581	1.53788e-05
				GRMZM2G180596	0.0010944	GRMZM2G061723	7.25571e-11	GRMZM5G889644	8.66589e-06	GRMZM2G025648	2.14312e-13
				GRMZM2G143780	0.00954568	GRMZM2G024099	6.68343e-05	GRMZM2G060922	5.95061e-07	GRMZM2G175989	3.65826e-15
				GRMZM2G053016	8.17129e-09	GRMZM2G120539	1.08253e-14	GRMZM2G028335	0.00340236	GRMZM2G086269	0.00638664
				GRMZM2G178924	2.60773e-07	GRMZM2G342243	0.00326808	GRMZM2G060511	0.00834052	GRMZM2G066636	6.55897e-07
				GRMZM5G880435	0.00946347	GRMZM2G006762	1.96342e-07	GRMZM2G026793	0.00260391	GRMZM5G852378	0.000152334
				GRMZM2G043509	0.00286249	GRMZM2G128072	1.63551e-51	GRMZM2G027522	0.00238537	GRMZM2G101664	1.7942e-06
				GRMZM2G118172	0.000111335	GRMZM2G017869	0.000108965	GRMZM5G856189	0.000671765	GRMZM2G139600	0.000137501
				GRMZM2G360681	2.91202e-14	GRMZM2G107711	0.00856182	GRMZM2G143780	0.000216678	GRMZM2G062788	8.85002e-07
				GRMZM2G108418	1.34514e-05	AC197758.3_FG004	5.01932e-07	GRMZM2G053016	2.26564e-07	GRMZM2G023840	2.51069e-05
				GRMZM2G113351	0.00333421	GRMZM2G114055	0.00565478	GRMZM2G178924	5.26203e-06	GRMZM5G848138	0.00329948
				GRMZM2G547542	0.000791473	GRMZM2G093809	9.81814e-05	GRMZM2G118172	0.000395996	GRMZM2G133558	0.00297995
				GRMZM2G044862	0.00855268	GRMZM2G064437	6.55682e-22	GRMZM2G360681	2.02057e-12	GRMZM2G089812	0.000109544
				GRMZM2G038677	4.88311e-19	GRMZM2G445478	0.0011582	GRMZM2G108418	2.83612e-06	GRMZM2G009232	9.13813e-15
				GRMZM5G899188	0.00910994	GRMZM2G118597	9.55981e-09	GRMZM2G113351	0.000675153	GRMZM2G026117	6.52522e-11
				GRMZM5G828488	5.51561e-07	GRMZM2G529859	1.25367e-06	GRMZM2G011253	0.0011969	GRMZM2G161668	0.00207382
				GRMZM2G132531	0.00336945	GRMZM2G001724	3.08174e-23	GRMZM2G547542	5.70117e-06	GRMZM2G036880	0.00316115
				GRMZM2G378054	0.000781222	GRMZM2G052036	1.65152e-05	GRMZM2G170552	9.49088e-07	GRMZM2G042995	0.00463986
				GRMZM2G057129	0.00618705	GRMZM2G046498	0.000353882	GRMZM2G010163	0.00390154	GRMZM2G102714	0.00363132
				GRMZM2G075255	0.000104687	GRMZM2G118286	0.00632554	GRMZM2G148925	0.00709758	GRMZM2G054713	0.0055382
				GRMZM2G172537	0.000106742	GRMZM2G315125	1.56227e-05	GRMZM2G038677	1.10667e-10	GRMZM2G317584	0.00916329
				AC195785.3_FG004	7.11492e-05	GRMZM2G002396	4.40113e-05	GRMZM5G899188	0.002935	GRMZM2G368047	1.25794e-05
				GRMZM2G152862	0.00026541	GRMZM2G088138	7.27001e-26	GRMZM2G416110	0.00515209	GRMZM2G458824	2.83612e-06
				GRMZM2G097623	0.00240961	GRMZM2G414503	0.000120458	GRMZM5G828488	0.00064692	AC197672.3_FG002	0.00211256
				GRMZM2G439596	0.00782138	GRMZM2G021784	0.00454188	AC195785.3_FG004	0.00846718	GRMZM2G061783	0.00109002
				GRMZM2G062009	3.46032e-05	GRMZM2G029249	0.000920636	GRMZM2G171435	0.00557945	GRMZM2G033649	0.000102121
				GRMZM2G329710	7.56797e-08	GRMZM5G852338	2.49984e-22	GRMZM2G097623	0.00756499	GRMZM2G472651	0.00054709
				GRMZM2G124066	0.00138151	GRMZM2G044337	2.38951e-08	GRMZM2G062009	0.000171629	GRMZM2G029879	0.00218934
				GRMZM2G409893	0.00732816	GRMZM2G472167	1.99312e-08	GRMZM2G329710	3.5671e-06	GRMZM2G089119	4.65271e-10
				GRMZM2G386430	0.00494949	GRMZM2G134930	0.00215418	GRMZM2G058560	0.00379134	GRMZM2G068557	1.92518e-12
				GRMZM2G323888	7.88304e-05	GRMZM2G114613	0.00353142	GRMZM2G409893	0.0029519	GRMZM2G012863	0.0090566
				GRMZM2G354834	0.000280857	GRMZM2G132461	4.72873e-06	GRMZM2G386430	0.00391917	GRMZM2G015967	8.6167e-10
				GRMZM2G174708	1.24197e-05	GRMZM2G337532	0.000222868	GRMZM2G354834	0.0007633	GRMZM5G827611	0.00178453
				GRMZM2G156246	8.22132e-09	AC194005.3_FG004	0.0049777	GRMZM2G174708	0.000140537	GRMZM5G801307	6.6435e-05
				GRMZM2G155314	0.00091541	GRMZM2G168439	3.77835e-07	GRMZM2G075844	0.00848835	GRMZM2G474546	3.01279e-05
				GRMZM2G011806	7.47115e-05	GRMZM2G016088	1.20001e-06	GRMZM2G028552	0.00339858	GRMZM2G076423	0.00016634
				GRMZM2G168893	2.85335e-07	GRMZM2G124785	0.000307776	GRMZM2G156246	4.6809e-08	GRMZM2G125853	0.00350584
				GRMZM2G049398	0.000133654	GRMZM2G046933	3.67174e-05	GRMZM2G155314	3.04819e-05	AC215201.3_FG005	2.4477e-12
				GRMZM2G427031	5.74866e-08	GRMZM2G401883	5.81712e-12	GRMZM2G011806	0.000129845	GRMZM2G113453	0.00385209
				GRMZM2G147579	0.000267898	GRMZM2G057159	1.42674e-11	GRMZM2G049398	6.42583e-05	GRMZM2G099367	4.18569e-08
				GRMZM2G438239	0.000332654	GRMZM2G178693	1.83367e-23	GRMZM2G427031	0.00421198	GRMZM2G032351	0.00291004
				GRMZM5G890815	6.20905e-08	GRMZM2G158447	0.00534696	GRMZM2G147579	0.000905903	GRMZM2G131836	3.4637e-05
				GRMZM2G363229	1.41001e-05	GRMZM2G373124	2.3264e-08	GRMZM2G438239	1.17765e-06	GRMZM2G131243	0.00181615
				GRMZM5G812538	8.88319e-09	GRMZM2G124759	1.59001e-06	GRMZM2G154344	0.00928391	GRMZM2G467263	0.00106164
				GRMZM5G883855	6.64678e-11	GRMZM2G154223	0.000584369	GRMZM2G078297	0.00361525	GRMZM2G059252	0.00156287
				GRMZM2G152127	0.00600895	GRMZM2G054410	1.13075e-09	GRMZM5G890815	7.23323e-09	GRMZM2G042181	0.0033519
				GRMZM2G079389	0.000147727	GRMZM2G093526	8.11898e-22	GRMZM5G812538	5.07856e-12	GRMZM2G402417	0.000118171
				GRMZM2G110044	7.82319e-07	GRMZM2G176225	1.45842e-11	GRMZM5G883855	1.18186e-08	GRMZM2G094352	0.00506688
				GRMZM2G171328	0.00152535	GRMZM2G073429	6.83238e-05	GRMZM2G152127	0.000388818	GRMZM2G431157	0.00775651
				GRMZM2G105608	2.80313e-05	GRMZM2G094224	5.56325e-06	GRMZM2G079389	0.000331566	GRMZM2G096153	1.75134e-07
				GRMZM2G035502	0.00329713	GRMZM2G120257	0.00889022	GRMZM2G110044	3.36498e-06	GRMZM2G077662	4.0157e-07
				AC214531.3_FG004	0.000884468	GRMZM2G169033	8.52246e-06	GRMZM2G171328	0.00354183	GRMZM2G160710	0.000286021
				GRMZM2G047382	1.03023e-09	GRMZM2G177693	2.93709e-06	GRMZM2G105608	0.00119501	GRMZM5G811095	0.00150766
				GRMZM2G002765	0.00961253	GRMZM2G044851	0.000577566	GRMZM2G035502	0.00739589	GRMZM2G416701	2.43575e-18
				GRMZM5G832582	2.71164e-05	GRMZM2G027219	1.587e-21	AC214531.3_FG004	0.00914215	GRMZM2G161459	1.02088e-06
				GRMZM2G024551	0.00319739	GRMZM2G070015	1.03231e-10	GRMZM2G047382	1.52994e-07	GRMZM2G144504	0.0013228
				GRMZM2G062841	0.00716097	GRMZM2G129947	4.52591e-26	GRMZM5G832582	1.49461e-06	GRMZM2G051502	0.00562117
				GRMZM2G022363	0.000239948	GRMZM2G014071	0.000502237	GRMZM2G062841	0.00177372	GRMZM2G031138	0.00422054
				GRMZM2G010596	0.000208054	GRMZM2G176209	6.53851e-08	GRMZM2G022363	2.87366e-05	GRMZM2G007249	0.00394876
				GRMZM2G114398	0.00152033	GRMZM2G116658	0.00119772	GRMZM2G010596	0.000587693	GRMZM2G059129	2.98438e-11
				GRMZM2G171605	0.00850841	GRMZM2G173863	0.00186877	GRMZM2G130314	0.00980465	GRMZM2G140924	0.000437277
				GRMZM2G051896	2.43278e-06	GRMZM2G001805	1.72984e-11	GRMZM2G171605	0.00331734	GRMZM2G000035	0.00371646
				GRMZM2G176307	5.00223e-05	GRMZM2G017520	6.63396e-23	GRMZM2G051896	1.70781e-05	GRMZM2G001508	2.96584e-08
				GRMZM2G024718	0.000116729	GRMZM2G339645	0.00275356	GRMZM2G051174	0.00632026	GRMZM2G021339	7.95017e-08
				GRMZM2G050867	0.000431302	GRMZM2G305526	3.68548e-10	GRMZM2G176307	0.000852995	GRMZM2G059392	1.89111e-08
				GRMZM2G113272	0.00328532	GRMZM2G108537	0.00170113	GRMZM2G024718	6.57935e-08	GRMZM2G000587	0.0085212
				GRMZM2G358059	0.000414514	GRMZM2G030583	9.47814e-07	GRMZM2G358059	0.002585	GRMZM2G035401	2.04745e-11
				GRMZM2G135286	0.00633869	GRMZM2G149923	1.50229e-08	GRMZM2G159724	8.01155e-06	GRMZM2G025531	0.000779909
				GRMZM2G159724	1.36562e-06	GRMZM2G305115	8.97104e-15	GRMZM2G065989	8.55737e-07	GRMZM2G100976	4.97539e-09
				GRMZM2G118619	0.000325376	GRMZM5G845611	1.07297e-08	GRMZM2G051522	6.93796e-07	GRMZM2G040511	4.96821e-07
				GRMZM2G065989	4.43985e-09	GRMZM2G473356	3.99996e-17	GRMZM2G146446	0.00737138	GRMZM2G107805	0.00180805
				GRMZM2G051522	5.05551e-13	GRMZM2G110908	4.86241e-14	GRMZM2G025105	0.00874505	GRMZM2G032028	0.00640438
				GRMZM5G818812	0.000481877	GRMZM2G020761	0.00123263	GRMZM2G106732	0.000449263	GRMZM2G032218	3.87357e-11
				GRMZM2G106732	0.00346992	GRMZM2G347836	1.39082e-14	GRMZM2G179490	0.00584417	GRMZM2G021879	0.00108583
				GRMZM2G179490	0.0031265	GRMZM2G119623	9.43458e-05	GRMZM5G880025	0.00302432	GRMZM2G344205	1.31892e-12
				GRMZM5G880025	0.000248473	GRMZM2G152919	7.77573e-05	GRMZM2G107495	1.33827e-06	GRMZM2G133358	0.00196185
				GRMZM2G107495	6.28088e-07	AC220970.4_FG002	1.55742e-14	GRMZM2G334740	2.04439e-06	GRMZM2G152025	3.40649e-12
				GRMZM2G006352	0.000124004	GRMZM2G126386	0.000327684	GRMZM2G079066	7.55667e-05	GRMZM2G057374	1.21903e-17
				GRMZM2G334740	4.41386e-08	GRMZM2G320325	7.52591e-09	GRMZM2G010909	0.0079852	GRMZM2G133428	0.000371873
				GRMZM2G079066	0.000250148	GRMZM2G023786	3.54232e-05	GRMZM2G034157	1.254e-10	GRMZM2G080503	3.48896e-10
				GRMZM2G048305	0.000757467	GRMZM2G022926	0.00602791	GRMZM2G173404	0.00103884	GRMZM2G120619	5.63007e-09
				GRMZM2G010909	0.00207403	GRMZM2G176820	3.54845e-18	GRMZM2G139688	0.000444688	GRMZM2G110192	1.35382e-06
				GRMZM2G034157	1.7382e-05	GRMZM2G358050	4.79473e-06	GRMZM2G460025	0.000168925	GRMZM2G091825	0.000884792
				GRMZM2G139688	3.18312e-06	GRMZM2G476699	5.33278e-09	GRMZM2G148133	7.76583e-06	GRMZM2G449160	0.000653121
				GRMZM2G460025	0.00105655	GRMZM2G032376	0.00131055	GRMZM2G472827	6.66956e-05	GRMZM2G314692	0.00994955
				GRMZM2G148133	0.00315086	GRMZM2G478414	3.6517e-13	GRMZM2G157825	0.00304577	GRMZM2G099467	0.000180242
				GRMZM2G472827	2.9766e-05	GRMZM2G073943	1.83825e-14	GRMZM2G474929	0.000590986	GRMZM2G034061	1.12354e-07
				GRMZM2G157825	9.6715e-05	GRMZM2G347043	0.000796006	GRMZM2G104622	0.00559522	GRMZM2G111501	0.000342036
				GRMZM2G474929	0.000129979	GRMZM2G410175	4.482e-06	GRMZM2G091643	1.5351e-05	GRMZM2G178775	8.93139e-11
				GRMZM2G330565	0.00518144	GRMZM2G159404	0.000277338	GRMZM2G045318	0.00244511	GRMZM2G079458	2.4118e-05
				GRMZM2G091643	7.10515e-13	GRMZM2G169333	0.00883292	GRMZM2G074102	0.000583489	GRMZM2G179941	0.000333124
				GRMZM5G832166	0.000339015	GRMZM2G125977	2.03599e-08	GRMZM2G554314	0.0051301	GRMZM2G058948	1.90913e-05
				GRMZM2G045318	0.00131765	GRMZM2G068947	0.00189176	GRMZM5G856027	0.00105394	GRMZM2G040618	0.00936215
				GRMZM2G448687	0.00052696	GRMZM2G067489	0.00778545	GRMZM2G448687	0.000448344	GRMZM2G151934	9.37756e-10
				GRMZM2G133173	0.00152033	GRMZM2G068982	2.04732e-09	GRMZM2G133173	0.000666887	GRMZM2G002260	4.50327e-05
				GRMZM2G143213	0.00940134	GRMZM2G149751	1.63759e-05	GRMZM2G026802	3.13528e-07	GRMZM2G177169	1.32331e-06
				GRMZM2G026802	2.9744e-07	GRMZM2G167613	0.00437744	GRMZM2G171365	5.60783e-09	GRMZM2G060156	3.54622e-11
				GRMZM2G171365	1.36568e-11	GRMZM2G459645	2.24757e-10	GRMZM2G148693	3.16463e-05	AC208110.2_FG006	0.000181405
				GRMZM2G148693	0.000214645	GRMZM2G408038	9.03504e-13	GRMZM2G138693	9.5857e-05	GRMZM2G047124	0.00607819
				GRMZM2G138693	3.50549e-06	GRMZM2G086971	0.00440837	GRMZM2G078509	4.96889e-10	GRMZM2G123140	0.0016424
				GRMZM2G066358	0.00939054	GRMZM2G022997	0.00501077	GRMZM2G124739	0.0054932	GRMZM2G040890	3.79008e-07
				GRMZM2G078509	2.93099e-18	GRMZM2G116167	4.22786e-08	GRMZM2G155806	0.0034525	GRMZM2G416625	0.00821185
				GRMZM2G124739	5.59797e-05	GRMZM2G404676	4.42441e-11	GRMZM5G839924	1.45968e-06	GRMZM2G071021	0.000215744
				GRMZM2G347766	0.00357016	GRMZM2G004006	1.91881e-07	GRMZM2G058138	0.00396822	GRMZM2G132607	0.00366873
				GRMZM5G839924	0.00840157	GRMZM2G030036	5.65978e-05	GRMZM2G137786	1.96664e-06	GRMZM2G079759	0.00147495
				GRMZM2G137786	1.10132e-09	GRMZM2G122437	6.63938e-11	GRMZM2G007729	0.000393694	GRMZM2G123940	0.00109275
				GRMZM2G007729	0.00506017	GRMZM5G832939	4.94318e-22	GRMZM2G061554	2.15135e-08	AC217975.3_FG001	4.557e-05
				GRMZM2G061554	3.25299e-08	GRMZM2G479703	0.00150692	GRMZM2G014610	0.0032771	GRMZM2G161696	7.45889e-12
				GRMZM2G014610	0.000248474	GRMZM2G025175	3.5102e-06	GRMZM2G015132	0.00922625	GRMZM2G128466	2.88423e-07
				GRMZM2G061078	4.12675e-08	GRMZM2G148387	0.00735162	GRMZM2G061078	1.43239e-07	GRMZM2G098545	3.74493e-13
				GRMZM2G061485	1.30282e-07	GRMZM2G163925	5.44662e-23	GRMZM2G061485	1.78008e-12	GRMZM2G366977	0.000149334
				GRMZM2G451605	1.17356e-05	GRMZM2G113682	8.10537e-09	GRMZM2G451605	0.000392446	GRMZM2G328908	0.00112748
				GRMZM2G048644	0.000206981	GRMZM5G874163	0.0075025	GRMZM2G048644	0.000264957	GRMZM5G834952	0.000128507
				GRMZM2G122816	0.000821225	GRMZM2G168898	2.69507e-38	GRMZM2G122816	0.000430274	GRMZM2G005260	0.000195693
				GRMZM2G090262	0.000795747	GRMZM5G867125	3.36579e-08	GRMZM2G090262	0.00057073	GRMZM2G028216	1.47622e-10
				GRMZM2G390374	6.23993e-06	GRMZM2G009715	2.46067e-18	GRMZM2G390374	0.00449766	GRMZM2G123886	0.00418676
				GRMZM2G359879	0.00897807	GRMZM2G111309	0.00112648	GRMZM2G359879	0.00772659	GRMZM2G098239	7.95017e-08
				GRMZM2G138008	8.06759e-16	GRMZM2G114356	1.41293e-17	GRMZM2G109589	0.00335145	GRMZM2G147867	3.01154e-05
				GRMZM2G004215	2.42362e-06	GRMZM2G145655	3.61108e-05	GRMZM2G138008	1.26824e-08	GRMZM2G307561	0.00899884
				GRMZM2G032003	0.00972064	GRMZM2G123815	1.99968e-08	GRMZM2G081883	0.000183594	GRMZM2G027098	2.57906e-19
				GRMZM2G382792	0.00113414	GRMZM2G162928	0.00213768	GRMZM2G004215	6.47873e-06	GRMZM2G327059	0.000336123
				GRMZM2G032562	2.12079e-21	GRMZM2G025127	0.00359371	GRMZM2G382792	0.00811009	GRMZM2G162537	3.04164e-06
				GRMZM2G165746	0.00302571	GRMZM2G025448	0.000246434	GRMZM2G068352	0.00633488	AC234203.1_FG004	3.91171e-06
				GRMZM2G309995	1.55045e-06	GRMZM2G032594	3.81979e-07	GRMZM2G032562	1.28648e-17	GRMZM2G058149	0.00485722
				GRMZM2G013986	0.00255837	GRMZM2G112057	0.00565959	GRMZM2G419694	0.00779492	GRMZM2G451187	1.44538e-13
				GRMZM2G171996	0.000180849	GRMZM2G025243	3.4571e-07	GRMZM2G013986	0.00234194	GRMZM2G156754	9.94709e-07
				AC203294.3_FG012	5.14163e-05	GRMZM2G136344	1.1526e-12	GRMZM2G056075	0.00253786	GRMZM2G011746	4.4638e-06
				GRMZM2G340224	0.00598755	GRMZM2G154648	1.199e-06	GRMZM2G171996	0.00072476	GRMZM5G845021	5.59923e-06
				GRMZM2G051675	4.52869e-10	GRMZM2G048121	5.73167e-52	AC203294.3_FG012	0.00362758	GRMZM2G091276	0.00107236
				GRMZM2G125052	0.00703748	GRMZM2G358311	0.00335937	GRMZM2G051675	5.67786e-13	GRMZM2G021687	4.1225e-05
				GRMZM2G063291	0.00284278	GRMZM2G122251	1.94062e-05	GRMZM2G100328	0.000806396	GRMZM2G140651	0.000140595
				GRMZM2G104632	2.08957e-07	GRMZM2G455085	0.00121624	GRMZM2G125052	0.00869063	GRMZM2G056975	0.000277279
				GRMZM2G155686	0.000886047	GRMZM2G177912	0.000187111	GRMZM2G141776	0.000392939	GRMZM2G405662	0.000986085
				GRMZM2G027914	1.39313e-05	GRMZM2G367638	3.46152e-17	GRMZM2G063291	0.000111511	GRMZM2G175827	5.78312e-06
				GRMZM2G065665	0.00904995	GRMZM2G407996	1.45587e-18	GRMZM2G104632	4.26203e-07	GRMZM2G077858	0.00130812
				GRMZM2G171430	0.00512842	GRMZM2G167243	7.45384e-08	GRMZM2G110212	0.00046607	GRMZM5G878607	6.94837e-05
				GRMZM2G072223	0.000732748	GRMZM2G421415	1.34024e-07	GRMZM2G155686	0.00249299	GRMZM2G043109	3.76832e-05
				GRMZM2G166674	0.00101798	GRMZM2G161932	1.09573e-05	GRMZM2G350818	0.00277929	GRMZM2G164131	4.32887e-07
				GRMZM2G157219	0.00439441	GRMZM2G161097	0.000121122	GRMZM2G005552	0.000150478	GRMZM2G060290	0.000866655
				GRMZM2G535409	1.28308e-10	GRMZM2G098643	0.00522292	GRMZM2G145226	0.00152119	GRMZM2G456960	3.13318e-10
				GRMZM2G177654	0.00136293	GRMZM2G020468	1.68834e-20	GRMZM2G124718	6.46095e-05	GRMZM2G079908	0.00712709
				GRMZM2G047019	0.00032439	GRMZM2G108219	0.00275867	GRMZM2G149649	0.00479502	GRMZM2G028413	0.00929733
				GRMZM2G074906	0.000919476	GRMZM2G143788	0.0021303	GRMZM5G893089	0.0059689	GRMZM2G158131	6.5781e-12
				AC149818.2_FG004	4.46243e-05	GRMZM2G017865	0.0027865	GRMZM2G027914	2.81351e-06	GRMZM5G839640	0.00581647
				GRMZM2G165987	0.000814881	GRMZM2G106591	0.00329713	GRMZM2G153823	0.00485722	GRMZM2G397055	0.00473418
				GRMZM2G158555	7.21818e-07	GRMZM2G169539	0.000638273	GRMZM2G072223	0.000298532	GRMZM2G126781	1.4873e-06
				GRMZM2G336448	0.00206429	GRMZM5G848696	6.16876e-05	GRMZM2G164263	0.00735215	GRMZM2G145496	1.38822e-11
				GRMZM2G042442	5.04095e-05	GRMZM2G141473	0.00332801	GRMZM2G166674	0.00515284	GRMZM2G348452	1.35138e-16
				GRMZM2G393507	0.00756589	GRMZM2G071396	0.00598755	GRMZM2G535409	2.74807e-09	GRMZM2G148090	0.000823824
				GRMZM5G805008	1.3941e-07	GRMZM2G006973	7.38041e-05	GRMZM2G177654	0.000492225	GRMZM2G051677	0.00821185
				GRMZM2G102711	0.00132766	GRMZM2G135536	7.17904e-07	AC149818.2_FG004	0.000491668	GRMZM2G037128	0.000272268
				AC195796.3_FG001	0.000241144	GRMZM2G156026	2.58017e-08	GRMZM2G158555	1.62317e-05	GRMZM2G037255	1.86926e-16
				GRMZM2G161670	0.00253481	GRMZM2G048313	1.6289e-05	GRMZM2G336448	0.00411247	GRMZM2G157027	0.00186031
				GRMZM2G134502	0.000170285	GRMZM2G428179	0.00167388	GRMZM2G042442	0.00309287	GRMZM2G108480	4.22365e-18
				GRMZM2G416964	1.01579e-05	GRMZM2G027331	3.04714e-05	GRMZM5G805008	1.32011e-07	GRMZM2G039824	0.00658166
				GRMZM2G000044	2.65098e-05	GRMZM2G156351	1.0317e-13	GRMZM2G102711	5.7905e-06	AC148152.3_FG008	1.70926e-12
				GRMZM2G090865	0.00808326	GRMZM2G007372	0.00581466	AC195796.3_FG001	0.000717544	GRMZM2G315375	0.00204978
				GRMZM5G835704	6.37651e-08	GRMZM2G057116	1.23083e-10	GRMZM2G161670	0.00510851	GRMZM2G136794	6.4966e-10
				GRMZM2G091031	0.000619728	GRMZM2G419606	1.48052e-17	GRMZM2G134502	4.33157e-08	AC211349.4_FG001	3.90269e-06
				GRMZM2G087111	1.31569e-09	GRMZM2G122943	0.00504767	GRMZM2G416964	0.000471881	GRMZM2G066413	0.000165303
				GRMZM5G824574	7.79859e-07	GRMZM2G031954	1.42928e-07	GRMZM2G000044	0.00149232	GRMZM5G870219	3.69686e-07
				GRMZM2G073377	2.79875e-10	GRMZM2G122324	7.01317e-12	GRMZM5G835704	6.07079e-07	GRMZM2G175860	1.65109e-13
				GRMZM2G013652	0.00229499	GRMZM2G380784	0.00134845	GRMZM2G091031	0.000106654	GRMZM2G004060	0.000330826
				GRMZM2G108865	8.20873e-05	GRMZM2G029845	0.00939562	GRMZM2G087111	4.90912e-09	GRMZM2G096228	0.00215762
				GRMZM2G164665	0.000195704	GRMZM2G022866	1.57689e-12	GRMZM2G463726	3.78737e-06	GRMZM2G056908	1.12211e-07
				GRMZM2G160958	0.00554357	GRMZM2G041961	6.17126e-31	GRMZM5G824574	0.000389933	GRMZM2G040728	0.000271986
				GRMZM2G083072	3.74846e-06	GRMZM5G872204	0.00132191	GRMZM2G073377	0.00324575	GRMZM2G553532	0.000688175
				GRMZM2G166855	0.000835139	GRMZM2G430807	6.15622e-16	GRMZM2G305671	0.00219002	GRMZM2G141584	0.00286728
				GRMZM2G073508	4.10062e-07	GRMZM2G110657	0.00119038	GRMZM5G861268	0.00477543	GRMZM2G323024	5.42462e-13
				GRMZM2G063055	3.90827e-11	GRMZM5G817886	1.90045e-09	GRMZM2G013652	0.000317843	GRMZM2G077531	8.22276e-08
				GRMZM2G088132	3.76831e-07	GRMZM2G152485	2.74494e-08	GRMZM2G108865	0.000136589	GRMZM2G119527	8.37974e-05
				GRMZM2G154146	0.00107703	GRMZM2G401040	1.1725e-13	GRMZM5G821527	0.000499393	GRMZM2G042758	4.44799e-12
				GRMZM2G047178	0.00172915	GRMZM2G034385	2.24345e-12	GRMZM2G160958	0.000288898	GRMZM2G162527	0.00204978
				AC209987.4_FG010	0.00842992	GRMZM2G008507	3.59466e-32	GRMZM2G083072	0.000117861	GRMZM2G079348	1.82037e-06
				AC149818.2_FG005	0.000266064	GRMZM2G108487	0.00060478	GRMZM2G166855	0.00444595	GRMZM2G041980	0.00825676
				GRMZM2G120495	0.00253437	GRMZM2G026980	6.10001e-14	GRMZM2G073508	7.45889e-12	GRMZM2G109244	4.33244e-05
				GRMZM2G026889	1.5257e-06	GRMZM2G063566	2.4353e-25	GRMZM2G063055	3.25928e-05	GRMZM2G150248	0.00331796
				GRMZM2G136465	0.004175	GRMZM2G168665	2.25684e-07	GRMZM2G014975	0.000254999	GRMZM2G076602	1.92863e-06
				GRMZM2G022347	0.000192697	GRMZM2G177631	9.47276e-05	GRMZM2G088132	1.37684e-08	GRMZM2G047681	0.000691013
				GRMZM2G053023	5.23155e-05	GRMZM2G061398	0.00230209	GRMZM2G154146	0.00205554	GRMZM2G057283	0.000389933
				GRMZM2G097747	0.000553905	GRMZM2G052476	0.00106044	GRMZM2G047178	0.00213424	GRMZM2G095839	0.00465276
				GRMZM2G181206	0.000521898	GRMZM2G038519	3.99253e-11	AC209987.4_FG010	0.00141502	GRMZM2G089528	1.62789e-05
				GRMZM2G096709	0.00411382	GRMZM2G117771	0.00266971	GRMZM2G026889	2.57126e-06	GRMZM2G418343	4.28171e-16
				GRMZM2G094712	1.99208e-05	GRMZM2G465046	4.01633e-10	GRMZM2G136465	0.00314529	GRMZM2G430394	8.9752e-07
				GRMZM2G096486	0.00840157	GRMZM2G306104	2.92286e-05	GRMZM2G072054	0.000378222	GRMZM2G178645	1.34568e-05
				GRMZM2G035563	0.000301102	GRMZM2G116029	0.000917749	GRMZM2G053023	3.80002e-05	GRMZM2G049915	2.77513e-09
				AC204359.3_FG005	0.00294716	GRMZM2G318057	2.95949e-05	GRMZM2G097747	0.00100974	GRMZM2G137118	0.000206394
				GRMZM2G703021	0.00605069	GRMZM2G034120	2.28228e-09	GRMZM2G103740	0.00739348	GRMZM2G363971	5.51431e-07
				GRMZM2G413853	2.57599e-12	GRMZM2G061469	1.11139e-05	GRMZM2G181206	0.00221067	GRMZM2G125850	0.000103719
				GRMZM5G830888	0.00723617	GRMZM2G114588	7.87676e-11	GRMZM2G044388	0.00474709	GRMZM2G030123	1.24453e-10
				GRMZM2G374971	0.000113505	GRMZM2G108677	0.00324001	GRMZM2G129155	0.00485722	GRMZM2G084806	5.23357e-05
				GRMZM2G132875	0.000186133	GRMZM2G158097	6.40355e-06	GRMZM2G094712	0.000137937	GRMZM2G105362	0.00011836
				GRMZM2G053669	6.81316e-09	GRMZM2G449950	0.00163732	GRMZM2G077389	0.00801456	GRMZM2G148052	0.00107326
				GRMZM2G064954	0.00281497	GRMZM2G061798	0.000925723	GRMZM2G096486	0.00194656	GRMZM2G304712	7.92949e-06
				GRMZM2G109480	0.00161844	GRMZM2G018786	7.33858e-40	GRMZM2G073404	0.00592011	GRMZM2G170812	4.2254e-05
				GRMZM2G078548	1.79091e-11	GRMZM2G064657	1.854e-23	GRMZM2G356404	1.63399e-05	GRMZM2G174107	5.55137e-12
				GRMZM2G097135	1.0706e-05	GRMZM2G095811	0.000517105	GRMZM2G413853	1.50303e-07	GRMZM2G106119	0.000110578
				GRMZM2G034835	5.76134e-06	GRMZM2G177001	0.000664243	GRMZM2G374971	0.00036828	GRMZM2G012404	4.7279e-05
				GRMZM2G157505	0.00925746	GRMZM2G150952	4.1733e-06	GRMZM2G053669	2.49866e-07	GRMZM2G038833	1.4864e-09
				GRMZM2G701204	6.14563e-06	GRMZM5G851051	2.60523e-12	GRMZM2G124573	0.00915167	GRMZM2G019373	1.07713e-17
				GRMZM2G077054	0.00449418	GRMZM2G416322	7.5443e-17	GRMZM2G010599	0.00214846	GRMZM2G130605	0.00241967
				GRMZM2G427672	4.13395e-18	GRMZM2G112337	0.000518571	GRMZM2G064954	0.00034272	GRMZM2G410766	2.53783e-06
				GRMZM2G171122	0.00856607	GRMZM2G346207	9.21526e-06	GRMZM2G109480	0.00349322	GRMZM2G011129	0.000143317
				GRMZM2G075372	3.94879e-11	GRMZM2G036861	0.00372572	GRMZM2G078548	1.78852e-07	GRMZM2G396114	3.82575e-05
				GRMZM2G396451	0.000380128	GRMZM2G375675	0.000281613	GRMZM2G137312	0.00462167	GRMZM2G429396	1.01568e-06
				GRMZM2G155733	8.02857e-05	GRMZM2G108135	0.00119291	GRMZM2G097135	8.97537e-05	GRMZM2G072298	5.34701e-14
				GRMZM2G371137	0.00576479	GRMZM2G353024	4.10002e-19	GRMZM2G034835	0.0016913	GRMZM2G445944	0.000554014
				GRMZM2G445783	0.00535787	GRMZM2G428216	0.00144435	GRMZM2G157505	0.000144086	GRMZM2G125314	4.55284e-25
				GRMZM5G821968	0.000321149	GRMZM2G016922	0.000186102	GRMZM2G090217	0.00911925	GRMZM2G459363	3.71517e-07
				GRMZM2G393433	0.000158615	GRMZM2G429940	5.04192e-22	GRMZM2G701204	2.04319e-05	GRMZM2G057820	3.66098e-13
				GRMZM2G148985	0.00609706	GRMZM2G092379	1.57342e-26	GRMZM2G077054	1.24823e-05	GRMZM2G120962	3.05799e-15
				GRMZM2G097511	1.34877e-08	GRMZM2G173628	0.00488877	GRMZM2G152827	0.0085212	GRMZM2G037431	0.00908704
				GRMZM2G179121	7.71095e-10	GRMZM2G014720	0.000826224	GRMZM2G427672	2.40232e-19	GRMZM2G566786	6.74795e-08
				GRMZM5G866082	0.000634939	GRMZM5G846082	1.74405e-05	GRMZM2G171122	0.000289469	GRMZM2G095082	1.7781e-13
				GRMZM2G335407	4.02462e-06	GRMZM2G315931	0.00230619	GRMZM2G075372	2.78557e-06	AC235540.1_FG002	0.00152119
				GRMZM2G110858	2.7756e-09	GRMZM2G099907	2.51799e-06	GRMZM2G396451	2.99928e-05	GRMZM2G171395	3.11324e-06
				GRMZM2G119133	0.00847489	GRMZM2G056750	0.000452985	GRMZM2G155733	0.00738418	GRMZM5G836250	9.06765e-06
				GRMZM2G072029	0.00938256	GRMZM2G118183	0.00136442	GRMZM2G445783	0.00429484	GRMZM2G006121	0.00035986
				GRMZM2G050159	0.0047149	GRMZM2G072174	2.08556e-08	GRMZM5G821968	5.76605e-06	GRMZM2G151319	0.00314529
				GRMZM2G068117	0.0048804	GRMZM5G851815	6.4845e-08	GRMZM2G393433	0.00197197	GRMZM2G117531	2.13662e-09
				GRMZM2G096010	0.00303889	GRMZM2G137046	9.29351e-26	GRMZM2G148985	0.00163775	GRMZM2G043191	0.00423817
				GRMZM2G174236	0.00119781	GRMZM2G063244	0.000601189	GRMZM2G097511	8.84261e-09	GRMZM2G123667	3.10587e-06
				GRMZM5G839512	0.000373695	GRMZM2G099002	9.49199e-10	GRMZM2G179121	0.000301967	GRMZM2G135108	0.00452469
				GRMZM2G026110	0.000857339	GRMZM5G817964	5.24987e-12	GRMZM2G076017	0.00955612	GRMZM2G126763	0.000895834
				GRMZM2G010775	0.00372572	GRMZM2G133684	4.79937e-12	GRMZM5G866082	0.000369643	GRMZM2G094543	0.000484002
				AC195587.4_FG003	0.00017964	GRMZM2G181376	1.74506e-32	GRMZM2G110858	5.77244e-07	GRMZM2G147503	7.34218e-07
				GRMZM2G161658	0.00524238	GRMZM2G175761	8.58549e-07	GRMZM2G044194	0.00679993	GRMZM2G046297	0.000974334
				GRMZM2G057698	0.00531687	GRMZM2G011598	0.000138371	GRMZM2G042789	0.00161976	AC234155.1_FG002	0.000322458
				GRMZM5G805389	4.44671e-07	GRMZM2G440925	0.00315057	GRMZM2G513737	0.00688101	GRMZM2G054936	3.11613e-11
				GRMZM2G067520	0.000319989	GRMZM2G341410	1.6035e-09	GRMZM2G050159	0.00320964	GRMZM2G084327	3.31166e-05
				GRMZM2G334899	1.0849e-10	GRMZM2G137816	5.03638e-09	GRMZM2G096010	0.000580811	GRMZM2G072865	0.00496587
				GRMZM2G345330	0.00290148	GRMZM5G806638	0.00196604	GRMZM2G174236	6.3608e-05	GRMZM2G130173	1.30119e-05
				GRMZM2G083810	0.000128034	GRMZM2G400173	7.37362e-13	GRMZM2G010775	0.000634928	GRMZM2G315806	0.00416273
				GRMZM2G121663	4.78297e-08	GRMZM2G021885	0.000458287	GRMZM2G021110	0.0051535	GRMZM2G113888	7.47304e-10
				GRMZM2G040102	3.4385e-08	GRMZM2G446454	4.10614e-05	GRMZM2G161658	0.000980873	GRMZM2G350205	6.14451e-06
				GRMZM2G081930	1.48596e-06	GRMZM2G155253	1.18828e-06	GRMZM5G805389	2.65502e-05	AC212186.3_FG011	0.000481687
				GRMZM2G391042	0.0086641	GRMZM2G002656	8.40574e-07	GRMZM2G487197	0.00223255	GRMZM2G100158	3.0277e-07
				GRMZM2G159807	0.00177223	GRMZM2G134178	1.28395e-06	GRMZM2G102664	9.22296e-05	GRMZM2G051129	0.00284063
				GRMZM2G070351	0.00010205	GRMZM2G157679	0.00456448	GRMZM2G067520	2.76175e-05	AC210517.3_FG003	0.000290462
				GRMZM2G159948	4.52688e-08	GRMZM2G060760	0.00697574	GRMZM2G334899	7.64306e-11	GRMZM2G107306	0.000136443
				GRMZM2G149841	4.63203e-12	GRMZM2G079123	2.21964e-11	GRMZM2G083810	6.538e-06	GRMZM2G070744	0.00142352
				GRMZM2G005374	0.0023768	GRMZM2G180160	0.000168026	GRMZM2G408989	0.000162405	GRMZM2G092793	0.000269578
				GRMZM2G028677	9.51653e-06	GRMZM2G050307	1.01953e-24	GRMZM2G145440	0.0077922	GRMZM2G165007	5.68519e-05
				GRMZM2G117984	0.000559651	GRMZM2G116785	1.06813e-05	GRMZM2G074320	0.00720064	GRMZM2G117300	0.00231266
				AC214648.3_FG001	0.0043094	GRMZM2G135029	0.000214019	GRMZM2G121663	3.48863e-06	GRMZM2G125241	1.37152e-12
				GRMZM2G129140	0.00236631	GRMZM2G111760	0.00325846	GRMZM2G040102	1.37538e-09	EF517601.1_FG025	8.68797e-13
				GRMZM2G099109	1.02097e-06	GRMZM2G113432	2.58095e-06	GRMZM2G305060	3.74575e-05	GRMZM2G345493	1.21047e-15
				GRMZM2G058491	0.004998	GRMZM2G103929	1.68242e-06	GRMZM2G172726	0.00635572	GRMZM2G128665	4.14499e-07
				GRMZM2G079127	0.00724755	GRMZM5G862467	1.32119e-09	GRMZM2G081930	2.07406e-07	GRMZM2G097704	0.00285689
				GRMZM2G156422	0.00375423	GRMZM2G304687	6.36692e-10	GRMZM2G096604	0.00197287	GRMZM2G167892	2.35142e-07
				GRMZM2G381838	3.13568e-11	GRMZM2G095252	0.00113414	GRMZM2G022440	0.000138502	GRMZM2G129513	1.57105e-15
				GRMZM5G827286	0.000167789	GRMZM2G057243	3.27967e-17	GRMZM2G070351	3.58644e-06	GRMZM2G000264	0.00528276
				GRMZM2G004160	1.1375e-11	GRMZM2G031983	4.60292e-13	GRMZM2G159948	3.96742e-11	AC199526.5_FG003	0.000144941
				GRMZM2G130813	2.14489e-07	GRMZM2G455128	0.000376865	GRMZM2G055807	0.00490866	GRMZM2G063882	0.00473443
				GRMZM2G018946	3.80608e-05	GRMZM2G083117	2.40463e-07	GRMZM2G149841	6.63999e-10	GRMZM2G432738	0.00984968
				GRMZM2G071206	0.000561623	GRMZM2G320307	1.71553e-16	GRMZM2G005374	1.63399e-05	GRMZM2G354319	0.00707063
				GRMZM2G157675	1.26027e-09	GRMZM5G899308	0.000276205	GRMZM2G028677	0.00115927	GRMZM2G012176	1.64123e-09
				GRMZM5G801031	2.50226e-05	GRMZM2G477340	9.23419e-06	GRMZM2G117984	7.42348e-05	GRMZM2G013478	0.00053885
				GRMZM2G334741	5.69063e-16	GRMZM2G162535	3.59733e-12	AC214648.3_FG001	0.00375937	GRMZM2G349791	4.77601e-05
				GRMZM2G116010	0.00665192	GRMZM2G029756	0.00252067	GRMZM2G021661	0.00815428	GRMZM2G180419	0.00233657
				GRMZM2G124455	0.00808326	GRMZM2G082335	2.02282e-09	GRMZM2G099109	0.000148538	GRMZM2G036829	1.64935e-08
				GRMZM2G504595	0.00579188	GRMZM2G134067	3.17969e-21	GRMZM2G058491	0.000312657	GRMZM2G020500	0.000752021
				GRMZM2G360389	6.06455e-08	GRMZM2G137891	6.98077e-16	GRMZM2G156422	0.000142419	GRMZM2G167766	0.000524166
				GRMZM2G159399	3.48658e-05	GRMZM2G076417	1.51759e-06	GRMZM2G381838	4.39951e-07	GRMZM2G092475	0.00974664
				GRMZM2G083975	0.000290626	GRMZM2G004641	6.38155e-19	GRMZM5G827286	0.0043219	GRMZM2G001457	1.70748e-05
				GRMZM2G021642	0.00411604	GRMZM2G044038	0.000805592	GRMZM5G896883	0.00465801	GRMZM5G845736	0.000382294
				GRMZM2G064695	0.00353094	GRMZM2G091233	1.43427e-05	GRMZM2G004160	5.91409e-08	GRMZM2G351259	8.23522e-22
				GRMZM2G136067	0.00239838	GRMZM2G421463	0.000274217	GRMZM2G046911	0.00485722	GRMZM2G110567	0.00231252
				GRMZM2G001803	1.36972e-05	GRMZM2G159759	1.87105e-06	GRMZM2G018946	1.90426e-06	GRMZM2G174807	1.27567e-05
				GRMZM2G143817	0.00145197	GRMZM2G106443	1.43121e-07	GRMZM2G071206	0.00131032	AC233922.1_FG008	5.65073e-09
				GRMZM2G009030	0.000133924	GRMZM2G054050	0.000880903	GRMZM2G157675	5.18144e-08	GRMZM2G059693	0.000234123
				GRMZM2G137847	0.00024897	GRMZM2G009335	4.16252e-05	GRMZM2G067747	0.00762568	GRMZM2G162748	5.02277e-15
				GRMZM2G146206	0.000213895	GRMZM2G113873	0.00112306	GRMZM5G801031	3.95951e-06	GRMZM5G811373	0.000304466
				GRMZM2G050825	6.9434e-08	GRMZM2G145242	1.84064e-07	GRMZM2G334741	3.86491e-10	GRMZM2G000268	0.0016913
				GRMZM2G449763	0.00135257	GRMZM2G168412	5.5269e-08	GRMZM2G124455	0.000271176	GRMZM2G047577	0.00342192
				AC205122.4_FG009	2.80139e-05	GRMZM2G007441	4.21186e-05	GRMZM2G360389	3.62771e-08	GRMZM2G066426	5.19628e-17
				GRMZM2G154523	3.63574e-08	GRMZM2G025322	4.46046e-07	GRMZM2G145449	0.0061434	GRMZM2G398854	0.00129137
				AC206201.3_FG004	0.00427764	GRMZM2G022856	0.000370699	GRMZM2G083975	6.68561e-05	GRMZM5G832229	9.90851e-15
				GRMZM2G308034	8.5536e-25	GRMZM2G061602	9.36905e-10	GRMZM2G064695	0.000469618	GRMZM2G146878	0.008457
				GRMZM2G460617	0.000671262	GRMZM2G086258	6.91481e-14	GRMZM2G136067	0.000485518	GRMZM2G404316	6.52563e-10
				GRMZM2G140107	0.000857657	GRMZM2G011479	4.29102e-08	GRMZM2G367026	0.000905845	GRMZM2G047592	0.000103126
				GRMZM2G028159	1.85305e-05	GRMZM2G096695	0.000658716	GRMZM5G829778	0.00435726	GRMZM2G155899	0.00122448
				GRMZM2G136412	0.00196604	GRMZM2G176182	0.00861005	GRMZM5G834335	0.00158592	GRMZM2G464885	2.53227e-06
				GRMZM2G123776	7.8579e-22	GRMZM2G038338	0.000511635	GRMZM2G001803	0.00010536	GRMZM2G032095	0.00228828
				GRMZM2G141723	6.83766e-06	GRMZM2G088436	0.00748324	GRMZM2G143817	7.39148e-06	GRMZM5G861800	1.69279e-06
				GRMZM2G492915	0.000835162	GRMZM2G379780	0.0021656	GRMZM2G137847	0.00468096	GRMZM2G061562	0.000342343
				GRMZM2G429378	0.00536485	GRMZM2G019958	3.87932e-07	GRMZM2G146206	2.12076e-06	GRMZM2G079490	2.36947e-06
				GRMZM2G023073	7.74761e-06	GRMZM2G338465	0.00518283	GRMZM5G849275	0.00238657	GRMZM2G471269	0.00363971
				GRMZM2G050434	0.000136551	GRMZM2G043493	6.94891e-10	GRMZM2G050825	5.78852e-09	GRMZM2G103197	4.56057e-05
				GRMZM2G702159	0.000205543	GRMZM2G059740	2.041e-06	AC205122.4_FG009	0.00267246	GRMZM2G108643	1.73794e-07
				GRMZM2G005815	1.08558e-06	GRMZM2G168002	0.000448052	GRMZM2G154523	1.24654e-07	GRMZM2G013650	3.71136e-10
				GRMZM2G063827	0.000947141	GRMZM2G068690	1.20591e-07	GRMZM2G308034	2.13245e-12	GRMZM2G104310	1.2097e-06
				GRMZM2G381473	0.00513836	GRMZM2G019246	0.0075935	GRMZM2G366910	0.00879929	GRMZM2G004040	0.000497625
				GRMZM2G127683	0.00162265	GRMZM2G039246	2.46033e-07	GRMZM2G097226	0.00163775	GRMZM2G001114	0.00286028
				GRMZM2G380668	0.00194021	GRMZM2G168603	0.000540084	GRMZM2G140107	0.000669904	GRMZM2G332976	0.000578078
				GRMZM2G024811	0.000817333	GRMZM2G042756	0.00062691	GRMZM2G028159	6.13863e-05	GRMZM2G355062	3.33838e-05
				GRMZM2G106042	0.0058768	GRMZM2G054900	0.00031458	GRMZM2G136412	0.00135772	GRMZM2G072861	2.62188e-06
				GRMZM2G132568	5.71273e-06	GRMZM2G131391	0.00696421	GRMZM2G123776	2.19627e-19	GRMZM2G121293	0.000233285
				GRMZM2G073982	1.08174e-11	GRMZM2G013671	0.00119773	GRMZM2G141723	1.17043e-06	GRMZM2G164649	4.8947e-10
				GRMZM2G006424	4.80055e-08	GRMZM2G102946	1.48632e-12	GRMZM2G492915	0.00124488	GRMZM5G803812	6.50769e-06
				GRMZM2G181566	0.0054388	GRMZM2G029400	1.14999e-05	GRMZM2G023073	0.000113239	GRMZM2G027958	0.00442963
				GRMZM2G008792	0.00142573	GRMZM2G316967	3.43825e-14	GRMZM2G050434	0.00322232	GRMZM2G111637	7.6065e-08
				GRMZM2G364272	0.0064022	GRMZM2G095655	1.03037e-20	GRMZM2G702159	0.000965412	GRMZM2G100176	0.00640456
				GRMZM2G142379	0.00263923	GRMZM2G132303	4.90398e-07	GRMZM2G005815	2.37896e-07	GRMZM2G035520	0.00991186
				GRMZM2G171597	0.00335617	GRMZM2G120938	5.61697e-25	GRMZM2G063827	0.00239562	AC204292.4_FG003	0.00895068
				GRMZM2G049057	0.00957141	GRMZM2G084407	0.000205953	GRMZM2G381473	0.000558766	GRMZM2G173718	0.00517003
				GRMZM2G052740	2.87687e-07	GRMZM2G027479	3.15345e-11	GRMZM2G127683	0.0026192	GRMZM2G014951	0.00614497
				GRMZM2G125494	0.00281784	GRMZM2G180870	0.000279438	GRMZM2G380668	0.000163555	GRMZM2G028604	0.00292068
				GRMZM2G048371	0.00703748	GRMZM2G085392	1.19183e-07	GRMZM2G024811	0.00434315	GRMZM5G822098	0.00470773
				GRMZM2G306643	4.57561e-05	GRMZM2G045581	4.71063e-07	GRMZM2G106042	0.000470126	GRMZM5G830932	1.83536e-07
				GRMZM2G435684	1.3771e-05	GRMZM2G025648	6.73943e-15	GRMZM2G132568	1.05545e-08	GRMZM2G166877	1.0368e-08
				GRMZM2G172429	1.15735e-06	GRMZM2G175989	6.87037e-13	GRMZM2G359874	0.0074616	GRMZM2G017290	2.10664e-13
				GRMZM2G051135	4.17318e-16	GRMZM2G086269	8.5522e-32	GRMZM2G006424	0.000201684	GRMZM2G339699	0.00278489
				GRMZM2G090788	6.67151e-06	GRMZM2G066636	5.69791e-09	GRMZM2G105531	0.00205554	GRMZM2G549568	2.20857e-05
				GRMZM2G096610	0.000131171	GRMZM2G149452	6.54823e-08	GRMZM2G142379	0.00245085	GRMZM5G892758	0.00308763
				GRMZM2G057223	0.00940691	GRMZM2G399112	0.000479196	GRMZM2G171597	0.004422	GRMZM2G058612	0.00554666
				GRMZM2G067198	0.000533449	GRMZM5G852378	4.1799e-05	GRMZM2G136058	0.00564073	GRMZM2G015285	1.19588e-19
				GRMZM2G386944	0.000132247	GRMZM2G101664	2.13932e-09	GRMZM2G052740	1.16069e-06	GRMZM2G097283	1.2543e-16
				GRMZM2G019596	1.41279e-06	GRMZM2G139600	0.00702692	GRMZM2G048371	0.00688496	GRMZM2G048136	5.50536e-15
				GRMZM2G075003	5.85362e-05	GRMZM2G062788	1.77741e-13	GRMZM2G306643	0.00384785	GRMZM2G136296	0.00969145
				GRMZM2G054715	0.000194348	GRMZM2G023840	9.2471e-21	GRMZM2G435684	1.12768e-05	GRMZM2G100988	6.15445e-06
				GRMZM2G068476	3.10621e-10	GRMZM2G133558	0.00283201	GRMZM2G038126	0.0033749	AC147602.5_FG004	5.53837e-11
				GRMZM2G031963	5.96325e-05	GRMZM2G324956	2.95336e-08	GRMZM2G172429	0.00033908	GRMZM2G023105	0.00041683
				GRMZM2G102548	0.00351084	GRMZM2G125233	0.0017665	GRMZM2G016264	0.00820398	GRMZM2G308944	0.000264957
				GRMZM2G034877	1.05151e-15	GRMZM2G089812	0.00116126	GRMZM2G326111	0.00316694	GRMZM2G154664	0.000276034
				GRMZM2G177445	0.000436785	GRMZM2G454056	0.000438504	GRMZM2G051135	5.02277e-15	GRMZM5G856653	7.96974e-07
				GRMZM2G479260	2.33113e-13	GRMZM2G009232	0.00588568	GRMZM2G074158	0.00178673	GRMZM2G082520	4.10179e-11
				AC233910.1_FG001	0.00313734	GRMZM2G026117	3.73678e-21	GRMZM2G090788	3.2969e-06	GRMZM2G361611	5.34953e-05
				GRMZM2G150915	1.7023e-10	GRMZM2G161668	1.2333e-08	GRMZM5G846198	0.00704621	GRMZM5G838196	2.63387e-14
				GRMZM2G401308	0.00807276	GRMZM2G036880	0.00107583	GRMZM2G079397	0.000390865	GRMZM2G053196	0.00512268
				GRMZM2G445169	0.00145528	GRMZM2G017268	6.43978e-08	GRMZM2G096610	2.20643e-05	GRMZM2G002756	0.00124038
				GRMZM2G338661	3.80623e-15	GRMZM2G446625	0.00737569	GRMZM2G142922	6.24422e-05	GRMZM2G159160	1.1929e-08
				GRMZM2G371079	0.000137697	GRMZM2G102714	1.44868e-06	GRMZM2G563190	0.0010651	GRMZM2G474462	0.000195248
				GRMZM2G318296	0.00388646	GRMZM2G054713	3.52378e-07	GRMZM2G386944	0.000848422	GRMZM2G161295	2.72656e-08
				GRMZM2G099005	0.000265936	GRMZM2G317584	1.2767e-05	GRMZM5G854391	0.0051301	GRMZM2G024550	0.000144968
				GRMZM2G033985	4.43117e-06	GRMZM2G123486	0.00325846	GRMZM2G019596	5.27164e-07	GRMZM2G153444	8.59804e-10
				GRMZM2G042412	0.00152808	GRMZM2G052507	5.45377e-07	GRMZM2G419257	0.00795955	GRMZM2G050286	0.000152668
				GRMZM2G124755	0.000283741	GRMZM2G368047	1.40772e-08	GRMZM2G080320	0.00135371	GRMZM2G336783	0.000257163
				GRMZM2G101457	0.00921264	GRMZM2G177050	3.64716e-05	GRMZM2G075003	1.3771e-06	GRMZM2G011588	0.00143534
				GRMZM2G037280	0.00821179	GRMZM2G458824	3.05097e-06	GRMZM2G054715	0.00267246	GRMZM2G135501	2.58487e-05
				GRMZM2G702332	1.62425e-05	GRMZM2G061783	0.00426554	GRMZM2G068476	1.66633e-09	GRMZM2G035790	0.00286728
				GRMZM2G031257	0.0082709	GRMZM2G033649	6.40293e-09	GRMZM2G031963	0.0002468	GRMZM2G145895	3.37999e-07
				GRMZM2G093278	0.00640675	GRMZM2G048952	0.00932438	GRMZM2G102548	0.00405647	GRMZM2G020320	0.000288424
				GRMZM2G053338	0.0089379	GRMZM2G472651	1.32682e-08	GRMZM2G034877	2.7993e-16	GRMZM2G138268	8.4767e-06
				GRMZM2G128771	2.68667e-21	GRMZM2G029879	1.85541e-05	GRMZM2G177445	0.000155187	GRMZM2G590333	0.00976484
				GRMZM2G099481	0.000649665	GRMZM2G089119	1.25385e-18	GRMZM2G018950	0.00640816	GRMZM2G090338	0.000494043
				GRMZM2G385338	0.00379248	GRMZM2G068557	0.00104036	GRMZM2G087059	0.0094966	GRMZM2G016890	2.24605e-06
				GRMZM2G006452	0.00303968	GRMZM2G015967	6.11914e-23	GRMZM2G035131	0.00810226	GRMZM2G125140	4.79363e-07
				GRMZM2G073912	0.00480291	GRMZM2G174145	4.76796e-05	GRMZM2G479260	2.24041e-16	GRMZM2G163437	8.20118e-10
				GRMZM2G115065	0.00218398	GRMZM5G827611	9.66627e-07	GRMZM2G104226	0.00385758	GRMZM2G058310	4.78002e-05
				GRMZM2G402708	4.38229e-10	GRMZM5G801307	1.9221e-07	AC233910.1_FG001	2.52758e-05	GRMZM2G392700	0.00361525
				GRMZM2G172001	0.00064246	GRMZM2G474546	3.77283e-10	GRMZM2G153378	0.00576364	GRMZM2G120579	2.98297e-06
				GRMZM2G350819	0.00329684	GRMZM2G076423	1.7494e-12	GRMZM2G068149	0.000222938	GRMZM5G806182	0.00169256
				GRMZM5G833406	1.62267e-11	GRMZM2G001084	0.000155699	GRMZM2G150915	1.42458e-07	GRMZM2G012148	1.1265e-07
				GRMZM2G080843	1.38968e-13	GRMZM2G057983	0.00843471	GRMZM2G097032	0.00955322	GRMZM2G143235	0.00797095
				AC208436.3_FG007	0.000303503	GRMZM2G125853	1.03294e-10	GRMZM2G338661	5.79381e-14	GRMZM2G010349	4.53567e-06
				GRMZM2G093217	0.000170581	AC206198.3_FG001	0.00110472	GRMZM2G371079	9.01714e-06	GRMZM2G035370	0.00457582
				GRMZM2G403121	0.00452253	AC215201.3_FG005	2.03746e-25	GRMZM2G318296	0.000801951	GRMZM5G816784	8.73521e-05
				GRMZM2G036980	0.00805048	GRMZM2G131055	0.000875	GRMZM2G099005	0.00445809	GRMZM2G157369	7.10673e-07
				GRMZM2G154896	0.000907861	GRMZM2G113453	0.00967922	GRMZM2G033985	0.00604309	GRMZM2G070271	0.00980465
				GRMZM2G105415	1.01562e-15	GRMZM2G099367	1.83409e-22	GRMZM2G042412	6.18777e-05	GRMZM2G061230	0.000162288
				GRMZM2G416965	3.1179e-08	GRMZM2G032351	1.01881e-05	GRMZM2G124755	3.39021e-07	GRMZM2G076474	0.000135557
				GRMZM2G013082	0.000519016	GRMZM2G131836	5.65233e-08	GRMZM2G419859	0.00819592	GRMZM2G372297	0.00418676
				GRMZM5G865819	0.00748046	GRMZM2G131243	5.18649e-07	GRMZM2G168252	0.00364112	GRMZM2G482256	1.64144e-05
				GRMZM2G018372	1.28217e-05	GRMZM2G034417	0.00110558	GRMZM2G093278	0.00534854	GRMZM2G086242	1.73288e-09
				GRMZM2G156490	0.000363309	GRMZM2G467263	9.66627e-07	GRMZM2G128771	1.1144e-19	GRMZM2G076394	0.00268
				GRMZM2G114033	7.39892e-05	GRMZM2G301932	0.00499577	GRMZM2G006452	0.000104492	GRMZM2G152962	4.4034e-08
				GRMZM2G114895	0.000733017	GRMZM2G381378	0.000544938	GRMZM2G073912	0.000807573	GRMZM2G147544	0.00562197
				GRMZM2G162052	0.00138221	GRMZM5G835903	0.00603354	GRMZM2G115065	0.000617398	GRMZM2G109431	8.32624e-07
				GRMZM2G159981	1.35469e-13	GRMZM2G059252	0.00156648	GRMZM2G402708	1.18158e-09	GRMZM2G478798	0.00206411
				GRMZM2G177947	0.00492947	GRMZM2G403609	0.00594251	GRMZM2G172001	0.000259461	GRMZM2G136306	1.25846e-07
				GRMZM2G099522	4.13828e-08	GRMZM2G042181	5.18749e-08	GRMZM2G047431	0.00753335	GRMZM2G064818	8.48275e-07
				AC217264.3_FG005	0.00138263	GRMZM2G069335	8.35502e-05	GRMZM2G350819	0.00072708	GRMZM2G081529	0.000283871
				GRMZM2G407825	0.00474226	GRMZM2G402417	5.03603e-11	GRMZM2G022019	0.00500039	GRMZM2G105005	0.00314505
				GRMZM2G043387	0.00627005	GRMZM2G055037	0.00167619	GRMZM5G833406	1.30731e-09	GRMZM5G862663	5.45556e-11
				GRMZM2G125838	0.00756154	GRMZM2G372684	1.95728e-10	GRMZM2G129234	0.00227687	GRMZM2G000489	2.46731e-06
				GRMZM2G141256	5.97877e-08	GRMZM2G094352	0.000583921	GRMZM2G080843	4.74999e-13	GRMZM2G117608	9.99316e-09
				GRMZM2G376542	0.000807491	GRMZM5G855200	0.000792709	GRMZM2G100402	0.00490386	GRMZM2G164318	0.00076554
				GRMZM2G433959	3.82183e-05	GRMZM2G090271	1.88293e-10	GRMZM2G093217	0.000732791	GRMZM2G006791	3.60242e-11
				GRMZM2G067865	0.000104362	AC225363.3_FG004	0.00961457	GRMZM2G154896	5.08846e-06	GRMZM2G132774	0.00182463
				GRMZM2G342963	8.99993e-05	GRMZM2G096153	5.71388e-14	GRMZM2G105415	2.6094e-19	GRMZM2G120136	0.00422296
				GRMZM5G871709	0.000551164	GRMZM2G077662	3.4292e-12	GRMZM2G416965	4.10126e-10	GRMZM5G893392	6.72253e-08
				GRMZM2G030877	7.79323e-09	GRMZM2G160710	1.39982e-23	GRMZM2G121262	0.0023944	GRMZM2G141955	3.47042e-05
				GRMZM2G052619	0.000223964	GRMZM2G313058	0.000944991	GRMZM2G173747	0.00330771	GRMZM2G055158	0.00400974
				GRMZM2G447785	0.00346992	GRMZM5G811095	1.40566e-06	GRMZM2G156490	0.000345796	GRMZM2G146395	1.98611e-06
				GRMZM2G072682	0.00029296	GRMZM2G416701	3.91743e-05	GRMZM2G114033	1.54837e-07	GRMZM2G012966	0.000263722
				GRMZM2G018873	9.35671e-05	GRMZM2G161459	9.56514e-18	GRMZM2G114895	1.11875e-05	GRMZM2G131575	3.23739e-13
				GRMZM5G842886	0.00597138	GRMZM2G144504	0.00103703	GRMZM2G162052	3.82481e-05	GRMZM2G384780	0.00029662
				GRMZM2G080349	1.96733e-05	GRMZM2G051502	2.66525e-20	GRMZM2G159981	1.0463e-06	GRMZM2G073228	5.2654e-06
				GRMZM2G071739	2.85655e-05	GRMZM2G056068	1.19634e-16	GRMZM2G158998	0.00771561	GRMZM5G843434	8.80032e-06
				GRMZM2G040309	0.00460436	GRMZM2G031138	2.32737e-06	GRMZM5G844030	0.00689087	GRMZM2G109830	0.00285541
				GRMZM2G135444	5.58804e-15	GRMZM2G007249	0.000787996	GRMZM2G319215	0.00955612	GRMZM2G701746	5.21626e-05
				GRMZM2G020996	0.000765267	GRMZM2G450512	0.000591598	GRMZM2G099522	7.57229e-08	GRMZM2G076723	0.00439622
				GRMZM2G060394	6.75414e-14	GRMZM2G108023	0.00358832	GRMZM2G125838	0.00267048	GRMZM2G094017	0.00912617
				GRMZM2G312301	0.00208551	GRMZM2G059129	3.89918e-23	GRMZM2G141256	1.22621e-05	GRMZM2G119494	3.79031e-05
				GRMZM2G106604	0.000956556	GRMZM2G140924	0.00744249	GRMZM2G376542	0.00313192	GRMZM5G849107	0.00368959
				GRMZM2G389582	0.0021769	GRMZM2G000035	0.00124396	GRMZM2G057907	0.00813952	GRMZM2G152105	7.12217e-05
				GRMZM2G125378	0.00326307	GRMZM2G164482	0.00230473	GRMZM5G871709	0.000912007	GRMZM2G151299	0.000338444
				GRMZM2G402672	0.00335213	GRMZM5G821668	0.000134928	GRMZM2G030877	2.49186e-05	GRMZM2G146463	0.00064306
				GRMZM2G050410	0.00862013	GRMZM2G001508	8.39844e-14	GRMZM2G052619	0.00247388	GRMZM2G100318	0.000215064
				GRMZM2G021439	1.75742e-05	GRMZM2G014441	0.00875319	GRMZM2G026900	0.00555297	GRMZM2G019185	0.00484576
				GRMZM2G344416	7.96804e-10	GRMZM2G094304	5.1262e-10	GRMZM2G447785	0.002935	AC217358.3_FG010	0.000243972
				GRMZM2G092232	0.000813732	GRMZM2G021339	1.30531e-30	GRMZM2G340456	0.00845279	GRMZM2G012340	3.13975e-08
				GRMZM2G097854	3.40869e-05	GRMZM2G059392	1.52825e-15	GRMZM2G072682	2.95165e-05	GRMZM2G436986	7.79736e-05
				GRMZM2G163843	0.000393566	GRMZM2G000587	0.000248303	GRMZM2G018756	0.0039515	GRMZM2G443939	0.000293124
				GRMZM2G015912	0.00494506	GRMZM2G035401	2.05377e-33	GRMZM2G113276	0.00517949	GRMZM2G070825	0.000688269
				GRMZM2G391000	0.000282564	GRMZM2G025531	1.46836e-05	GRMZM5G842886	0.000596259	GRMZM5G890665	1.14342e-05
				GRMZM2G088018	5.09218e-05	GRMZM2G100976	1.92639e-25	GRMZM2G080349	1.24654e-07	GRMZM2G056116	2.39713e-05
				GRMZM2G333183	9.32405e-05	GRMZM2G375733	0.002696	GRMZM2G175856	0.00821185	GRMZM2G077612	0.00350153
				GRMZM2G177284	0.0047798	GRMZM2G040511	1.01698e-22	GRMZM2G071739	6.97183e-06	GRMZM2G133720	1.60112e-07
				GRMZM2G016590	0.00663281	GRMZM2G107805	2.53228e-08	GRMZM2G040309	0.00400248	GRMZM2G165919	5.30896e-13
				GRMZM2G399048	9.21044e-07	GRMZM2G415538	0.000136304	GRMZM2G135444	6.83935e-12	GRMZM2G023591	0.000223481
				GRMZM2G536101	2.34621e-09	GRMZM2G032028	0.000217327	GRMZM2G035341	0.000521079	GRMZM2G088669	1.20178e-10
				GRMZM2G058024	0.000534673	GRMZM2G032218	5.28735e-12	GRMZM2G020996	0.000263837	GRMZM2G395114	1.68526e-18
				GRMZM2G145158	2.60112e-06	GRMZM2G021879	6.42912e-05	GRMZM2G060394	3.11801e-11	GRMZM2G152548	0.00993761
				GRMZM2G167072	5.77332e-18	GRMZM2G344205	2.09325e-31	GRMZM2G106604	0.00058493	GRMZM2G164558	1.61709e-11
				GRMZM2G339503	0.000199155	GRMZM2G152025	1.76756e-19	GRMZM2G476843	0.00146181	GRMZM2G150337	0.000675535
				GRMZM2G154960	0.00023955	GRMZM2G057374	5.19707e-23	GRMZM2G092286	0.00628975	GRMZM2G084935	2.056e-08
				GRMZM2G170262	2.64911e-05	GRMZM2G133428	6.20451e-07	GRMZM2G125378	0.00236017	GRMZM2G059191	0.000289768
				GRMZM2G421240	0.000205849	GRMZM2G125034	0.000260225	GRMZM2G464401	0.00534854	GRMZM2G104783	0.00258634
				GRMZM2G043843	0.00165162	GRMZM2G080503	2.76131e-14	GRMZM2G123362	0.00814187	GRMZM5G840145	0.00782786
				GRMZM2G367110	5.69131e-13	AC212859.3_FG008	0.000119044	GRMZM2G047851	0.00394841	GRMZM2G048904	6.55324e-05
				AC186287.7_FG005	6.81373e-19	GRMZM2G120619	1.42032e-10	GRMZM2G021439	1.62636e-05	GRMZM2G308687	0.00117544
				GRMZM2G133006	1.92233e-05	GRMZM2G110192	2.57671e-51	GRMZM2G344416	1.5596e-09	GRMZM2G090718	5.4111e-09
				GRMZM2G180335	0.00227487	GRMZM2G091825	2.15814e-16	GRMZM2G163843	0.000986085	GRMZM2G111697	3.874e-05
				GRMZM2G040094	0.00240987	GRMZM2G135027	1.79879e-08	GRMZM2G015912	0.000103126	GRMZM2G436981	0.00645628
				GRMZM2G109668	0.00497022	GRMZM2G346861	5.0627e-05	GRMZM2G391000	0.000449145	GRMZM2G147467	9.28352e-10
				GRMZM2G061626	5.34524e-06	GRMZM2G449160	0.00234506	GRMZM2G119809	0.00922633	GRMZM2G399844	0.00340236
				GRMZM2G026976	1.85322e-09	GRMZM2G314692	0.00102761	GRMZM2G399048	0.00176757	GRMZM2G175134	0.000287975
				GRMZM5G807276	0.000752487	GRMZM2G099467	8.17237e-27	GRMZM2G536101	1.6452e-07	GRMZM2G097469	1.67548e-06
				GRMZM2G528010	0.000259832	GRMZM2G034061	5.90942e-16	GRMZM2G145158	0.00059368	GRMZM2G439195	0.000155302
				GRMZM2G111954	2.43007e-10	GRMZM2G111501	0.000319478	GRMZM2G167072	4.27469e-14	GRMZM2G129413	0.000378148
				GRMZM2G014797	0.000703799	GRMZM2G178775	1.12436e-07	GRMZM2G339503	1.27e-05	GRMZM2G141214	0.00696125
				GRMZM2G061492	4.0688e-06	GRMZM2G079458	0.000122814	GRMZM2G154960	0.004046	GRMZM2G155281	0.0035222
				GRMZM2G092694	4.76133e-07	GRMZM2G310548	1.90651e-05	GRMZM2G170262	5.03469e-08	GRMZM2G059285	0.000206647
				GRMZM2G028036	0.00455832	GRMZM2G040618	0.000782603	GRMZM2G093391	7.99963e-05	GRMZM2G086577	0.0016913
				GRMZM2G429807	0.00614062	GRMZM2G156937	5.54426e-06	GRMZM5G813143	0.0047286	GRMZM2G010929	1.39314e-15
				GRMZM2G010933	0.00403965	GRMZM2G147882	0.00225477	GRMZM2G159013	0.000380268	GRMZM2G080851	0.0005398
				GRMZM2G354956	0.000391529	GRMZM5G889321	0.00519506	GRMZM2G421240	0.00013894	GRMZM2G088356	0.000200873
				GRMZM2G058872	0.00477123	GRMZM2G151934	1.6714e-05	GRMZM2G367110	3.21485e-13	GRMZM2G001653	2.50958e-06
				GRMZM2G534113	0.00452755	GRMZM2G002260	9.91394e-08	AC186287.7_FG005	2.14709e-10	GRMZM2G008687	0.000620346
				GRMZM2G126062	6.35457e-05	GRMZM2G177169	1.44678e-13	GRMZM2G133006	0.000120426	GRMZM2G177150	3.27969e-06
				AC234152.1_FG005	6.83002e-07	GRMZM2G060156	1.66744e-23	GRMZM2G180335	2.97121e-05	GRMZM2G132169	0.00435412
				GRMZM2G302927	6.04346e-07	GRMZM2G143258	5.87876e-05	GRMZM2G040094	7.82098e-05	GRMZM2G102346	0.00030552
				AC233903.1_FG002	3.99484e-05	GRMZM5G876518	0.000526357	GRMZM2G109668	0.000159882	GRMZM2G072868	0.00506914
				GRMZM2G096234	1.13389e-08	AC208110.2_FG006	0.00286446	GRMZM2G061626	2.42647e-05	GRMZM2G025441	1.68392e-05
				GRMZM2G110423	0.00150977	GRMZM2G047124	0.00925746	GRMZM2G026976	5.51662e-07	GRMZM2G108723	1.50897e-08
				GRMZM2G082855	0.00165203	GRMZM2G120300	0.00092137	GRMZM2G113800	0.001302	GRMZM2G144346	0.000129364
				GRMZM2G160364	0.00460381	GRMZM2G076006	0.00136897	GRMZM2G528010	8.32238e-05	GRMZM2G119783	5.93165e-20
				GRMZM2G108894	6.48598e-09	GRMZM2G123140	0.000187111	GRMZM2G014797	0.00153687	GRMZM2G336337	8.55737e-07
				GRMZM2G115105	0.000576199	GRMZM2G040890	1.1186e-07	GRMZM2G061492	6.1157e-06	GRMZM2G039993	0.000481687
				GRMZM2G327605	1.13428e-06	GRMZM2G052666	0.00462635	GRMZM2G057823	0.00975188	GRMZM2G374085	1.04315e-07
				GRMZM2G085460	0.00592601	GRMZM2G132607	0.000140681	GRMZM2G092694	0.000827082	GRMZM2G014902	5.76311e-05
				GRMZM2G073199	0.00266178	GRMZM2G079759	5.64323e-10	GRMZM2G429807	7.80051e-05	GRMZM2G472852	2.23586e-08
				GRMZM2G006197	1.08317e-08	GRMZM2G123940	4.72345e-10	GRMZM2G179985	0.00323596	GRMZM2G077015	0.00933773
				AC166636.1_FG009	3.80331e-12	GRMZM2G136857	0.00416845	GRMZM2G010933	1.53225e-06	GRMZM2G389379	0.00854284
				GRMZM2G177314	6.17119e-14	GRMZM2G035517	0.0022963	GRMZM2G089400	0.00537928	GRMZM2G033846	0.000112065
				GRMZM2G162177	4.6101e-05	AC217975.3_FG001	4.35993e-10	GRMZM2G130950	0.00131243	GRMZM2G021777	3.82856e-05
				GRMZM2G110153	2.05281e-11	GRMZM2G161696	4.73182e-21	GRMZM2G354956	6.73021e-05	GRMZM2G113287	5.76605e-06
				GRMZM2G113697	3.16877e-07	GRMZM2G128466	4.5464e-12	GRMZM2G126682	0.00980465	GRMZM2G007038	9.43745e-09
				GRMZM2G348238	4.64025e-06	GRMZM2G127031	1.33952e-14	GRMZM2G302927	4.92604e-10	GRMZM2G126582	0.00297638
				GRMZM2G130366	0.000267512	GRMZM2G412229	0.00640872	AC233903.1_FG002	0.002791	GRMZM2G007012	1.49813e-12
				GRMZM2G448692	0.000365148	GRMZM2G098545	1.84502e-29	GRMZM2G096234	0.000329865	GRMZM2G015033	0.000311852
				GRMZM2G080174	0.00698803	GRMZM2G366977	1.70647e-06	GRMZM2G108894	0.00713685	GRMZM2G096171	0.000136589
				GRMZM2G009633	3.48391e-07	GRMZM2G127393	0.00206531	GRMZM2G327605	3.42437e-07	GRMZM2G175401	1.16446e-10
				GRMZM2G343445	0.00368118	GRMZM2G328908	0.00159491	GRMZM2G115013	0.00254955	GRMZM2G005859	2.55352e-05
				GRMZM2G442489	3.94346e-06	GRMZM2G028709	0.00231582	AC166636.1_FG009	3.11846e-10	GRMZM2G172605	0.000145988
				GRMZM2G419409	7.51461e-06	GRMZM5G834952	4.18325e-12	GRMZM2G567165	0.0026045	GRMZM2G035256	0.00127478
				GRMZM2G113513	0.0089379	GRMZM2G005260	4.27557e-10	GRMZM2G133838	0.000413173	GRMZM2G026614	9.7777e-12
				GRMZM2G147856	0.00142723	GRMZM2G136889	1.34819e-05	GRMZM2G177314	1.03337e-07	GRMZM2G339122	5.64741e-06
				GRMZM2G087095	0.000688612	GRMZM2G478664	5.66755e-07	GRMZM2G437100	0.0020552	GRMZM2G123410	0.000784017
				GRMZM2G173633	5.32169e-05	GRMZM5G892467	0.000128748	GRMZM2G162177	0.000126291	GRMZM2G128922	0.000781781
				GRMZM2G181422	2.02601e-07	GRMZM2G096008	0.000261145	GRMZM2G110153	2.30078e-10	GRMZM2G051697	1.14472e-05
				AC183950.2_FG003	6.93607e-06	GRMZM2G028216	5.60014e-11	GRMZM2G113697	1.50798e-05	GRMZM2G102483	0.00296231
				GRMZM2G100727	0.000115488	GRMZM2G123886	0.000194313	GRMZM2G063462	0.00955575	GRMZM2G142097	3.87927e-08
				GRMZM2G134716	0.00381173	GRMZM2G098239	3.78002e-38	GRMZM2G335242	0.00119837	GRMZM2G044697	1.88111e-09
				GRMZM2G165005	0.00282291	GRMZM2G147867	4.48007e-05	GRMZM2G348238	0.0037149	GRMZM2G068715	9.83512e-10
				GRMZM2G066469	8.06329e-05	GRMZM2G307561	9.01719e-08	GRMZM2G130366	0.000260498	GRMZM2G087570	0.00175838
				GRMZM2G114001	3.36553e-14	GRMZM2G027098	3.46825e-55	GRMZM5G863003	0.00061381	GRMZM2G094353	0.00319382
				GRMZM5G876379	0.00621417	GRMZM2G327059	7.16604e-05	GRMZM2G448692	2.20441e-05	GRMZM2G127115	4.57342e-05
				GRMZM2G704053	0.00185862	GRMZM2G162537	1.97593e-11	GRMZM2G080174	0.00217787	GRMZM2G019266	0.00406635
				GRMZM2G174782	1.41895e-07	AC234203.1_FG004	0.000179097	GRMZM2G343445	0.0013228	GRMZM2G048085	7.28342e-10
				GRMZM2G508530	0.000858637	GRMZM2G449274	7.48272e-05	GRMZM2G442489	0.000723222	GRMZM2G418206	0.00260885
				GRMZM2G168365	4.1733e-06	GRMZM2G072264	0.000400106	GRMZM2G419409	1.67548e-06	GRMZM2G124053	0.00620754
				GRMZM2G427106	1.32288e-05	GRMZM2G058149	0.000684968	GRMZM2G457889	0.00809294	GRMZM2G039345	0.000258408
				GRMZM2G462325	0.00847584	GRMZM2G451187	4.64825e-11	GRMZM5G889036	1.36085e-11	GRMZM2G092311	3.37768e-09
				GRMZM2G004106	6.63259e-12	GRMZM2G339562	0.00793205	GRMZM5G868875	0.00104015	GRMZM2G033379	0.00530171
				GRMZM2G082399	0.000552055	GRMZM5G837018	0.00130711	GRMZM2G113513	0.00284236	GRMZM2G099483	2.72355e-06
				GRMZM2G113779	0.00942724	GRMZM2G156754	2.83166e-08	GRMZM2G147856	0.000675505	GRMZM2G101617	0.000333124
				GRMZM2G181236	0.002755	GRMZM2G011746	0.000813736	GRMZM2G087095	0.000173123	GRMZM2G109352	0.000273221
				AC199782.5_FG003	0.000600997	GRMZM5G845021	1.48066e-07	GRMZM2G173633	0.000352465	GRMZM2G052467	0.00931049
				GRMZM2G459166	1.43166e-07	GRMZM2G091276	2.89913e-06	GRMZM2G181422	2.42384e-08	GRMZM2G077183	0.00120983
				GRMZM2G138245	0.0014425	GRMZM2G021687	3.52367e-22	AC183950.2_FG003	2.6437e-06	GRMZM2G015692	0.00399176
				GRMZM2G021998	0.00369749	GRMZM2G077621	0.00228046	GRMZM2G137375	0.00259948	GRMZM2G063897	0.00674421
				GRMZM2G154716	1.93043e-09	GRMZM2G140651	1.64584e-05	GRMZM2G100727	0.00101939	GRMZM2G032896	0.00254955
				GRMZM2G382350	9.03694e-06	GRMZM2G056975	1.40801e-13	GRMZM2G066469	7.39148e-06	GRMZM2G064744	1.01568e-06
				GRMZM2G062657	0.000813019	GRMZM2G405662	1.12993e-08	GRMZM2G114001	5.00285e-10	AC198418.3_FG005	0.00389571
				GRMZM2G362857	0.00667725	GRMZM2G147346	0.000266064	GRMZM2G024051	0.00284063	GRMZM2G451224	4.19058e-11
				GRMZM2G127893	0.0034269	GRMZM2G127143	0.00873967	GRMZM2G033829	0.00385274	GRMZM2G142413	0.00446181
				GRMZM2G403719	6.83766e-06	GRMZM2G175827	3.6482e-06	GRMZM2G174782	0.000976066	GRMZM2G050412	6.03452e-06
				GRMZM5G840019	0.00031045	GRMZM2G077858	0.00572345	GRMZM2G508530	0.00499909	GRMZM2G112530	0.000139875
				AC211152.4_FG007	5.97055e-07	GRMZM2G043109	1.13919e-10	GRMZM2G427106	0.000492407	GRMZM2G065088	0.000363939
				GRMZM2G091756	0.00571299	GRMZM2G091560	0.000839814	GRMZM2G153332	0.00734435	GRMZM2G158835	7.26724e-08
				GRMZM2G037910	2.83162e-05	GRMZM2G164131	1.45328e-11	GRMZM2G462325	0.000995135	GRMZM2G119693	0.00600639
				GRMZM5G870629	0.00200138	GRMZM2G060290	6.50615e-06	GRMZM2G171372	0.00443868	GRMZM2G025954	3.78737e-06
				GRMZM2G702229	1.94072e-07	GRMZM2G456960	3.05319e-16	GRMZM2G004106	0.000102763	GRMZM2G179521	0.000101413
				GRMZM2G058954	0.00108595	GRMZM2G079908	0.00519506	GRMZM2G404056	0.0018022	GRMZM2G115839	0.00729483
				GRMZM2G104918	0.00390147	GRMZM2G028413	4.83766e-18	AC199782.5_FG003	5.38353e-05	GRMZM2G165387	2.52822e-07
				GRMZM2G422960	2.74039e-09	GRMZM2G158131	9.18203e-09	GRMZM2G459166	0.000545497	GRMZM2G397247	0.00106529
				GRMZM2G048117	0.00466414	GRMZM5G839640	2.27941e-10	GRMZM2G340084	0.00381973	GRMZM2G035948	0.000213363
				GRMZM2G024109	9.23672e-06	GRMZM2G397055	5.02621e-06	GRMZM2G154716	1.25765e-06	GRMZM2G148099	0.000248654
				GRMZM2G095510	0.00142721	GRMZM2G074540	0.00142835	GRMZM2G382350	3.7224e-06	GRMZM2G164945	1.52955e-09
				GRMZM2G011383	2.52205e-06	GRMZM2G126781	0.000273821	GRMZM2G062657	0.00657659	GRMZM2G085111	0.00405513
				GRMZM2G409101	1.058e-05	GRMZM2G129357	4.02755e-05	GRMZM2G362857	0.000857884	GRMZM2G152041	0.00269738
				GRMZM2G003409	7.28288e-11	GRMZM2G145496	3.52696e-10	GRMZM5G856201	0.000167901	AC210003.2_FG015	2.50812e-09
				GRMZM2G111731	3.43148e-08	GRMZM2G348452	1.26358e-37	GRMZM2G127893	0.00109373	GRMZM5G877259	7.08664e-07
				AC149829.2_FG003	0.00112306	GRMZM2G148090	3.91877e-08	GRMZM2G403719	0.000385637	GRMZM5G857620	0.00562555
				GRMZM2G073634	2.9242e-10	GRMZM2G149315	1.66069e-05	GRMZM5G840019	0.00154778	GRMZM2G076468	0.00336263
				GRMZM2G346839	0.00058553	GRMZM2G051677	2.5995e-09	AC211152.4_FG007	0.00185573	GRMZM2G122431	0.00119837
				GRMZM2G011010	3.46836e-11	GRMZM2G037128	3.12222e-05	GRMZM2G091756	0.0074049	GRMZM2G088482	0.00240601
				GRMZM2G502868	2.11633e-08	GRMZM2G037255	5.25305e-07	GRMZM2G037910	0.000781509	GRMZM2G176446	3.64425e-14
				GRMZM2G460228	7.26407e-11	GRMZM2G157027	4.86155e-06	GRMZM2G043127	0.00364996	GRMZM2G391286	0.00183971
				GRMZM2G077964	7.68038e-09	GRMZM2G108480	1.25071e-36	GRMZM2G702229	4.13649e-07	GRMZM2G162598	5.89002e-07
				GRMZM2G044273	0.00935059	GRMZM2G319123	0.00481484	GRMZM2G040702	0.00560718	GRMZM2G472382	1.15904e-05
				GRMZM2G083725	0.00725107	AC148152.3_FG008	2.05181e-09	GRMZM2G058954	5.52895e-05	GRMZM2G034243	5.09522e-11
				GRMZM2G056081	7.62286e-06	GRMZM2G402653	0.000638691	GRMZM2G104918	0.00597262	GRMZM2G423538	0.0074616
				GRMZM2G083138	1.92959e-07	GRMZM2G315375	5.48308e-05	GRMZM2G422960	5.15873e-07	GRMZM2G122715	4.13417e-13
				GRMZM2G024705	3.22126e-05	GRMZM2G136794	2.81418e-15	GRMZM2G048117	0.00342703	GRMZM2G116966	1.31609e-19
				GRMZM2G700208	0.00124113	AC211349.4_FG001	0.00250315	GRMZM2G024109	1.23739e-06	GRMZM2G062156	0.00233657
				GRMZM2G351454	0.000921638	GRMZM2G160198	0.000406607	GRMZM2G409101	0.00613154	AC217499.3_FG003	3.15433e-06
				GRMZM2G051153	4.393e-05	GRMZM2G066413	3.84549e-29	GRMZM2G003409	5.9751e-07	GRMZM2G052544	4.4481e-05
				GRMZM2G117240	8.83599e-05	GRMZM5G870219	6.02281e-33	GRMZM2G111731	6.72292e-06	GRMZM2G013612	0.00716998
				GRMZM2G095280	0.00735041	GRMZM2G175860	5.27839e-30	GRMZM2G073634	3.21485e-13	AC209819.3_FG012	2.60834e-07
				GRMZM2G097182	5.70324e-05	GRMZM2G004060	2.62723e-06	GRMZM2G346839	4.72905e-07	GRMZM2G056826	0.000151603
				GRMZM2G107114	7.04293e-05	GRMZM2G096228	2.8071e-18	GRMZM2G011010	0.00216269	GRMZM2G172657	0.000655691
				GRMZM2G181507	4.2944e-07	GRMZM2G018929	0.000114039	GRMZM2G502868	7.55791e-09	GRMZM2G016236	3.25365e-13
				GRMZM2G090226	4.46909e-07	GRMZM2G056908	8.36119e-06	GRMZM2G460228	3.35712e-07	GRMZM2G031761	1.26253e-06
				GRMZM2G146280	0.00976713	GRMZM2G102216	0.000292356	GRMZM2G077964	0.000130407	GRMZM5G819302	0.000378148
				GRMZM2G079746	0.008218	GRMZM2G040728	0.00363129	GRMZM2G056081	0.00111146	GRMZM2G060029	8.67231e-10
				GRMZM2G104747	2.58866e-21	GRMZM2G345622	3.68982e-06	GRMZM2G083138	2.67197e-07	GRMZM2G096090	0.000765118
				GRMZM2G032350	0.00490763	GRMZM2G141584	6.26512e-10	GRMZM2G024705	0.00123987	GRMZM2G178106	0.00049662
				GRMZM2G026180	0.00791972	GRMZM2G323024	1.53973e-17	GRMZM2G351454	0.004046	GRMZM2G049990	0.000338952
				GRMZM2G396169	0.00933811	GRMZM2G000623	0.00787462	GRMZM2G051153	3.87564e-07	GRMZM2G018280	8.9916e-05
				GRMZM2G058814	0.00100083	GRMZM2G077531	6.28306e-20	GRMZM2G117240	2.21218e-05	GRMZM2G412611	3.4846e-08
				GRMZM2G121313	0.00602788	GRMZM2G119527	5.4994e-09	GRMZM2G095280	0.00172655	GRMZM2G060045	0.000364661
				GRMZM2G452801	0.00474751	GRMZM2G042758	1.7411e-17	GRMZM2G133421	0.00485722	GRMZM2G027851	9.87698e-05
				GRMZM2G130868	0.00260777	GRMZM2G704488	0.000200291	GRMZM2G097182	1.08185e-06	GRMZM2G106061	5.88501e-09
				GRMZM2G077040	1.91934e-06	GRMZM2G162527	2.90755e-08	GRMZM2G107114	2.39435e-05	GRMZM2G157953	5.39568e-06
				GRMZM2G052939	1.4698e-10	GRMZM2G349745	0.00077485	GRMZM2G181507	0.00120334	GRMZM2G463913	4.10011e-08
				GRMZM2G468855	0.00878408	GRMZM2G114893	0.00785731	GRMZM2G090226	2.03911e-09	GRMZM5G806818	3.56953e-08
				GRMZM2G017593	6.53655e-09	GRMZM2G079348	5.85643e-13	GRMZM2G014295	0.00199102	GRMZM2G407495	0.000424896
				GRMZM2G466856	7.36588e-10	GRMZM2G041980	0.00985217	GRMZM2G079746	0.000754154	GRMZM2G118579	0.00886571
				GRMZM2G449875	0.00903716	GRMZM2G109244	8.13687e-17	GRMZM2G104747	2.44447e-18	AC233953.1_FG004	4.13138e-07
				GRMZM5G844894	1.41192e-11	GRMZM2G150248	1.34222e-07	GRMZM2G032350	5.10391e-06	GRMZM2G060470	0.00139478
				GRMZM2G093880	0.00467345	GRMZM2G076602	2.8718e-07	GRMZM2G026180	0.00309623	GRMZM2G163809	3.25999e-12
				GRMZM2G119265	7.11576e-06	GRMZM2G329040	0.000223257	GRMZM2G396169	0.00159144	GRMZM2G017624	0.000456801
				GRMZM2G457339	3.03781e-09	GRMZM2G075018	0.00411867	GRMZM2G138407	0.00890049	GRMZM2G427618	0.00959178
				GRMZM2G385619	0.000111522	GRMZM2G047681	1.43486e-07	GRMZM2G035664	0.000203292	GRMZM2G039880	0.00259195
				GRMZM2G135960	1.59981e-11	GRMZM2G068398	0.00881494	GRMZM2G139412	0.00594993	GRMZM5G886952	0.00157853
				AC207628.4_FG003	1.01661e-05	GRMZM2G057283	9.98307e-09	GRMZM2G058814	0.00688328	GRMZM5G830632	3.36974e-05
				GRMZM2G091715	0.00514856	GRMZM2G095839	0.000382915	GRMZM2G152553	0.00491955	GRMZM2G175019	4.58472e-06
				GRMZM2G162697	4.50819e-05	GRMZM2G089528	1.93888e-37	GRMZM2G077040	0.000367507	GRMZM2G011269	7.39609e-09
				GRMZM2G008607	0.00343459	GRMZM2G418343	2.26109e-27	GRMZM2G052939	4.20852e-05	GRMZM2G110412	0.0018234
				GRMZM2G000269	0.000122801	GRMZM2G179069	0.000295568	GRMZM2G017593	1.40145e-08	GRMZM2G358009	2.97727e-19
				GRMZM2G591241	2.17644e-16	GRMZM2G049076	0.000295422	GRMZM2G149647	1.16806e-06	GRMZM2G423137	2.91403e-07
				GRMZM2G102242	6.6113e-05	GRMZM2G430394	1.63619e-08	GRMZM2G466856	1.96949e-08	GRMZM2G041991	1.79265e-09
				GRMZM2G125617	0.00679113	GRMZM2G352627	6.60703e-07	GRMZM2G004023	0.00883149	GRMZM2G029863	8.96401e-07
				GRMZM2G112548	0.00337895	GRMZM2G178645	1.90583e-22	GRMZM2G001915	0.00592343	GRMZM2G049877	9.49293e-07
				GRMZM5G851807	0.00849117	GRMZM2G027166	5.28127e-05	GRMZM5G844894	2.53066e-08	GRMZM2G102683	1.40953e-07
				GRMZM2G450163	0.000149058	GRMZM2G049915	3.96694e-08	GRMZM2G457339	4.33535e-07	GRMZM2G033653	0.00115927
				GRMZM2G457370	8.38008e-09	GRMZM2G137118	0.00475509	GRMZM2G385619	6.73971e-05	GRMZM2G027478	2.16059e-17
				GRMZM2G140646	1.63191e-09	GRMZM2G363971	1.17021e-13	GRMZM2G120876	0.000120682	GRMZM2G125441	0.000492225
				GRMZM2G459290	0.000348782	GRMZM2G125850	0.00479938	GRMZM2G135960	3.80423e-10	GRMZM2G147420	0.00850954
				GRMZM2G082886	2.97777e-05	GRMZM2G030123	1.72512e-20	AC207628.4_FG003	0.00536691	GRMZM2G095905	0.00470773
				GRMZM2G151811	0.000137498	GRMZM2G084806	1.80564e-12	GRMZM2G162697	3.1396e-06	GRMZM2G176651	0.00271261
				GRMZM2G087416	0.0082257	GRMZM2G105362	1.13275e-06	GRMZM2G008607	0.000705578	GRMZM2G479038	0.00194738
				GRMZM2G123625	0.00642108	GRMZM2G045706	1.35383e-05	GRMZM2G153152	0.000861794	GRMZM2G058081	0.000657428
				GRMZM5G894016	1.88494e-10	GRMZM2G304712	9.35057e-09	GRMZM2G591241	1.61709e-11	GRMZM2G051276	6.91994e-07
				GRMZM2G152447	0.000801041	GRMZM2G069649	0.00309933	GRMZM2G102242	2.35142e-07	GRMZM2G155370	1.22581e-05
				GRMZM2G004349	0.00317869	GRMZM2G170812	2.27507e-14	GRMZM2G166994	0.0012925	GRMZM2G113340	0.000116866
				GRMZM2G013461	0.00229341	GRMZM2G174107	1.25297e-25	GRMZM2G125617	0.000929013	GRMZM2G032266	1.00484e-09
				GRMZM2G093945	1.81109e-05	GRMZM2G181135	6.38978e-08	GRMZM2G450163	0.00442411	GRMZM2G339866	0.00361396
				GRMZM2G054663	0.00254048	GRMZM2G012404	8.51236e-07	GRMZM2G457370	5.4541e-06	GRMZM2G072280	2.59342e-07
				GRMZM2G036502	7.5085e-10	GRMZM2G056431	2.41449e-05	GRMZM2G140646	9.37264e-09	GRMZM2G351977	3.22484e-06
				GRMZM2G145816	0.001176	GRMZM2G038833	8.16325e-05	GRMZM2G377797	0.000322462	GRMZM2G036455	8.41149e-05
				GRMZM5G831951	3.63957e-15	GRMZM2G019373	5.4994e-09	GRMZM2G082886	0.000544479	GRMZM2G065640	1.22711e-07
				GRMZM2G152057	0.000441552	GRMZM5G885061	0.00012973	GRMZM2G151811	0.000309045	GRMZM2G009465	0.00116239
				AC206223.3_FG008	0.000524026	GRMZM5G864335	7.92047e-06	GRMZM2G123625	0.00344279	GRMZM5G837869	0.00187854
				GRMZM2G115422	5.01717e-06	GRMZM2G410766	3.59866e-06	GRMZM2G152447	1.20723e-05	GRMZM2G160541	0.00331796
				GRMZM2G100456	0.00607912	GRMZM2G011129	1.08565e-07	GRMZM2G004349	0.00298892	GRMZM2G044591	0.00463388
				GRMZM5G805387	2.6155e-05	GRMZM2G396114	5.95049e-26	GRMZM2G093945	4.29849e-05	GRMZM2G167336	7.00157e-06
				GRMZM5G822819	0.0024992	GRMZM2G060369	2.49084e-06	GRMZM2G054663	3.51674e-05	GRMZM2G013581	7.19006e-09
				GRMZM2G005061	2.13774e-06	GRMZM2G170868	0.000182363	GRMZM2G036502	7.98501e-10	GRMZM2G417125	0.00621105
				GRMZM2G159166	0.00629015	GRMZM2G429396	2.55656e-11	GRMZM2G020976	0.00347567	GRMZM2G092981	0.00872107
				GRMZM2G108265	7.19061e-19	GRMZM2G072298	7.27155e-26	GRMZM2G145816	0.00165825	GRMZM2G179292	3.66561e-12
				GRMZM2G047434	0.00038123	GRMZM2G445944	0.00105655	GRMZM5G831951	8.15166e-19	GRMZM2G167428	0.00369649
				GRMZM2G008356	0.0034255	GRMZM2G022699	6.72871e-05	GRMZM2G152057	1.3057e-05	GRMZM2G110279	0.00157224
				GRMZM2G170322	0.00861358	GRMZM2G125314	1.11037e-67	GRMZM2G115422	0.000398442	GRMZM2G372102	5.67462e-10
				GRMZM2G587368	0.00224391	GRMZM2G459363	1.74963e-13	GRMZM2G013152	0.00795039	GRMZM2G043632	2.20881e-08
				GRMZM2G025867	0.00226199	GRMZM2G057820	2.61883e-16	GRMZM2G100456	0.000623687	GRMZM2G159581	1.87275e-05
				GRMZM2G179504	1.56479e-05	GRMZM2G002879	0.000286967	GRMZM5G805387	0.0031497	GRMZM2G152975	1.36082e-11
				GRMZM2G103759	1.93051e-07	GRMZM2G313316	3.66859e-05	GRMZM5G822819	0.00370113	GRMZM2G087918	0.000665414
				GRMZM2G082385	0.00217176	GRMZM2G120962	3.33833e-29	GRMZM2G005061	9.67209e-07	GRMZM5G806774	0.00304608
				GRMZM2G310674	0.000421447	GRMZM2G105494	0.00105465	GRMZM2G159166	0.000276416	GRMZM2G096048	0.000952596
				GRMZM2G441325	0.00527959	GRMZM2G566786	1.39854e-13	GRMZM2G108265	1.90899e-06	GRMZM2G137861	5.90318e-07
				GRMZM2G099434	0.000351129	GRMZM2G069807	0.000795604	GRMZM2G047434	7.44683e-05	GRMZM2G006229	0.0046797
				GRMZM2G120964	4.64112e-17	GRMZM2G144051	0.00517534	GRMZM2G008356	0.00775496	GRMZM5G802899	0.000250195
				GRMZM2G080354	9.3117e-14	GRMZM2G095082	5.04864e-11	GRMZM2G170322	0.00301327	GRMZM2G493549	0.00525659
				GRMZM2G169645	1.88286e-05	AC235540.1_FG002	0.00747253	GRMZM2G587368	0.00695773	GRMZM2G066049	0.00683214
				GRMZM2G093272	4.43985e-09	GRMZM2G171395	4.22685e-09	GRMZM2G045371	0.00366873	GRMZM2G121333	3.37985e-06
				GRMZM2G309495	0.000483161	GRMZM5G885710	0.00663281	GRMZM2G384338	0.00590115	GRMZM2G009320	5.6651e-12
				GRMZM2G136353	2.13049e-11	GRMZM5G836250	3.51679e-13	GRMZM2G179504	1.37454e-07	GRMZM2G104449	0.000206019
				GRMZM2G060561	0.00766083	GRMZM2G006121	1.53554e-11	GRMZM2G103759	0.000991738	GRMZM2G029546	1.39071e-07
				GRMZM2G145275	0.00176508	GRMZM2G151319	0.00190624	GRMZM2G082385	0.00658332	GRMZM2G047616	0.000986453
				GRMZM2G124809	0.000438939	GRMZM2G007721	0.0048324	GRMZM2G310674	5.27607e-06	GRMZM2G017555	0.000130607
				GRMZM2G016613	0.00015172	GRMZM2G117531	1.94622e-28	GRMZM2G099434	0.000540399	AC234159.1_FG002	0.000129931
				GRMZM2G051004	2.90171e-08	GRMZM2G166870	0.00426441	GRMZM2G120964	1.29959e-14	GRMZM2G134182	0.000166882
				GRMZM2G548849	9.02527e-17	GRMZM2G073567	3.28166e-06	GRMZM2G080354	1.39308e-12	AC233893.1_FG006	5.18441e-05
				GRMZM2G144813	0.00879601	GRMZM2G126763	6.30736e-11	GRMZM2G169645	7.45279e-07	GRMZM2G157350	4.19636e-06
				GRMZM2G082780	9.71699e-08	GRMZM2G094543	3.67261e-12	GRMZM2G093272	1.13004e-11	GRMZM5G891783	0.00528659
				GRMZM2G045970	0.00954568	GRMZM2G147503	1.13415e-09	GRMZM2G309495	0.00227687	GRMZM2G095562	0.000440296
				AC196637.2_FG002	0.00339551	GRMZM2G080839	3.0941e-07	GRMZM2G136353	1.76748e-06	GRMZM2G319109	8.04176e-06
				GRMZM2G168261	1.27348e-06	GRMZM2G149481	1.81096e-08	GRMZM2G115245	0.00277661	GRMZM2G055834	0.00604199
				GRMZM2G385543	0.00288317	AC234155.1_FG002	1.35068e-07	GRMZM2G145275	0.00161414	GRMZM2G122793	7.12683e-06
				GRMZM2G112402	0.000913589	GRMZM2G054936	6.80603e-47	GRMZM2G124809	0.00497406	GRMZM2G159632	1.79897e-07
				GRMZM2G017411	1.3686e-05	GRMZM2G084327	1.61537e-10	GRMZM2G379577	0.00698578	GRMZM2G082544	0.000229276
				GRMZM2G111537	0.00309182	GRMZM2G072865	8.80442e-08	GRMZM2G051004	3.67136e-07	GRMZM2G148884	0.00322432
				GRMZM5G820912	0.00215418	GRMZM2G130173	6.74069e-34	GRMZM2G548849	1.51733e-16	GRMZM2G079381	1.07823e-06
				GRMZM2G038640	1.15409e-09	GRMZM2G315806	3.49792e-05	GRMZM2G144813	0.0033356	GRMZM2G098279	0.00122996
				GRMZM2G421279	0.000957775	GRMZM2G113888	2.98478e-07	GRMZM2G082780	8.97962e-06	GRMZM2G148864	1.44519e-08
				GRMZM2G306679	0.000163061	GRMZM2G350205	1.72511e-12	GRMZM2G045970	0.00350808	GRMZM2G019106	0.00533079
				GRMZM2G482657	0.00532518	AC212186.3_FG011	0.000676232	GRMZM2G168261	3.34134e-06	GRMZM2G017319	1.27833e-06
				GRMZM2G031280	1.25127e-05	GRMZM2G166718	4.73917e-06	GRMZM2G112402	0.00302856	GRMZM2G107886	8.11571e-10
				GRMZM2G052423	0.00123232	GRMZM2G048243	0.000119661	GRMZM2G017411	2.28968e-05	GRMZM2G118062	0.0010265
				GRMZM2G138410	8.57823e-06	GRMZM2G051129	0.000143726	GRMZM2G111537	0.00614468	GRMZM2G359038	5.78312e-06
				GRMZM2G040905	2.87655e-10	AC210517.3_FG003	1.11938e-13	GRMZM5G820912	0.000106199	GRMZM2G168335	0.00346057
				GRMZM2G020826	3.43262e-12	GRMZM2G107306	4.91813e-06	GRMZM2G038640	1.72274e-11	GRMZM2G046849	0.00935546
				GRMZM2G147884	0.00508039	AC207755.3_FG005	3.94346e-06	GRMZM2G306679	1.13113e-05	GRMZM2G090675	0.000105208
				GRMZM2G023190	1.24551e-17	GRMZM2G070744	0.00119622	GRMZM2G482657	0.00537583	GRMZM2G034843	0.00763348
				GRMZM2G081445	0.00207558	GRMZM2G092793	2.89445e-17	GRMZM2G015401	0.000526389	GRMZM2G129954	1.16085e-06
				GRMZM2G028114	6.26774e-12	GRMZM2G165007	6.33584e-10	GRMZM2G031280	1.15904e-05	GRMZM2G424832	0.000206244
				GRMZM2G353485	0.00042952	GRMZM2G117300	2.99909e-10	GRMZM2G495846	0.00186518	GRMZM2G443888	1.97965e-11
				GRMZM2G111441	0.000438504	GRMZM2G125241	3.03528e-27	GRMZM2G052423	0.000314366	GRMZM2G142751	1.23834e-09
				GRMZM5G818514	8.75673e-05	EF517601.1_FG025	0.00063496	GRMZM2G138410	5.72542e-05	GRMZM2G080044	0.000346799
				GRMZM2G112247	1.35437e-06	GRMZM2G396541	7.62824e-10	GRMZM2G004847	0.0020389	GRMZM2G018375	8.73715e-16
				GRMZM2G122615	4.95811e-09	GRMZM2G345493	2.16733e-43	GRMZM2G020826	4.09009e-09	GRMZM2G023152	1.36645e-07
				AC185655.3_FG005	6.49243e-06	GRMZM2G128665	5.13105e-14	GRMZM2G147884	0.00382506	GRMZM2G068158	0.00235871
				GRMZM2G123308	4.49589e-12	GRMZM2G097704	6.45067e-08	GRMZM2G481730	0.00259948	GRMZM2G471304	0.00305042
				GRMZM2G089959	0.000120184	GRMZM2G167892	1.08217e-11	GRMZM2G023190	6.70622e-15	GRMZM2G172826	0.000850685
				GRMZM5G882228	0.0010748	GRMZM2G129513	2.1277e-16	GRMZM5G881961	6.06753e-05	GRMZM2G359127	0.00161414
				GRMZM2G072292	2.15705e-06	AC199526.5_FG003	3.23175e-08	GRMZM2G028114	5.1733e-10	GRMZM2G346138	0.0013409
				GRMZM2G135062	3.9188e-06	GRMZM2G063882	5.61308e-07	GRMZM2G173771	0.00236025	GRMZM2G123922	0.00194647
				GRMZM2G455658	3.71027e-13	GRMZM2G084859	3.96803e-07	GRMZM2G353485	8.70929e-06	GRMZM2G402092	2.06251e-05
				GRMZM2G327208	1.71714e-10	GRMZM2G012176	4.00824e-19	GRMZM2G111441	0.00110482	GRMZM2G009869	0.000931191
				GRMZM2G133657	0.00297391	GRMZM2G142768	0.00199625	GRMZM5G818514	0.00537886	GRMZM2G162276	0.00485722
				GRMZM2G081666	0.00146232	GRMZM2G123246	1.79029e-15	GRMZM2G112247	0.00218058	GRMZM2G012546	0.00061084
				GRMZM2G050450	0.00287439	GRMZM2G420733	0.00124332	GRMZM2G112799	0.000283358	GRMZM2G053466	0.00163437
				GRMZM2G127379	9.10748e-10	GRMZM2G013478	2.16629e-09	GRMZM2G122615	2.09005e-08	GRMZM2G372074	1.39214e-09
				GRMZM2G136277	0.00103422	GRMZM2G349791	5.13373e-34	AC185655.3_FG005	1.06877e-05	GRMZM2G015049	0.000330137
				GRMZM2G099278	0.00174129	GRMZM2G180419	3.66738e-06	GRMZM2G106105	0.00363078	GRMZM2G136139	0.00355249
				GRMZM2G011667	1.79275e-09	GRMZM2G005732	1.00752e-05	GRMZM2G169669	0.00697804	GRMZM2G106752	1.08822e-08
				GRMZM2G083012	0.00102353	GRMZM2G036829	6.40487e-12	GRMZM2G041732	0.00385651	GRMZM2G040517	0.000513342
				GRMZM2G053177	1.77486e-10	GRMZM2G143512	0.00121827	GRMZM2G123308	0.00147284	GRMZM2G073884	6.87486e-05
				GRMZM2G101125	0.0031217	GRMZM2G091839	0.00222385	GRMZM2G418232	0.00442963	GRMZM2G324390	3.23952e-06
				AC219006.2_FG007	0.00118386	GRMZM2G020500	0.000197602	GRMZM2G089959	0.00243487	GRMZM2G095492	0.00093404
				GRMZM2G395508	0.00991058	GRMZM2G414995	0.00734327	GRMZM2G014397	0.00440944	GRMZM2G069098	0.00168375
				GRMZM2G117064	0.00189675	GRMZM2G167766	6.09749e-12	GRMZM2G072292	0.000168534	GRMZM2G413113	7.95017e-08
				GRMZM2G090230	4.33769e-07	GRMZM2G092475	2.85632e-10	GRMZM2G135062	1.28073e-06	GRMZM2G013617	3.03472e-09
				GRMZM2G354909	0.000172826	GRMZM2G001457	1.93989e-10	GRMZM2G455658	6.65117e-08	GRMZM2G043295	0.00382109
				GRMZM2G143457	0.000584492	GRMZM2G351259	2.8331e-41	GRMZM2G327208	6.02173e-11	GRMZM2G157760	9.73918e-06
				GRMZM2G541230	1.41279e-06	GRMZM2G110567	0.000202002	GRMZM2G050450	0.000246592	GRMZM2G017229	0.000221212
				GRMZM2G035997	4.51859e-09	GRMZM2G174807	6.16914e-08	GRMZM2G127379	1.51981e-10	GRMZM2G045027	0.00800202
				GRMZM2G164295	0.00201811	AC233922.1_FG008	2.06382e-15	GRMZM2G136277	0.00324326	GRMZM2G135381	0.00298879
				AC195220.3_FG003	6.77828e-08	AC208201.3_FG002	0.000142062	GRMZM2G099278	0.00182043	GRMZM2G042171	0.000153257
				GRMZM2G069737	1.07183e-05	GRMZM2G162748	7.23997e-07	GRMZM2G436804	0.00417221	GRMZM5G822888	0.00220977
				GRMZM2G059445	0.00258512	GRMZM5G811373	1.31436e-14	GRMZM2G011667	0.00470773	GRMZM2G023557	0.00196465
				GRMZM2G092867	1.85225e-07	GRMZM2G000268	0.00077955	GRMZM2G083012	5.59415e-05	GRMZM2G020740	2.5221e-07
				GRMZM2G012942	0.00270915	GRMZM2G047577	6.33764e-06	GRMZM2G098603	0.00521444	GRMZM2G125918	0.00358166
				GRMZM2G067063	0.00650683	GRMZM2G066426	1.36622e-31	GRMZM2G053177	5.5484e-10	GRMZM2G080355	1.78881e-06
				GRMZM2G335438	3.95424e-06	GRMZM2G398854	3.46104e-05	GRMZM2G005013	0.00262995	GRMZM2G021694	0.00271261
				GRMZM2G070172	9.85063e-07	GRMZM5G832229	4.04977e-08	GRMZM2G101125	2.18846e-05	GRMZM2G129860	0.000430274
				GRMZM2G386929	0.00158447	GRMZM2G146878	0.000437273	GRMZM2G123831	0.00409897	GRMZM2G151993	8.86127e-14
				GRMZM2G124281	0.000369252	GRMZM2G404316	7.78419e-14	AC219006.2_FG007	0.000137792	GRMZM2G463318	0.000186215
				GRMZM2G381025	6.18447e-05	GRMZM2G047592	2.48312e-08	GRMZM2G090230	0.00681268	GRMZM2G402936	2.28211e-14
				GRMZM2G404249	0.00651167	GRMZM2G100315	0.00164084	GRMZM2G354909	7.30348e-05	GRMZM2G003246	1.92892e-06
				GRMZM2G048274	3.77134e-07	GRMZM2G155899	8.47595e-05	GRMZM2G143457	0.0010116	GRMZM2G159554	0.00803751
				GRMZM2G124301	0.00138151	GRMZM2G464885	4.46612e-09	GRMZM2G541230	0.00302899	GRMZM2G068639	0.00126714
				GRMZM2G004988	0.00414156	GRMZM2G032095	3.97284e-09	GRMZM2G035997	8.80404e-06	GRMZM2G060265	1.45968e-06
				GRMZM2G002531	4.84618e-11	GRMZM5G861800	2.37416e-05	AC195220.3_FG003	6.76839e-05	GRMZM2G432850	0.00119622
				GRMZM2G126574	8.69477e-06	GRMZM2G132367	0.00735218	GRMZM2G088290	0.00231266	GRMZM2G056329	7.85381e-08
				GRMZM2G704150	0.00307014	GRMZM2G155868	0.00385406	GRMZM2G092867	9.51161e-06	AC207628.4_FG009	0.00135998
				GRMZM2G120592	0.00231551	GRMZM2G029519	0.00735162	GRMZM2G335438	3.16563e-05	GRMZM2G085513	0.00145735
				GRMZM2G167886	0.00117093	GRMZM2G061562	1.2147e-06	GRMZM2G070172	2.91108e-07	AC210193.4_FG002	0.00473531
				GRMZM2G145758	1.26045e-05	GRMZM2G079490	6.39479e-06	GRMZM2G386929	0.00210036	GRMZM2G062531	8.00306e-08
				GRMZM2G420823	5.50201e-07	GRMZM2G040559	0.00189419	GRMZM2G457147	0.00888044	GRMZM2G107076	0.00227354
				GRMZM2G037655	0.00534278	GRMZM2G103197	5.89446e-10	GRMZM2G124281	3.72145e-05	GRMZM2G053236	0.000106566
				GRMZM2G148969	1.95426e-06	GRMZM2G108643	1.16953e-21	GRMZM2G157878	0.00785462	GRMZM2G542227	0.00032307
				GRMZM2G154460	0.00185384	GRMZM2G013650	4.87238e-26	GRMZM2G048274	7.92819e-06	GRMZM2G085711	0.00105465
				GRMZM2G399484	0.00284811	GRMZM2G104310	6.16769e-11	GRMZM2G124301	0.000183644	GRMZM2G050514	2.28265e-11
				GRMZM2G038051	0.00484515	GRMZM2G004040	7.0099e-05	GRMZM2G004988	0.000104017	GRMZM2G090568	6.22606e-16
				GRMZM2G045781	1.22169e-05	GRMZM2G001114	0.000651196	GRMZM2G002531	4.7996e-09	GRMZM2G163724	1.72375e-05
				GRMZM2G383699	5.33057e-05	GRMZM2G332976	1.09744e-06	GRMZM2G126574	0.0012827	GRMZM2G344630	0.00721909
				GRMZM2G142802	0.000169049	GRMZM2G355062	2.59348e-11	GRMZM2G704150	0.000387238	GRMZM2G171420	6.80617e-05
				AC235544.1_FG006	0.00043953	GRMZM2G121293	3.10846e-05	GRMZM2G167886	0.00280659	GRMZM2G454928	2.88219e-14
				GRMZM2G030312	0.00551386	GRMZM2G164649	1.01029e-23	GRMZM2G145758	4.54057e-06	GRMZM2G159393	0.00309287
				GRMZM5G897818	0.000312391	GRMZM5G803812	1.1031e-14	GRMZM2G420823	3.63284e-05	GRMZM2G033493	3.03194e-06
				GRMZM2G107867	0.000277139	GRMZM2G027958	8.34673e-06	GRMZM2G037655	7.42348e-05	GRMZM2G114127	2.6987e-18
				AC234199.1_FG003	4.83745e-06	GRMZM2G010389	0.00206531	GRMZM2G172244	0.00597042	GRMZM2G115156	0.0012968
				GRMZM2G055782	0.00045037	GRMZM5G882285	0.00012333	GRMZM2G148969	0.000700184	GRMZM2G118610	0.000449451
				GRMZM2G159397	2.18299e-21	GRMZM2G111637	4.76261e-15	GRMZM2G314679	0.00462559	GRMZM2G019872	4.50599e-08
				GRMZM2G075496	0.00118911	GRMZM2G100176	4.6101e-05	GRMZM2G154460	0.002093	GRMZM2G040933	0.000305417
				GRMZM2G102238	1.13946e-08	GRMZM2G173718	4.75403e-09	GRMZM2G555972	0.00577314	GRMZM2G355752	4.16686e-15
				GRMZM2G157279	1.43096e-06	GRMZM2G014951	0.000261398	GRMZM2G038051	0.00708804	GRMZM2G010801	0.00129767
				GRMZM2G049687	0.00324199	GRMZM2G028604	0.000135364	GRMZM2G045781	0.00246363	GRMZM2G031057	3.12328e-05
				AC225127.3_FG003	1.59863e-06	GRMZM5G822098	0.00859662	GRMZM2G383699	4.44228e-06	GRMZM2G162413	0.00383515
				GRMZM2G085565	0.00168715	GRMZM5G830932	2.29154e-08	GRMZM2G142802	6.09888e-05	GRMZM2G116670	0.0098685
				GRMZM2G124229	0.0038211	GRMZM2G166877	6.83891e-17	AC235544.1_FG006	6.00303e-07	GRMZM2G156127	6.69119e-05
				AC219020.4_FG002	3.99484e-05	GRMZM2G029868	0.00655177	GRMZM2G030312	0.00134642	GRMZM2G146089	0.00173364
				GRMZM2G080549	1.06842e-11	GRMZM2G046317	1.986e-07	GRMZM5G897818	0.000954487	GRMZM2G423202	3.33838e-05
				GRMZM2G347717	4.66578e-05	GRMZM2G017290	1.50925e-08	GRMZM2G107867	0.000766001	GRMZM2G039580	0.000688269
				GRMZM2G062031	4.37678e-06	GRMZM2G339699	0.00583601	GRMZM2G129913	0.00131243	GRMZM2G384661	0.000175266
				GRMZM2G099817	2.25507e-06	GRMZM2G026143	3.61396e-08	GRMZM2G159397	5.67415e-19	GRMZM2G128454	0.00201738
				GRMZM2G133757	0.00261223	GRMZM2G122853	2.08411e-12	GRMZM2G102238	1.39884e-07	GRMZM2G113815	0.0064351
				GRMZM5G874167	0.000608793	GRMZM2G103812	0.00637998	GRMZM2G157279	8.84239e-06	GRMZM5G869762	0.00564313
				GRMZM2G118766	0.00520452	GRMZM2G048497	0.000515412	GRMZM2G431703	0.00237689	GRMZM2G178415	0.000537967
				GRMZM2G041694	0.000349299	GRMZM2G058612	0.00633519	GRMZM2G049687	0.000319766	GRMZM2G464491	1.38557e-07
				GRMZM2G052336	1.78223e-17	GRMZM2G162814	5.71795e-07	AC225127.3_FG003	0.00628313	GRMZM2G024996	8.58809e-07
				GRMZM2G093503	0.00896726	GRMZM2G015285	6.9209e-08	GRMZM2G018923	0.00542315	GRMZM2G011592	0.00726383
				GRMZM2G380650	8.24904e-08	GRMZM2G097283	1.11599e-32	GRMZM2G085565	0.00355244	GRMZM2G040095	3.39629e-08
				GRMZM2G050933	0.00332328	GRMZM2G319781	1.46258e-05	GRMZM2G124229	0.00168498	GRMZM2G128434	0.00284515
				GRMZM2G141472	0.00957226	GRMZM2G048136	0.000329889	GRMZM2G080549	1.76866e-11	GRMZM2G098892	0.00336284
				GRMZM2G035150	0.00792453	GRMZM2G136296	0.00896497	GRMZM2G347717	2.04166e-07	GRMZM2G434557	6.41289e-05
				AC204352.3_FG012	0.00346914	GRMZM2G100988	2.08319e-14	GRMZM2G099817	0.000885066	GRMZM2G157481	1.25939e-12
				GRMZM2G083850	1.00416e-10	GRMZM2G429842	6.28404e-05	GRMZM2G133757	0.000433519	GRMZM2G141009	2.83832e-09
				AC217358.3_FG005	1.17356e-05	GRMZM5G816289	0.00404086	GRMZM2G041694	0.00371095	GRMZM2G056335	6.74634e-06
				GRMZM2G138342	0.005742	AC147602.5_FG004	4.63763e-53	GRMZM2G052336	1.38307e-16	GRMZM2G180659	0.00132608
				GRMZM2G040750	6.22538e-06	GRMZM2G023105	2.34621e-09	GRMZM2G093503	0.0046421	GRMZM2G043453	0.0011283
				GRMZM5G816636	0.00441759	GRMZM2G308944	1.51622e-05	GRMZM2G380650	0.000675505	GRMZM2G005236	7.24329e-07
				AC211676.4_FG001	8.23504e-06	GRMZM2G154664	1.37952e-10	GRMZM2G386228	0.00372675	GRMZM5G891187	1.79967e-05
				GRMZM2G015568	0.00010183	GRMZM5G856653	2.92227e-09	GRMZM2G050933	0.00141978	GRMZM2G071659	0.00516041
				GRMZM2G086935	1.57586e-07	GRMZM2G031400	0.00716857	GRMZM2G390889	0.00462167	GRMZM2G701063	5.18339e-05
				GRMZM2G415343	0.00564539	GRMZM2G082520	5.37787e-08	GRMZM2G002559	0.00359517	GRMZM2G075058	3.25999e-12
				GRMZM2G070553	0.0010406	GRMZM2G361611	6.89478e-09	GRMZM2G141472	0.00375772	GRMZM2G072890	0.00907683
				GRMZM2G141320	1.6379e-09	GRMZM5G838196	6.45055e-35	GRMZM2G035150	0.00818244	GRMZM2G087206	0.000102392
				GRMZM2G015588	0.00411382	GRMZM2G102138	3.53376e-05	GRMZM2G061043	0.00346298	GRMZM2G450233	0.00101093
				GRMZM2G143640	0.00116813	GRMZM2G134797	0.000133617	AC204352.3_FG012	0.00400195	GRMZM2G009188	1.34115e-18
				GRMZM2G045227	4.4115e-06	GRMZM2G083788	0.00237767	GRMZM2G083850	4.72698e-08	GRMZM2G074317	0.000362135
				GRMZM2G016754	1.52559e-26	GRMZM2G002756	6.40323e-10	AC217358.3_FG005	0.000785433	GRMZM2G092877	9.02908e-05
				AC218979.3_FG003	0.00128386	GRMZM2G159160	1.83811e-12	GRMZM2G138342	0.00731031	GRMZM2G043862	0.00271261
				GRMZM2G093276	0.00123997	GRMZM2G474462	3.67631e-09	GRMZM2G040750	0.00498911	GRMZM2G089493	4.44963e-09
				GRMZM2G141383	0.00703748	GRMZM2G098986	8.57198e-05	GRMZM2G097164	0.00431039	GRMZM2G027640	1.5351e-05
				GRMZM2G352891	0.000112563	GRMZM2G113167	0.00514208	GRMZM5G816636	0.00807977	GRMZM2G026833	0.00255541
				GRMZM2G574175	0.00555114	GRMZM5G826838	0.00699299	GRMZM2G086935	1.26189e-09	GRMZM2G405459	5.34416e-08
				GRMZM2G361693	0.00331001	GRMZM2G161295	5.53665e-08	GRMZM2G057369	0.00971331	GRMZM2G034360	6.18178e-11
				AC208204.3_FG006	0.00143969	GRMZM2G024550	1.44307e-06	GRMZM2G011912	0.00676831	GRMZM2G328224	0.00198903
				GRMZM2G055434	5.51855e-10	GRMZM2G153444	5.55814e-14	GRMZM2G141320	0.00155304	GRMZM2G474194	0.00886571
				GRMZM2G061234	0.00999562	GRMZM2G050286	0.00782928	GRMZM2G015588	0.000913493	AC210013.4_FG006	0.000302619
				GRMZM2G115152	8.25238e-06	GRMZM2G336783	7.66356e-07	GRMZM2G143640	0.000367507	GRMZM2G373607	0.00386266
				GRMZM2G028763	8.25672e-07	GRMZM2G011588	3.06398e-10	GRMZM2G016754	1.51733e-16	GRMZM2G316749	0.000931586
				GRMZM2G024293	0.0046567	GRMZM2G455321	5.90009e-07	AC218979.3_FG003	0.00268684	GRMZM2G342401	1.42253e-12
				GRMZM2G124026	1.96615e-08	GRMZM2G135501	3.05825e-12	GRMZM2G027016	0.00517949	GRMZM2G102802	0.000195982
				GRMZM2G021881	0.00153583	GRMZM2G152126	0.00293579	GRMZM2G093276	0.00291765	GRMZM2G031338	2.45414e-06
				GRMZM2G170927	0.000190025	GRMZM2G035790	3.15104e-13	GRMZM2G392798	0.000493958	GRMZM2G358827	0.00976819
				GRMZM2G147446	0.0041153	GRMZM2G145895	1.17772e-15	GRMZM2G352891	0.00139258	GRMZM2G097457	0.000740861
				GRMZM2G040871	1.90464e-09	GRMZM2G020320	2.69852e-05	GRMZM2G574175	0.00724821	GRMZM2G020156	5.66605e-07
				AC194405.3_FG021	0.00183211	GRMZM2G141299	0.000280657	GRMZM2G361693	0.00141514	GRMZM2G079559	0.00315286
				GRMZM2G043992	6.12922e-12	GRMZM2G005301	0.000459208	GRMZM2G142363	0.00151636	GRMZM2G144421	4.0671e-05
				GRMZM2G068682	0.00283655	GRMZM2G083717	3.539e-06	GRMZM2G085909	0.00864794	GRMZM2G092363	9.67968e-13
				GRMZM2G015648	1.81181e-14	GRMZM2G138268	1.85499e-12	GRMZM2G055434	1.60703e-07	GRMZM2G029518	0.00442963
				GRMZM2G035579	0.00783225	GRMZM2G590333	0.000170285	GRMZM2G115152	2.6667e-06	AC212835.3_FG002	5.44802e-06
				GRMZM2G103287	9.9984e-08	GRMZM2G090338	1.20764e-07	GRMZM2G028763	2.53777e-06	GRMZM2G320152	1.30116e-07
				GRMZM5G822842	0.00800434	GRMZM2G016890	8.43755e-06	GRMZM2G176455	0.00685993	GRMZM2G034917	0.000575784
				GRMZM2G053929	6.80231e-06	GRMZM2G004397	0.00567386	GRMZM2G024293	0.000801877	GRMZM2G010912	0.000749935
				GRMZM2G362823	1.19895e-08	GRMZM2G407740	0.000410259	GRMZM2G170927	0.000536742	AC233914.1_FG001	0.000560521
				GRMZM2G307906	0.00192137	GRMZM2G014089	0.00269887	GRMZM2G040871	4.54623e-06	GRMZM2G149534	0.000991786
				GRMZM2G011523	0.00178879	GRMZM2G125140	6.69918e-09	AC194405.3_FG021	0.00489293	GRMZM2G174975	0.000223377
				GRMZM2G089365	3.67174e-05	GRMZM2G116586	0.00012865	GRMZM2G043992	2.65654e-09	GRMZM2G102845	0.000643178
				GRMZM2G017528	1.60886e-06	GRMZM2G163437	3.4956e-19	GRMZM2G050684	0.00259547	GRMZM2G162333	7.26466e-08
				GRMZM2G060564	0.00808842	GRMZM2G058310	6.76232e-07	GRMZM2G017882	0.00434161	GRMZM2G142544	0.0059433
				GRMZM2G564469	3.73128e-06	GRMZM2G119219	5.99326e-06	GRMZM2G088828	0.00567317	GRMZM2G096470	0.00157224
				GRMZM2G169432	0.000461276	GRMZM2G120579	3.97284e-09	GRMZM2G068682	0.00834063	GRMZM2G113002	0.00189495
				GRMZM2G145027	0.00450369	GRMZM5G806182	6.01775e-23	GRMZM2G015648	5.25351e-12	GRMZM2G119999	3.23658e-07
				GRMZM2G464382	1.25663e-11	GRMZM2G012148	7.28238e-06	GRMZM2G103287	5.24679e-06	GRMZM2G398559	0.00418589
				GRMZM2G130440	0.0019537	GRMZM2G010349	1.10184e-19	GRMZM5G822842	0.000272321	GRMZM2G478212	4.01062e-09
				GRMZM2G039399	0.000470142	GRMZM2G040970	2.53814e-07	GRMZM2G053929	0.00278069	AC183319.3_FG001	0.000784017
				GRMZM2G094705	4.76215e-06	GRMZM2G177076	0.000161735	GRMZM2G076539	0.00857588	GRMZM2G467576	2.23454e-06
				GRMZM2G039454	0.00413057	GRMZM5G816784	9.13753e-05	GRMZM2G362823	8.62427e-11	GRMZM2G420926	0.000708533
				GRMZM2G134396	0.00749482	GRMZM2G070271	1.26576e-21	GRMZM2G011523	0.00161931	GRMZM2G110289	0.00200069
				GRMZM2G059939	0.00256341	GRMZM2G061230	4.65099e-19	GRMZM2G105207	0.00636889	GRMZM2G160064	6.15574e-09
				GRMZM2G448126	3.84384e-06	GRMZM2G076474	4.53441e-09	GRMZM2G017528	7.22712e-06	GRMZM2G003426	0.00843425
				GRMZM2G172758	0.00357383	GRMZM2G372297	3.31081e-08	GRMZM2G060564	0.000555788	GRMZM5G862317	0.000323768
				GRMZM2G075150	0.00829082	GRMZM2G482256	1.12358e-06	GRMZM2G564469	1.63352e-05	GRMZM2G179703	0.00890945
				GRMZM2G021865	0.00144749	GRMZM2G086242	1.6093e-17	GRMZM5G865999	0.00470945	GRMZM2G148098	8.93286e-06
				GRMZM2G097059	5.41523e-22	GRMZM2G076394	9.47276e-05	GRMZM2G169432	0.000101934	GRMZM2G028570	0.000140537
				GRMZM2G124136	1.19999e-07	GRMZM5G809195	2.43492e-07	GRMZM5G807592	0.00391774	GRMZM2G396212	0.000560722
				GRMZM2G002699	0.00415705	GRMZM2G147544	0.000770727	GRMZM2G464382	2.22915e-10	AC203986.3_FG013	0.00204075
				GRMZM2G109142	0.00616141	GRMZM2G154397	0.00016435	GRMZM2G130440	5.72825e-05	GRMZM2G039089	0.00345611
				GRMZM2G353446	0.00650901	GRMZM2G056369	8.24924e-10	GRMZM2G094705	1.14626e-08	GRMZM2G052034	5.78255e-05
				GRMZM2G135664	1.25682e-12	GRMZM2G109431	8.45846e-37	GRMZM2G134396	5.92394e-05	GRMZM2G055684	4.25572e-14
				GRMZM2G122261	8.23489e-09	GRMZM2G410515	6.39135e-08	GRMZM2G059939	0.000371595	GRMZM2G335593	4.47318e-09
				GRMZM2G111510	0.00608332	GRMZM2G478798	1.17399e-05	GRMZM5G804358	0.00756499	GRMZM2G336908	8.39227e-13
				GRMZM2G139840	0.00300386	GRMZM2G147390	2.83993e-08	GRMZM2G021816	0.00815428	GRMZM2G042893	0.00226834
				GRMZM2G125339	0.00907115	GRMZM2G136306	9.72471e-16	GRMZM2G021865	0.000700088	GRMZM2G134313	0.00940087
				GRMZM2G172043	5.71102e-05	GRMZM2G064818	0.000509085	GRMZM2G097059	2.22944e-19	GRMZM2G037485	0.000386637
				GRMZM5G831200	0.00523379	GRMZM2G138907	0.00239838	GRMZM2G124136	4.59528e-08	GRMZM2G034152	9.28334e-09
				GRMZM2G103047	0.00256249	GRMZM5G814314	1.19197e-07	GRMZM2G179411	0.00208211	GRMZM5G880268	0.00979059
				GRMZM2G357349	0.0096634	GRMZM2G081529	1.93756e-05	GRMZM2G002699	0.00098283	GRMZM2G337048	5.58206e-06
				GRMZM2G447447	4.70727e-12	GRMZM2G099003	7.95595e-06	GRMZM2G109142	0.00956715	GRMZM2G076450	0.00598423
				GRMZM2G375782	4.09722e-08	GRMZM2G010439	0.00281656	GRMZM2G135664	3.53061e-08	GRMZM2G565940	1.1371e-05
				GRMZM2G175513	1.08024e-17	GRMZM2G105005	4.61362e-05	GRMZM2G122261	7.04759e-06	GRMZM2G174896	2.97754e-05
				GRMZM2G072671	3.18063e-20	GRMZM5G862663	4.97983e-10	GRMZM2G111510	0.00491955	GRMZM2G017382	1.00944e-07
				GRMZM2G365677	0.00488877	GRMZM2G000489	1.13359e-07	GRMZM2G139840	0.000653121	GRMZM2G305264	0.00036828
				GRMZM2G136219	0.00643057	GRMZM2G117608	2.54231e-20	GRMZM2G521781	0.00628642	GRMZM2G177510	0.000184789
				GRMZM2G409430	0.0017695	GRMZM2G164318	8.13469e-09	GRMZM2G072806	0.00266387	GRMZM2G025855	3.92631e-07
				GRMZM2G320703	0.00136531	GRMZM2G044902	3.16115e-05	GRMZM2G357349	0.000302619	GRMZM2G029506	0.00051051
				GRMZM2G071959	0.00493134	GRMZM2G006791	7.81135e-26	GRMZM2G447447	8.62294e-09	GRMZM2G179024	0.00513361
				GRMZM2G049675	3.77283e-10	GRMZM2G044004	0.00387766	GRMZM2G375782	6.69611e-07	GRMZM2G457699	0.00700161
				GRMZM2G049623	0.00116508	GRMZM5G858556	0.00961734	GRMZM2G175513	8.33018e-10	GRMZM2G155962	1.07427e-07
				GRMZM2G132633	0.00288861	GRMZM2G132774	1.25468e-05	GRMZM2G072671	1.15809e-17	GRMZM2G079904	3.41038e-07
				GRMZM2G115633	0.00549104	GRMZM5G893392	7.20623e-05	GRMZM2G365677	0.001533	GRMZM5G835677	3.96528e-06
				GRMZM2G383833	1.82269e-05	GRMZM2G141955	2.6382e-17	GRMZM2G032409	0.00345501	GRMZM2G410757	9.95446e-06
				GRMZM2G021276	2.62723e-06	GRMZM2G066219	2.43272e-05	GRMZM2G170365	0.00487882	GRMZM2G141026	7.05383e-11
				GRMZM2G122780	0.00390311	GRMZM2G055158	0.000694392	GRMZM2G136219	0.00382506	GRMZM2G389944	2.99922e-07
				GRMZM2G105460	3.08798e-07	GRMZM2G146395	1.19422e-07	GRMZM2G409430	0.00118448	GRMZM2G115981	0.0084825
				GRMZM2G330684	6.28137e-11	GRMZM2G012966	4.15954e-06	GRMZM2G320703	0.000890505	GRMZM2G351018	0.00443913
				GRMZM5G875051	0.000593695	GRMZM2G131575	3.34899e-13	GRMZM2G049675	0.00674425	GRMZM2G166692	1.51867e-06
				GRMZM2G056914	1.2256e-20	GRMZM2G099984	4.01366e-07	GRMZM2G019744	0.00220746	GRMZM2G104394	0.000795316
				GRMZM2G341171	1.26597e-10	GRMZM2G137864	4.50388e-05	GRMZM2G049623	0.000606915	GRMZM2G143392	2.08379e-11
				GRMZM2G096367	7.32052e-07	GRMZM2G384780	0.000438364	GRMZM2G051943	0.000759091	GRMZM2G045171	1.09951e-07
				GRMZM2G179336	0.00895792	GRMZM2G444138	1.06544e-07	GRMZM2G383833	4.39951e-07	GRMZM2G062396	1.43545e-06
				GRMZM2G436742	0.00331525	GRMZM2G079613	3.38266e-05	GRMZM2G021276	0.0066531	GRMZM5G869196	6.83344e-10
				GRMZM2G033515	5.64651e-09	GRMZM2G133053	0.00165843	GRMZM2G122780	5.17365e-07	GRMZM2G077214	1.169e-06
				GRMZM2G177461	1.20889e-07	GRMZM2G147256	0.000185332	GRMZM2G105460	3.8149e-06	GRMZM2G117412	5.99257e-19
				GRMZM2G038108	0.000792709	GRMZM2G109830	1.68839e-38	GRMZM2G330684	5.48618e-09	GRMZM2G165945	0.000525156
				GRMZM2G110878	4.10776e-12	GRMZM2G030252	1.17122e-27	GRMZM2G153274	0.00845279	GRMZM2G085854	1.89852e-12
				GRMZM2G010664	0.00286344	GRMZM5G863152	0.00148545	GRMZM2G056914	5.6038e-15	GRMZM2G021055	1.92181e-11
				GRMZM2G406413	0.0023043	GRMZM2G013798	0.00465194	GRMZM2G341171	1.48174e-07	GRMZM2G157153	8.02438e-05
				GRMZM2G008109	0.00515874	GRMZM2G048129	7.24318e-07	GRMZM2G096367	1.47601e-05	GRMZM2G100754	7.53493e-10
				GRMZM5G816457	1.57972e-10	GRMZM2G065585	0.000927002	GRMZM2G139714	0.00555964	GRMZM2G010884	3.18582e-10
				GRMZM2G119705	8.55261e-12	GRMZM2G076723	0.00059023	GRMZM2G033515	1.25905e-05	GRMZM2G135990	0.00185575
				GRMZM2G022283	1.10837e-09	GRMZM2G079109	0.00794893	GRMZM2G177461	1.08582e-08	GRMZM2G147452	1.30894e-09
				GRMZM2G124732	0.000374631	GRMZM2G119494	9.95184e-10	GRMZM5G862931	0.00416261	GRMZM2G009048	7.43011e-18
				GRMZM2G144415	2.17557e-12	GRMZM2G146240	0.000170473	GRMZM2G038108	0.0018684	GRMZM2G024708	1.28647e-05
				GRMZM2G146740	0.00103703	GRMZM5G849107	0.00135223	GRMZM2G110878	2.22664e-07	GRMZM2G135617	9.6372e-08
				GRMZM2G469901	0.00193806	GRMZM2G152105	0.000109239	GRMZM2G105438	0.00347567	GRMZM2G343048	1.00771e-06
				GRMZM2G129775	7.8063e-07	GRMZM2G151299	3.76305e-05	GRMZM2G010664	0.00655707	GRMZM2G000660	0.00675661
				GRMZM2G002903	0.00189847	GRMZM2G146463	2.05358e-07	GRMZM2G406413	0.00167096	GRMZM2G106164	0.000492223
				GRMZM2G074037	0.00551679	GRMZM2G100318	2.14834e-06	GRMZM2G119482	0.00848835	GRMZM2G016346	0.00142068
				GRMZM5G873295	0.000464977	GRMZM2G019185	2.43103e-05	GRMZM2G008109	0.00434715	GRMZM2G155499	0.00267166
				GRMZM2G125775	0.00159697	AC217358.3_FG010	4.46455e-10	GRMZM2G036070	0.00819592	GRMZM2G049547	0.0068056
				GRMZM2G431344	2.47237e-07	GRMZM2G012340	5.17471e-14	GRMZM2G084525	0.00426541	GRMZM5G888894	0.00310428
				GRMZM2G001977	3.11989e-12	GRMZM2G436986	8.00715e-11	GRMZM2G031802	0.00542716	GRMZM2G063806	0.000266508
				GRMZM2G010435	0.000129264	GRMZM2G443939	6.77519e-05	GRMZM5G816457	7.61597e-08	GRMZM2G121621	1.04523e-07
				GRMZM2G456158	0.00663281	GRMZM2G070825	1.0707e-07	GRMZM2G119705	1.37152e-12	GRMZM2G055826	0.00534854
				GRMZM2G107645	0.0050127	GRMZM5G890665	5.1976e-12	GRMZM2G164909	0.00442963	GRMZM2G358467	0.000487391
				GRMZM2G442791	5.81154e-20	GRMZM2G056116	2.39247e-12	GRMZM2G022283	4.70498e-06	GRMZM2G045809	0.000760274
				GRMZM2G157749	3.04138e-08	GRMZM2G377487	0.00507893	GRMZM2G031156	0.00718623	GRMZM2G377168	2.2777e-07
				GRMZM2G125985	0.000754782	GRMZM2G083749	1.21345e-12	GRMZM2G144415	2.30775e-13	GRMZM2G143723	1.052e-05
				GRMZM2G110304	0.000505652	GRMZM2G077612	6.83581e-05	GRMZM2G700757	0.00605527	GRMZM5G826801	4.51249e-05
				GRMZM2G038485	0.00275923	GRMZM2G347743	0.00376873	GRMZM2G076676	0.00429294	GRMZM2G166719	0.00603517
				GRMZM2G018314	5.64224e-08	GRMZM2G005887	0.00816558	GRMZM2G114241	0.0072973	GRMZM2G053588	0.00499602
				GRMZM2G133400	0.00301983	GRMZM2G133720	1.8809e-08	GRMZM2G398668	0.00017038	GRMZM2G362848	7.41553e-06
				GRMZM2G438301	2.52071e-08	GRMZM2G146514	0.00723617	GRMZM2G073950	0.00109373	GRMZM2G115388	0.0096769
				AC233952.1_FG008	2.96038e-05	GRMZM2G165919	2.82707e-10	GRMZM2G469901	0.000315071	GRMZM2G369130	0.000494043
				GRMZM2G046679	0.000768632	GRMZM2G107491	0.00034196	GRMZM2G129775	6.10826e-05	GRMZM2G061442	0.000613214
				AC195220.3_FG007	0.00046561	GRMZM2G023591	5.20375e-08	GRMZM2G002903	0.0003302	GRMZM2G119471	2.76818e-06
				GRMZM2G156320	0.00336957	GRMZM2G179528	3.54232e-05	GRMZM2G074037	0.00336079	GRMZM2G153582	6.91539e-07
				GRMZM2G079226	0.00567159	GRMZM2G088669	4.16216e-26	GRMZM2G125775	0.00103978	GRMZM2G046528	2.43441e-06
				GRMZM2G069880	0.00322777	GRMZM2G395114	4.54352e-49	GRMZM2G001977	3.79008e-07	GRMZM5G822137	0.00102352
				GRMZM2G060891	0.00352601	GRMZM2G152548	0.000229263	GRMZM2G010435	0.000525969	GRMZM2G405499	0.00586483
				GRMZM2G149946	0.000255133	GRMZM2G164558	3.04264e-06	GRMZM2G358830	0.00130956	GRMZM2G025171	1.65628e-15
				GRMZM2G107380	1.82997e-05	GRMZM2G150337	1.78621e-05	GRMZM2G456158	0.000443061	GRMZM2G089640	0.00363078
				GRMZM5G802858	0.00936647	GRMZM2G125931	0.00475509	GRMZM2G107645	0.000794455	GRMZM2G140996	5.33117e-14
				GRMZM2G366532	2.47459e-08	GRMZM2G084935	3.33588e-31	GRMZM2G442791	9.03148e-16	GRMZM5G892308	0.000850593
				GRMZM5G895573	0.000230093	GRMZM2G059191	2.75422e-08	GRMZM2G157749	2.57503e-07	GRMZM2G016756	0.00979925
				GRMZM2G386971	0.00712228	GRMZM2G104783	4.89377e-07	GRMZM2G125985	0.00972638	GRMZM2G473147	0.00848835
				GRMZM2G029141	0.00081819	GRMZM5G840145	0.000158792	GRMZM2G005080	0.00278069	GRMZM2G344993	0.00931516
				GRMZM2G119523	2.85363e-15	GRMZM2G048904	7.52383e-09	GRMZM2G079683	0.00181738	GRMZM2G394203	0.00202392
				GRMZM2G383540	0.00131568	GRMZM2G131332	0.000104633	GRMZM2G110304	3.04819e-05	GRMZM2G009443	1.70844e-07
				GRMZM2G057044	0.000293287	GRMZM2G090718	2.12104e-18	GRMZM2G038485	0.000384801	GRMZM2G031200	0.000467163
				GRMZM2G062476	0.00303471	GRMZM2G111697	3.26281e-09	GRMZM2G018314	3.59296e-07	GRMZM2G038512	1.12931e-10
				GRMZM2G113228	2.35972e-09	GRMZM2G436981	0.000390029	GRMZM2G438301	3.96742e-11	AC190628.4_FG007	0.000175824
				GRMZM2G124638	0.000404815	GRMZM2G147467	0.00894875	GRMZM2G325350	0.00942574	GRMZM2G014395	0.00284744
				GRMZM2G442265	0.00169575	GRMZM2G057451	4.08662e-05	AC195220.3_FG007	0.004924	GRMZM2G131609	0.00124557
				GRMZM2G079185	0.00617182	GRMZM2G175134	0.000199175	GRMZM2G089491	0.000103756	GRMZM2G461716	2.37656e-07
				GRMZM5G896756	0.000918258	GRMZM2G097469	2.43007e-10	GRMZM2G156320	0.00498248	GRMZM2G163671	0.00506003
				GRMZM2G369629	7.08658e-06	GRMZM2G439195	5.19166e-10	GRMZM2G065757	0.00190358	GRMZM2G042347	7.90892e-08
				GRMZM2G099340	6.34924e-05	GRMZM2G129413	1.69427e-06	GRMZM2G079226	0.00738406	GRMZM2G033971	9.01152e-06
				GRMZM5G893864	0.00805747	GRMZM2G141214	6.49554e-05	GRMZM2G069880	0.00182268	GRMZM2G060742	2.14338e-08
				GRMZM2G167151	0.000479535	GRMZM2G155281	2.53896e-08	GRMZM2G472780	0.00167096	GRMZM2G072808	0.00176122
				GRMZM2G169871	0.00712367	GRMZM2G036007	3.76774e-06	GRMZM2G060891	0.00058493	GRMZM2G030606	1.07482e-07
				GRMZM2G339848	0.00604592	GRMZM2G059285	0.00396957	GRMZM2G095363	8.28493e-05	GRMZM2G086464	1.02532e-17
				AC233960.1_FG005	8.9309e-08	AC198923.4_FG002	0.00578551	GRMZM2G149946	1.71266e-05	GRMZM2G010731	1.6307e-05
				GRMZM2G102069	0.00625387	GRMZM2G086577	0.000605906	GRMZM2G366532	1.05391e-12	GRMZM2G001241	4.06605e-05
				GRMZM2G393150	1.65423e-08	GRMZM2G010929	3.00011e-16	GRMZM5G895573	0.000214311	GRMZM2G143998	0.00589077
				GRMZM2G027726	8.90917e-12	GRMZM2G080851	0.000121333	GRMZM2G386971	0.000635088	GRMZM2G016677	1.04733e-08
				GRMZM2G128617	3.75853e-05	GRMZM2G307600	1.06059e-06	GRMZM2G029141	0.000100811	GRMZM2G177726	6.7011e-06
				GRMZM2G141647	0.0088482	GRMZM2G088356	4.33259e-08	GRMZM2G119523	2.93576e-11	GRMZM2G122327	1.35826e-20
				GRMZM2G166297	0.00449561	GRMZM2G060842	0.00151731	GRMZM2G170727	0.00368888	GRMZM2G025731	0.00812887
				GRMZM2G098226	7.50873e-11	GRMZM2G001653	1.25806e-05	GRMZM2G383540	0.000603626	GRMZM2G170625	0.00483071
				GRMZM2G113216	0.00784651	GRMZM2G008687	4.58049e-05	GRMZM2G057044	2.73245e-05	GRMZM5G814718	0.000989954
				GRMZM2G125679	0.00637998	GRMZM2G177150	6.14364e-06	GRMZM2G062476	0.000715327	GRMZM2G082608	0.00598423
				GRMZM2G154293	4.88711e-05	GRMZM2G132169	0.000847246	GRMZM2G113228	0.00687494	GRMZM2G158024	7.24361e-07
				GRMZM2G106424	0.00928283	GRMZM2G102346	0.00236835	GRMZM2G442265	0.000146682	GRMZM2G356839	7.17446e-18
				GRMZM2G131321	0.00229597	GRMZM2G155911	0.00732846	GRMZM5G896756	0.00159144	GRMZM2G026807	6.31462e-05
				GRMZM2G167836	0.00512128	GRMZM2G025441	6.08449e-09	GRMZM2G117779	0.00120334	GRMZM2G111269	0.00793276
				GRMZM2G450445	2.56765e-05	GRMZM2G108723	4.72482e-24	GRMZM2G369629	4.08136e-06	GRMZM2G095807	2.45515e-05
				GRMZM2G045287	4.5028e-09	GRMZM2G144346	2.97279e-49	GRMZM5G876773	0.00687477	GRMZM2G476538	0.00222387
				GRMZM2G045720	0.00178903	GRMZM5G866432	4.58119e-08	GRMZM5G833699	0.0013627	GRMZM2G132069	3.76832e-05
				GRMZM2G316827	0.00467429	GRMZM2G119783	7.27978e-37	GRMZM2G167151	0.00265461	GRMZM2G056120	0.004271
				GRMZM2G155699	5.28038e-05	GRMZM2G069095	7.08906e-07	AC233960.1_FG005	0.000269539	GRMZM2G155662	3.00908e-06
				GRMZM2G089619	6.55083e-09	GRMZM2G336337	0.00642906	GRMZM2G063754	0.000624193	GRMZM2G164224	1.72782e-09
				GRMZM2G375504	0.00623283	GRMZM2G123143	0.00138515	GRMZM2G393150	0.00314529	GRMZM2G391936	5.44886e-14
				GRMZM2G069195	0.000541476	GRMZM2G039993	1.65374e-07	GRMZM2G027726	1.97727e-09	GRMZM2G119975	2.86685e-05
				GRMZM2G384298	0.00437267	GRMZM2G014902	5.54651e-17	GRMZM2G128617	9.76271e-09	AC155624.2_FG011	0.0021797
				GRMZM2G171387	0.00824901	GRMZM2G472852	6.30163e-10	GRMZM2G098226	1.90951e-08	GRMZM2G159047	0.00127062
				GRMZM2G054805	7.94375e-10	GRMZM2G077015	0.000331747	GRMZM2G113216	0.000722113	GRMZM2G006765	9.71255e-08
				GRMZM2G466848	0.00586439	GRMZM2G389379	4.83873e-08	GRMZM2G154293	0.00159144	GRMZM2G121612	1.67548e-06
				GRMZM2G022984	0.00101798	GRMZM2G403276	0.00781938	GRMZM2G106424	0.000709683	GRMZM2G017254	0.00860364
				GRMZM2G096431	1.05531e-11	GRMZM2G033846	2.94229e-10	GRMZM2G131321	0.000168502	GRMZM2G118312	0.00682415
				GRMZM2G003368	0.00051159	GRMZM2G021777	0.000197978	GRMZM2G134862	0.00267768	GRMZM2G105400	6.67098e-09
				GRMZM2G089102	0.00751619	GRMZM2G106413	0.000225828	GRMZM2G316113	0.00160578	GRMZM2G084928	0.00182268
				GRMZM2G122811	0.00245491	GRMZM2G113287	0.000312495	GRMZM2G450445	5.88459e-06	GRMZM2G081462	6.57146e-20
				GRMZM5G843892	0.00227101	GRMZM2G007038	1.1578e-19	GRMZM2G045720	0.000424896	GRMZM2G019695	0.00312481
				GRMZM2G309660	0.00587993	GRMZM2G126582	6.8887e-06	GRMZM2G097021	0.00180398	GRMZM2G154549	3.24196e-05
				GRMZM2G064042	0.000299236	GRMZM2G091258	0.00644101	GRMZM2G089619	2.88632e-09	GRMZM2G097884	1.48155e-05
				GRMZM2G703821	0.00455368	GRMZM2G007012	3.90241e-23	GRMZM2G375504	0.000843015	GRMZM2G045883	0.00143708
				GRMZM2G027627	2.7136e-07	GRMZM2G015033	2.49185e-09	GRMZM2G054805	4.37307e-11	GRMZM2G301271	0.000836956
				GRMZM2G361605	0.00386002	GRMZM2G096171	0.000126503	GRMZM2G022984	0.00029107	GRMZM2G035820	0.00111169
				GRMZM2G033799	0.00475515	GRMZM2G042602	0.00128121	GRMZM2G093623	0.00820354	GRMZM2G307588	9.12013e-05
				GRMZM2G377113	4.84407e-06	GRMZM2G175401	2.01104e-07	GRMZM2G096431	5.18883e-11	GRMZM2G053322	7.66181e-05
				GRMZM2G553379	3.1243e-08	GRMZM2G005859	1.81935e-18	GRMZM2G101390	0.00191416	GRMZM2G164378	1.74295e-08
				GRMZM2G370991	6.22436e-08	GRMZM2G424147	0.00465202	GRMZM2G089102	0.00807747	GRMZM2G119769	3.89931e-09
				GRMZM2G351747	0.000123376	GRMZM2G172605	2.67562e-05	GRMZM2G122811	0.000291506	GRMZM2G020148	1.07674e-14
				GRMZM2G409104	1.39009e-09	GRMZM2G028521	0.000760779	GRMZM2G309660	0.000197559	GRMZM2G376416	7.04393e-07
				GRMZM2G072612	0.00440885	GRMZM2G090733	0.0011219	GRMZM2G064042	3.61041e-08	GRMZM2G015433	0.00457677
				GRMZM2G031591	1.93382e-05	GRMZM2G102167	0.0031222	GRMZM2G027627	2.8192e-09	GRMZM2G110277	5.95918e-10
				GRMZM2G149347	9.12871e-06	GRMZM2G035256	0.0006854	GRMZM2G361605	0.000110811	AC233955.1_FG003	0.00230553
				GRMZM2G116574	5.50201e-07	GRMZM2G160906	0.00163088	GRMZM2G033799	0.000888663	AC233938.1_FG003	0.00596855
				GRMZM2G416120	0.00503156	GRMZM2G026614	2.57106e-26	GRMZM2G377113	7.23508e-05	GRMZM2G314094	0.00171461
				GRMZM2G448925	0.000278392	GRMZM5G891656	0.000560583	GRMZM2G553379	3.17945e-07	GRMZM2G377641	0.000850905
				GRMZM2G180815	0.00109292	GRMZM2G339122	0.00786357	GRMZM2G084489	0.000638644	GRMZM2G044247	0.000422983
				GRMZM2G121747	0.000671262	GRMZM2G006219	0.000148231	GRMZM2G370991	5.84074e-06	GRMZM2G032430	2.29866e-06
				GRMZM2G160609	7.06576e-08	GRMZM2G119516	8.05346e-06	GRMZM2G409104	9.90687e-10	AC206788.3_FG015	0.00128011
				GRMZM2G113821	0.000221566	GRMZM2G128922	2.13528e-05	GRMZM2G072612	0.000250511	GRMZM5G852968	1.75167e-11
				GRMZM2G165909	8.70566e-05	GRMZM2G051697	3.90516e-10	GRMZM2G031591	1.45969e-05	GRMZM2G347488	0.00102945
				GRMZM2G421604	0.00442634	GRMZM2G102483	2.5546e-07	GRMZM2G149347	7.55844e-07	GRMZM2G062946	0.00349388
				GRMZM2G309731	0.00803287	GRMZM2G142097	2.83986e-10	GRMZM2G116574	0.000131364	GRMZM5G844703	0.00115199
				GRMZM2G020721	0.0030563	GRMZM2G044697	1.76236e-19	GRMZM2G037379	0.00372675	GRMZM2G018441	8.64774e-17
				GRMZM2G105250	8.48208e-08	GRMZM2G068715	4.84324e-16	GRMZM2G134134	0.00391395	GRMZM2G118047	0.00614796
				GRMZM2G349749	0.00148774	GRMZM2G087570	1.10219e-05	GRMZM2G180815	0.00037778	GRMZM2G029641	0.00977601
				GRMZM2G038309	0.00834777	GRMZM2G094353	8.85572e-05	GRMZM2G160609	7.96441e-11	GRMZM2G078756	4.95619e-05
				GRMZM2G170385	0.00068982	GRMZM2G127115	0.000178871	GRMZM2G113821	0.00752332	GRMZM2G443445	5.87692e-05
				GRMZM2G084406	0.00941034	GRMZM2G019266	1.71251e-05	GRMZM2G421604	0.00587536	GRMZM2G035278	0.00854284
				GRMZM2G373914	0.00707929	GRMZM2G048085	5.59527e-16	GRMZM2G309731	0.00670799	GRMZM2G127374	0.000187923
				GRMZM2G409093	0.00858287	GRMZM2G418206	1.83548e-10	GRMZM2G020721	0.000371218	GRMZM2G145527	0.000234362
				GRMZM2G062244	2.19593e-05	GRMZM2G092311	2.52445e-07	GRMZM2G105250	3.93188e-10	GRMZM2G068904	0.00875727
				GRMZM2G118636	0.0012928	GRMZM2G042245	0.000184012	GRMZM2G038309	0.00633109	GRMZM2G042664	0.00265075
				GRMZM2G149178	3.38559e-05	GRMZM2G076810	0.00905003	GRMZM5G807823	0.0028	GRMZM2G132794	0.00617939
				GRMZM2G377553	5.12995e-08	GRMZM2G033379	0.0013373	GRMZM2G168166	0.000843015	GRMZM2G081816	7.91983e-05
				AC191251.3_FG005	4.96775e-09	GRMZM2G069726	0.00384714	GRMZM2G062244	0.000721397	GRMZM2G035708	1.10663e-07
				GRMZM2G161846	0.0067529	GRMZM2G099483	2.38751e-10	GRMZM2G118636	0.00544847	GRMZM2G026218	0.000177251
				GRMZM2G043174	0.00279598	GRMZM2G101617	4.28406e-09	GRMZM2G149178	6.87685e-05	GRMZM2G069162	0.000870188
				GRMZM2G404762	0.00030211	GRMZM2G109352	9.57074e-06	GRMZM2G377553	1.77514e-08	GRMZM2G398527	0.00391141
				GRMZM2G112991	1.87592e-14	GRMZM2G136158	5.11878e-05	GRMZM2G388911	0.00779733	GRMZM2G164229	0.00577161
				GRMZM2G114172	1.78621e-05	GRMZM2G052467	0.00226476	GRMZM5G804976	0.00465495	GRMZM2G070178	5.93626e-05
				GRMZM2G075794	3.50808e-06	GRMZM2G010960	0.000470835	AC191251.3_FG005	6.30845e-09	GRMZM2G063431	0.000986085
				GRMZM2G015642	0.00911264	GRMZM2G465287	0.000142244	GRMZM2G043174	1.66542e-05	GRMZM2G095404	2.87402e-15
				GRMZM2G022632	0.00560526	GRMZM2G005419	7.90179e-08	GRMZM2G404762	3.82246e-05	GRMZM2G141289	1.4945e-21
				GRMZM2G015127	2.93193e-07	GRMZM2G077183	3.94675e-06	GRMZM2G112991	5.03641e-08	GRMZM2G147698	1.07217e-09
				GRMZM2G067626	0.00516466	GRMZM2G015692	1.58652e-10	GRMZM2G139296	0.000869941	GRMZM2G093286	6.63859e-18
				GRMZM2G147716	2.19261e-05	AC198418.3_FG005	2.1539e-08	GRMZM2G114172	8.80128e-05	GRMZM2G161306	2.79085e-18
				GRMZM2G146047	6.22528e-08	GRMZM2G451224	1.15793e-07	GRMZM2G022632	0.000936594	GRMZM2G047368	7.71659e-06
				GRMZM5G840269	3.89043e-13	GRMZM2G142413	8.66693e-14	GRMZM2G147014	0.00793343	GRMZM2G069198	0.00301238
				GRMZM2G089982	0.000212926	GRMZM2G050412	1.00927e-17	GRMZM2G015127	1.98426e-06	GRMZM2G003869	1.41893e-09
				GRMZM2G061624	5.90691e-05	GRMZM2G101916	1.9641e-07	GRMZM2G098739	3.16563e-05	GRMZM2G093072	2.53227e-06
				GRMZM2G155822	7.69121e-09	GRMZM2G173063	0.000263108	GRMZM2G147716	0.00217597	GRMZM2G432060	0.000375594
				GRMZM5G814310	0.00476344	GRMZM2G112530	1.13286e-15	GRMZM2G146047	2.52822e-07	GRMZM2G077546	0.00309226
				GRMZM2G057652	2.42703e-05	GRMZM2G038494	0.00149633	GRMZM5G840269	4.25653e-10	GRMZM2G086869	1.88353e-06
				GRMZM2G004445	0.00939562	GRMZM2G000326	0.000448418	GRMZM2G061624	0.00235765	GRMZM2G113137	5.31454e-06
				GRMZM2G013884	1.07094e-05	GRMZM2G065088	1.71422e-05	GRMZM2G155822	0.00105931	GRMZM2G134419	0.00645788
				GRMZM2G462555	3.0031e-05	GRMZM2G177070	1.9014e-06	GRMZM5G814310	0.00147498	GRMZM2G373435	0.00625834
				GRMZM2G015854	0.0088464	GRMZM2G158835	2.32175e-12	GRMZM2G057652	0.000296347	GRMZM2G005040	1.98438e-05
				GRMZM2G423833	2.22271e-05	GRMZM2G119693	2.80881e-05	GRMZM2G430710	0.00825676	GRMZM5G867798	4.03139e-05
				GRMZM2G122631	0.000754782	GRMZM2G025954	2.17654e-10	GRMZM2G155580	0.00109426	GRMZM2G125823	0.0036939
				GRMZM2G043600	0.000292116	GRMZM2G362368	0.00911827	GRMZM2G013884	0.000562805	GRMZM2G078595	5.77788e-07
				GRMZM2G123063	4.48857e-18	GRMZM2G115839	7.53286e-06	GRMZM2G015854	0.00235871	GRMZM2G481440	2.50958e-06
				AC207628.4_FG005	1.8949e-23	GRMZM2G165387	2.88866e-14	GRMZM2G423833	2.63206e-06	GRMZM2G125023	0.007886
				GRMZM2G037615	0.000207069	GRMZM2G397247	1.31165e-06	GRMZM2G122631	0.000146625	GRMZM2G128971	6.14153e-07
				GRMZM2G055607	0.00175211	GRMZM2G035948	8.62069e-09	GRMZM2G043600	0.00168621	GRMZM2G099648	0.000300077
				GRMZM2G015605	6.08631e-08	GRMZM2G148099	2.20134e-05	GRMZM2G123063	2.64147e-18	GRMZM2G158384	0.000913493
				GRMZM2G114432	4.10522e-05	GRMZM2G164945	1.29281e-07	GRMZM2G016930	0.00647427	GRMZM2G072388	2.12613e-08
				GRMZM2G441489	1.19348e-05	GRMZM2G085111	0.00310819	AC207628.4_FG005	1.15301e-19	GRMZM2G153745	7.60984e-05
				GRMZM2G389009	0.00016093	AC210003.2_FG015	8.79761e-07	GRMZM2G384090	0.00597939	GRMZM2G132442	9.01152e-06
				GRMZM2G057950	0.000759064	GRMZM2G129865	1.75957e-09	GRMZM2G093022	0.00635688	GRMZM2G076943	0.00151112
				GRMZM2G168614	0.000102724	GRMZM2G045748	4.76899e-06	GRMZM2G037615	0.00105563	GRMZM2G119305	0.000973233
				GRMZM2G011436	1.1029e-11	GRMZM5G877259	8.70587e-11	GRMZM2G015605	1.23882e-06	GRMZM2G004528	0.00224277
				GRMZM2G091481	0.00274975	GRMZM2G133359	5.1283e-05	GRMZM2G114432	1.15728e-06	GRMZM2G389155	4.99787e-09
				GRMZM2G105398	0.000873571	GRMZM5G857620	1.36972e-13	GRMZM2G441489	3.01477e-05	GRMZM2G099285	5.55394e-14
				GRMZM2G003752	0.00131017	GRMZM2G095763	0.000209329	GRMZM2G166452	0.00270127	GRMZM2G046284	6.77926e-05
				GRMZM2G429057	0.00356635	GRMZM2G419806	1.08495e-06	GRMZM2G063163	0.00909267	GRMZM2G175265	1.44172e-06
				GRMZM2G302936	2.03962e-07	GRMZM2G076468	0.00121857	GRMZM2G057950	9.58426e-07	GRMZM2G089136	2.6094e-19
				GRMZM2G049661	0.000353984	GRMZM2G122431	4.20076e-07	GRMZM2G160069	0.00335928	GRMZM2G101875	3.44013e-07
				GRMZM2G552278	0.00757402	GRMZM2G088482	3.12971e-05	GRMZM2G168614	0.00288889	GRMZM2G073351	1.31621e-10
				GRMZM2G131434	2.03045e-05	GRMZM2G176446	2.81315e-08	GRMZM2G011436	8.77767e-12	GRMZM2G039983	1.44591e-07
				GRMZM2G039577	9.68377e-11	GRMZM2G058026	0.00611647	GRMZM2G105398	0.00355118	GRMZM2G475059	0.000225511
				GRMZM2G102160	9.79287e-05	GRMZM2G391286	4.84813e-25	GRMZM2G003752	5.52895e-05	GRMZM2G125522	1.3454e-06
				GRMZM2G168651	1.3261e-05	GRMZM2G054233	0.00183729	GRMZM2G302936	3.01567e-08	GRMZM2G052610	2.96941e-14
				GRMZM2G063575	0.00523036	GRMZM2G162598	3.75736e-11	GRMZM2G131434	1.06877e-05	GRMZM2G171852	1.44558e-06
				GRMZM2G023970	3.23614e-08	GRMZM2G019619	0.00126297	GRMZM2G039577	9.74288e-10	GRMZM2G135359	0.00120695
				GRMZM2G075870	8.61901e-05	GRMZM2G329002	0.000355084	GRMZM2G083262	0.00152475	GRMZM2G146673	0.000474553
				GRMZM2G148272	7.60001e-05	GRMZM2G472382	1.35609e-14	GRMZM5G805585	0.000287456	GRMZM2G035042	0.000877963
				GRMZM2G072609	0.00870478	GRMZM2G017077	0.000598058	GRMZM2G168651	4.62135e-05	GRMZM2G336326	3.77441e-08
				GRMZM2G441656	0.000154371	GRMZM2G034243	5.06386e-15	GRMZM2G063575	0.00644368	GRMZM2G099767	2.36484e-08
				GRMZM2G045716	0.00191912	GRMZM2G423538	0.00209142	GRMZM2G023970	3.52336e-05	GRMZM2G005562	0.00957724
				GRMZM2G160517	6.12864e-08	GRMZM2G122715	3.038e-11	GRMZM2G075870	0.00344279	GRMZM2G074267	1.45416e-05
				GRMZM2G090971	0.000425278	GRMZM2G116966	6.41068e-08	GRMZM2G177914	0.00560378	GRMZM2G136262	2.27349e-08
				AC232289.2_FG005	1.27915e-11	GRMZM2G062156	8.49834e-09	GRMZM2G148272	3.07246e-07	GRMZM2G366301	6.44339e-06
				GRMZM2G032766	0.00672418	AC217499.3_FG003	2.32133e-28	GRMZM2G441656	0.00707088	GRMZM2G106324	6.92131e-05
				GRMZM2G316889	0.000361301	GRMZM2G052544	4.39408e-13	GRMZM2G160517	2.6298e-06	AC225176.2_FG003	0.00394632
				GRMZM2G166484	1.7756e-05	GRMZM2G013612	3.70737e-19	GRMZM2G090971	0.00102644	GRMZM2G051785	1.9446e-06
				GRMZM2G124417	4.45536e-06	GRMZM5G801190	0.00633943	AC232289.2_FG005	4.48425e-15	GRMZM2G150363	1.37757e-15
				GRMZM2G377615	0.000346414	GRMZM2G056826	2.42089e-06	GRMZM2G034383	0.00837878	GRMZM2G060481	0.00250139
				GRMZM5G863602	5.94183e-06	GRMZM2G172657	4.19747e-06	GRMZM2G316889	0.00290703	GRMZM2G440543	0.00134921
				GRMZM2G074946	0.00514248	GRMZM2G016236	3.48105e-14	GRMZM2G166484	5.33607e-06	GRMZM2G004211	1.16255e-08
				GRMZM2G332843	0.00383954	GRMZM2G412986	7.97835e-08	GRMZM2G124417	1.28871e-08	GRMZM2G108609	0.000242459
				GRMZM2G086920	0.00711984	GRMZM2G031761	3.04072e-10	GRMZM2G377615	0.00288511	GRMZM2G019612	0.00193175
				GRMZM2G031429	4.59065e-07	GRMZM2G060029	1.66363e-05	GRMZM5G863602	7.28184e-05	GRMZM2G091648	0.00979673
				GRMZM2G018901	0.00189495	GRMZM2G096090	2.98625e-05	GRMZM2G055527	0.00604309	GRMZM2G036629	5.68519e-05
				GRMZM2G146750	0.00363804	GRMZM2G022931	8.25314e-05	GRMZM2G332843	0.00457044	GRMZM2G063592	0.00016177
				GRMZM2G135866	0.0041153	GRMZM2G026927	0.00565601	GRMZM2G125148	0.00559522	GRMZM2G050845	0.000122535
				GRMZM5G893931	0.0058613	GRMZM2G049990	1.66455e-05	GRMZM2G073840	0.00696603	GRMZM2G114642	0.000498904
				GRMZM2G125216	1.25095e-05	GRMZM2G368410	0.00559999	GRMZM2G076826	0.00888524	GRMZM2G114841	1.29995e-10
				GRMZM2G034848	0.000348411	GRMZM2G412611	1.49321e-12	GRMZM2G031429	0.0016913	GRMZM2G049127	0.00957724
				GRMZM2G005163	0.00821179	GRMZM2G060045	7.83795e-09	GRMZM2G018901	0.000177751	GRMZM2G348956	2.33136e-05
				GRMZM2G470302	1.08678e-10	AC199705.3_FG008	2.40374e-07	GRMZM2G086805	0.00207483	GRMZM2G073743	4.04058e-06
				GRMZM2G091652	4.00932e-23	GRMZM2G027851	4.96016e-08	GRMZM2G135866	0.00384014	GRMZM2G168502	5.03562e-09
				GRMZM2G012273	0.00307003	GRMZM2G106061	5.61746e-24	GRMZM2G101116	0.0079412	GRMZM2G457929	1.16022e-07
				GRMZM2G081359	0.00678689	GRMZM2G137409	2.40339e-05	GRMZM2G125216	0.000654269	GRMZM2G114904	0.00667319
				GRMZM2G421126	1.36049e-10	GRMZM2G157953	1.76982e-05	GRMZM2G470302	1.30945e-09	GRMZM2G154332	3.55196e-05
				GRMZM2G123328	0.000182548	GRMZM2G463913	3.1188e-15	GRMZM2G091652	4.82796e-22	GRMZM2G052796	3.72371e-08
				GRMZM2G359952	0.000258391	GRMZM5G806818	4.31354e-11	GRMZM2G012273	0.00683718	GRMZM2G417107	4.77856e-13
				GRMZM2G044832	0.00146941	GRMZM2G407495	1.20599e-05	GRMZM2G173317	0.00457117	GRMZM2G354539	0.00030552
				GRMZM2G015364	0.00800327	GRMZM2G118579	3.82382e-05	GRMZM2G421126	2.94392e-07	GRMZM2G326270	0.0049023
				GRMZM2G084176	0.00263439	GRMZM2G001889	6.93329e-05	GRMZM2G359952	0.00291317	GRMZM2G108514	1.96205e-14
				AC234148.1_FG001	9.04108e-10	GRMZM2G118646	9.47073e-05	GRMZM2G044832	0.00740163	GRMZM2G150260	1.49713e-05
				GRMZM2G026223	0.00272343	AC233953.1_FG004	0.000302104	GRMZM2G015364	0.000924702	GRMZM2G302074	6.62814e-10
				GRMZM2G031625	2.63623e-05	GRMZM2G060470	1.66709e-09	GRMZM2G084176	0.00085957	GRMZM2G081114	2.6987e-18
				GRMZM2G344895	0.000124937	GRMZM2G163809	2.54986e-25	AC234148.1_FG001	0.000669904	GRMZM2G054896	1.46082e-10
				GRMZM2G096753	0.00012021	GRMZM2G087459	1.39652e-05	GRMZM2G026223	0.00374707	GRMZM2G108600	0.00138281
				GRMZM2G101744	0.00789579	GRMZM2G053925	0.00182195	GRMZM2G031625	9.70603e-05	GRMZM2G310453	0.00153881
				GRMZM2G169671	5.38672e-05	GRMZM2G017624	0.00239838	GRMZM2G344895	0.000702468	GRMZM2G151519	6.45642e-05
				GRMZM2G346110	7.74664e-07	GRMZM2G427618	0.00281952	GRMZM2G096753	0.000194023	GRMZM2G148022	0.000152969
				GRMZM2G082898	1.46924e-05	GRMZM2G039880	9.66459e-06	GRMZM2G169671	0.000184836	GRMZM2G042364	5.39838e-05
				GRMZM2G099449	0.0051918	GRMZM5G807267	1.66621e-47	GRMZM2G346110	5.44468e-06	GRMZM2G092607	0.00081803
				GRMZM2G021921	0.00837487	GRMZM2G386998	0.00744668	GRMZM2G082898	5.33401e-05	GRMZM2G099036	0.00738199
				GRMZM2G169648	0.00214873	GRMZM5G886952	0.00104579	GRMZM2G156632	0.00013189	GRMZM2G127139	1.84612e-13
				GRMZM2G070639	8.5411e-08	GRMZM5G830632	1.23232e-09	GRMZM2G021921	7.33891e-05	GRMZM2G001661	0.00118348
				GRMZM2G081053	0.000557327	GRMZM2G175019	1.92681e-18	GRMZM2G169648	0.00121006	GRMZM2G081822	0.000124183
				GRMZM2G125669	6.93942e-17	GRMZM2G059363	0.000202595	GRMZM2G120814	0.000532884	GRMZM2G156748	0.00524528
				GRMZM2G155491	8.48269e-09	GRMZM2G011269	4.42839e-23	GRMZM2G524937	0.000897398	GRMZM2G150190	6.13571e-05
				GRMZM2G159307	0.00151789	GRMZM2G110412	3.99542e-19	GRMZM2G070639	2.74491e-08	GRMZM2G040300	0.000111506
				GRMZM2G098331	2.21221e-05	GRMZM2G131280	0.00990325	GRMZM2G125669	7.43011e-18	GRMZM2G097841	3.46931e-09
				GRMZM2G088064	0.00414678	GRMZM2G358009	1.51671e-09	GRMZM2G155491	3.60149e-07	GRMZM2G063756	0.00188287
				GRMZM2G100103	1.51493e-12	GRMZM2G423137	5.98715e-10	GRMZM2G159307	0.00112532	GRMZM2G087598	1.14684e-10
				GRMZM2G151021	6.93607e-06	GRMZM2G083130	0.00861235	GRMZM2G098331	0.00084451	GRMZM2G004880	4.64973e-07
				GRMZM2G376085	0.00382941	GRMZM2G041991	1.41836e-11	GRMZM2G088064	0.00143294	GRMZM2G092137	3.78765e-09
				GRMZM2G333083	3.37306e-19	GRMZM2G029863	1.07721e-14	GRMZM5G853245	0.0065541	GRMZM2G129929	0.000603626
				GRMZM2G141219	0.0008863	GRMZM2G049877	7.37553e-10	GRMZM2G100103	7.45449e-15	GRMZM2G006505	0.00545163
				GRMZM2G107289	0.00755419	GRMZM2G102683	9.57538e-09	GRMZM2G151021	5.0651e-06	GRMZM2G176206	0.0056093
				GRMZM2G139372	1.79829e-16	GRMZM2G073180	0.00969003	GRMZM5G853361	0.00192634	GRMZM2G341621	4.29971e-07
				GRMZM2G042036	0.00623082	GRMZM2G151542	0.000109597	GRMZM2G333083	4.06994e-12	AC213612.3_FG001	1.3484e-08
				GRMZM2G054350	0.000535352	GRMZM2G033653	1.70942e-13	GRMZM2G053766	0.00928707	GRMZM2G078210	3.28081e-05
				GRMZM2G451716	0.00456091	GRMZM2G027478	4.40443e-10	GRMZM2G107289	0.000665414	GRMZM2G092427	5.02192e-05
				GRMZM2G016168	0.000662717	GRMZM2G063975	5.06355e-06	GRMZM5G866027	0.00521901	GRMZM2G475683	0.00576464
				GRMZM2G169173	2.31254e-07	GRMZM2G125441	0.000341037	GRMZM2G139372	0.000689168	GRMZM2G144224	0.00538065
				GRMZM2G406553	3.30845e-14	GRMZM2G147420	0.00324275	GRMZM2G054350	0.00012829	GRMZM2G162282	1.21882e-07
				GRMZM2G130354	2.26557e-10	GRMZM2G176651	3.46532e-09	GRMZM2G147459	0.00120485	GRMZM2G075438	0.000901898
				GRMZM2G076896	0.00112648	GRMZM2G479038	0.00150675	GRMZM2G016168	8.9936e-05	GRMZM2G423555	4.55503e-09
				GRMZM2G163136	1.20591e-07	GRMZM2G172410	0.00203236	GRMZM2G169089	0.00187579	GRMZM2G329901	0.00975579
				GRMZM5G816031	5.4837e-11	GRMZM2G058081	0.000696752	GRMZM2G169173	0.000183261	GRMZM2G102079	0.00302279
				GRMZM2G173826	7.27425e-07	GRMZM2G051276	6.85048e-13	GRMZM2G406553	0.00483094	GRMZM2G012865	0.00230675
				GRMZM2G080274	0.000222441	GRMZM2G452960	5.27877e-09	GRMZM2G130354	1.4461e-08	GRMZM2G087741	0.00948919
				GRMZM2G163514	1.74222e-14	GRMZM2G155370	4.366e-31	GRMZM2G076896	0.00226102	GRMZM2G523414	0.00983305
				GRMZM2G044736	0.000584369	GRMZM2G113340	3.61262e-32	GRMZM2G163136	1.72782e-09	GRMZM5G865508	1.10378e-05
				GRMZM2G411308	5.61704e-05	GRMZM2G032266	6.42266e-16	GRMZM2G468585	0.00208806	GRMZM2G158328	0.000480327
				GRMZM2G168752	3.17209e-08	GRMZM2G339866	2.92486e-07	GRMZM5G816031	3.1697e-11	GRMZM2G019335	0.00508532
				GRMZM2G104603	0.000534969	GRMZM2G072280	2.07737e-11	GRMZM2G173826	3.90045e-05	GRMZM2G362949	0.00880383
				GRMZM2G086486	2.89066e-05	GRMZM2G351977	5.66049e-08	GRMZM2G163514	8.05289e-16	GRMZM2G090595	0.0074049
				GRMZM2G071330	2.10295e-11	GRMZM5G814279	0.00143747	GRMZM2G411308	1.41344e-06	GRMZM2G134130	4.44292e-07
				GRMZM5G820650	7.68226e-08	GRMZM2G080079	3.68644e-05	GRMZM2G168752	6.50826e-11	GRMZM2G035073	0.00045138
				GRMZM2G063435	0.00235286	GRMZM2G036455	2.09995e-30	GRMZM2G086486	4.77688e-07	GRMZM2G419328	0.000317843
				AC190565.2_FG003	0.000131339	GRMZM2G065640	2.2476e-11	GRMZM5G872234	0.00753291	GRMZM2G057281	8.07515e-12
				GRMZM2G160611	2.04575e-19	GRMZM2G009465	5.28021e-06	GRMZM2G071330	3.01699e-08	GRMZM2G004909	0.00698426
				GRMZM2G137713	4.68439e-06	GRMZM2G111208	0.000388928	GRMZM5G820650	7.27955e-06	GRMZM2G177491	6.65503e-05
				GRMZM2G099080	7.83248e-06	GRMZM5G837869	3.43631e-06	GRMZM2G063435	0.000291088	GRMZM2G471904	1.38561e-06
				GRMZM2G363913	0.00819617	GRMZM2G044591	0.00164602	GRMZM2G042754	0.00373307	GRMZM2G443495	0.00209941
				GRMZM2G031925	0.00291885	GRMZM2G303915	5.54759e-08	AC190565.2_FG003	0.000833841	GRMZM2G160417	0.000268814
				GRMZM2G100076	6.85511e-13	GRMZM2G167336	8.38325e-10	GRMZM2G038821	0.00487882	GRMZM2G035805	3.16543e-08
				GRMZM2G088313	6.70489e-07	GRMZM2G013581	9.66627e-07	GRMZM2G160611	8.45981e-18	GRMZM2G074097	0.00222363
				GRMZM2G130764	0.00129235	GRMZM2G417125	0.0018279	GRMZM2G140339	0.00848835	GRMZM2G163578	0.00593322
				GRMZM2G017789	0.00165893	GRMZM2G092981	0.00108595	GRMZM2G137713	6.79658e-07	GRMZM5G861357	0.00396805
				GRMZM2G151521	0.000120533	AC210204.3_FG002	0.000835139	GRMZM2G006252	0.0062437	GRMZM2G088601	5.76605e-06
				GRMZM5G881135	4.24809e-06	GRMZM2G179292	2.44765e-18	GRMZM2G099080	9.16896e-06	GRMZM2G440943	0.00112928
				GRMZM2G336761	1.87586e-10	GRMZM2G087901	0.000154679	GRMZM2G363913	0.00355244	GRMZM2G388855	0.00675661
				GRMZM5G854185	0.00191866	GRMZM2G173413	0.000128036	GRMZM2G096693	0.00945167	GRMZM2G168304	1.19839e-05
				GRMZM2G022052	0.0082515	GRMZM2G110279	0.000121276	GRMZM2G031925	0.00450951	GRMZM2G081515	2.68657e-05
				GRMZM2G142984	0.000136298	GRMZM2G069708	1.79584e-05	GRMZM2G100076	4.33294e-11	GRMZM2G076989	7.38891e-09
				GRMZM2G041065	0.00185297	GRMZM2G372102	1.53754e-09	GRMZM2G088313	2.53007e-05	GRMZM2G304091	0.00786416
				GRMZM2G135085	8.89645e-09	GRMZM2G043632	1.41185e-14	GRMZM2G130764	0.00013894	GRMZM2G000620	0.0016913
				GRMZM2G159246	2.09275e-13	GRMZM2G006468	4.05335e-07	GRMZM2G017789	6.66309e-05	GRMZM2G029587	0.00173364
				GRMZM2G131329	0.00295822	GRMZM2G159581	1.82247e-15	GRMZM2G151521	0.000836956	GRMZM2G169458	1.26578e-16
				GRMZM2G169044	0.00142074	GRMZM2G152975	2.52267e-21	GRMZM2G081155	0.00956513	GRMZM2G351330	2.96174e-05
				GRMZM2G061184	0.00733902	GRMZM2G087918	1.52013e-09	GRMZM5G881135	2.69674e-11	GRMZM2G029029	0.000367507
				GRMZM2G028685	0.000628563	GRMZM5G806774	0.00247008	GRMZM2G336761	4.52292e-07	GRMZM2G307368	0.00555835
				GRMZM2G034511	0.00147913	GRMZM2G096048	7.12953e-09	GRMZM5G854185	0.000193372	GRMZM2G044947	0.00617343
				GRMZM2G133952	0.00136087	GRMZM2G137861	4.19885e-13	GRMZM2G022052	0.000483476	GRMZM2G064663	6.67098e-09
				GRMZM2G039009	0.0035451	GRMZM2G140811	0.000980275	GRMZM2G142984	0.000362248	GRMZM5G826658	7.59546e-06
				GRMZM2G026050	0.00573303	GRMZM2G006229	7.34988e-08	GRMZM2G041065	0.00681673	GRMZM2G145962	1.2543e-16
				GRMZM2G055143	1.50082e-05	GRMZM5G802899	3.56293e-10	GRMZM2G034631	0.00355118	GRMZM2G177424	3.19485e-16
				GRMZM2G117230	7.52041e-05	GRMZM2G436707	2.61271e-05	GRMZM2G135085	2.70353e-11	GRMZM2G373420	0.000230482
				GRMZM2G162295	0.00485049	GRMZM2G493549	1.01173e-05	GRMZM2G159246	7.67191e-07	GRMZM2G501450	0.00488506
				GRMZM2G481005	0.000930481	GRMZM2G064202	0.00504767	GRMZM2G131329	0.00482569	GRMZM2G066618	0.00483821
				GRMZM2G128256	0.00307014	GRMZM2G009320	5.26214e-11	GRMZM2G169044	0.00411686	GRMZM2G062129	1.76233e-09
				GRMZM2G071119	0.000965893	GRMZM2G104449	0.00164416	GRMZM2G028685	0.000187923	GRMZM5G878558	9.82206e-07
				GRMZM2G419563	1.10335e-06	GRMZM2G029546	5.65402e-11	GRMZM2G034511	5.52895e-05	GRMZM2G092497	9.68695e-06
				GRMZM5G874955	0.000973486	AC207342.3_FG008	0.00749482	GRMZM2G075719	0.00529243	GRMZM2G063438	0.00230656
				GRMZM2G139931	1.10115e-09	GRMZM2G047616	4.42604e-05	GRMZM2G133952	0.000562805	GRMZM2G079342	0.0031626
				GRMZM2G419267	0.00938256	GRMZM2G017555	1.41044e-06	GRMZM2G114131	0.00982695	AC226235.2_FG001	4.20924e-09
				AC199543.4_FG004	4.21128e-10	AC234159.1_FG002	0.000116015	GRMZM2G055143	1.76775e-06	GRMZM2G116632	2.07638e-06
				GRMZM2G149073	1.04878e-08	GRMZM2G134182	2.07571e-16	GRMZM2G117230	0.00158592	GRMZM2G077486	0.000673797
				GRMZM2G117281	2.00898e-06	AC233893.1_FG006	1.65331e-08	GRMZM2G117961	0.00516571	GRMZM2G066516	0.000882118
				GRMZM2G093347	0.000450374	GRMZM2G135739	0.00470782	GRMZM2G071119	5.10303e-05	GRMZM2G414813	0.00173597
				GRMZM2G000976	2.51696e-05	GRMZM2G157350	0.00252916	GRMZM2G419563	1.75202e-05	GRMZM2G056903	0.000976759
				GRMZM2G093164	7.38352e-08	GRMZM2G093186	0.00666219	GRMZM5G874955	0.000328278	GRMZM2G082894	0.000134918
				GRMZM2G001530	0.00396818	GRMZM5G891783	3.35535e-06	GRMZM2G139931	6.01949e-08	GRMZM2G162755	0.000133756
				GRMZM2G147917	2.80941e-05	GRMZM2G426888	4.2959e-10	GRMZM2G117811	0.0083507	GRMZM2G099328	0.00022465
				GRMZM2G104795	4.95904e-05	GRMZM2G152796	0.00663024	AC199543.4_FG004	0.000235779	GRMZM5G822829	4.43344e-08
				GRMZM2G062638	0.000187957	GRMZM2G095562	1.90977e-06	GRMZM2G319649	0.000956002	GRMZM2G028132	0.00733764
				GRMZM5G883417	1.66367e-07	GRMZM2G319109	0.000180465	GRMZM2G004396	0.00906584	GRMZM5G872502	0.000809193
				AC210848.3_FG004	9.12352e-05	GRMZM2G016602	0.00264993	GRMZM2G149073	5.05515e-09	GRMZM2G146437	9.16896e-06
				GRMZM2G067350	1.14452e-08	GRMZM2G122793	1.28308e-10	GRMZM2G117281	2.65581e-06	GRMZM2G069298	1.26391e-09
				GRMZM2G144615	0.00784645	GRMZM2G159632	1.83767e-09	GRMZM2G096020	0.00304846	GRMZM5G839422	5.45653e-08
				GRMZM2G019971	0.00134483	GRMZM2G007907	0.00313357	GRMZM2G093347	0.00405753	GRMZM2G382106	0.00161513
				GRMZM2G095898	1.20591e-07	GRMZM2G082544	3.48995e-06	GRMZM2G000976	1.7567e-05	GRMZM2G428964	0.00103186
				GRMZM2G704285	1.56382e-07	GRMZM2G018612	2.2251e-06	GRMZM2G093164	0.00271261	GRMZM2G100714	0.00107839
						GRMZM2G148884	0.000591801	GRMZM2G001530	0.00558717	GRMZM2G018885	0.0083612
						GRMZM2G060183	0.000119863	GRMZM2G147917	0.000688269	GRMZM2G095727	1.25905e-05
						GRMZM2G099981	1.49253e-05	GRMZM2G104795	2.85123e-05	GRMZM2G063342	3.52154e-06
						GRMZM2G079381	7.18957e-05	GRMZM2G062638	6.83161e-06	GRMZM2G101062	0.000940451
						GRMZM2G098279	8.41017e-07	GRMZM5G883417	4.50175e-05	GRMZM2G394968	1.25766e-09
						GRMZM5G888696	3.1715e-05	AC210848.3_FG004	0.00056021	GRMZM2G146234	0.000552433
						GRMZM2G148864	1.53973e-17	GRMZM2G067350	2.84057e-09	GRMZM2G067908	0.000514025
						GRMZM2G019106	1.09573e-05	GRMZM2G141202	0.00756499	GRMZM2G142870	0.00051095
						GRMZM2G017319	6.37821e-05	GRMZM2G019971	0.000956002	GRMZM2G157168	0.000390332
						GRMZM2G100794	0.000438504	GRMZM2G048013	0.00614497	GRMZM2G009792	5.35306e-13
						GRMZM2G107886	5.76943e-13	GRMZM2G012220	0.000575784	GRMZM2G102838	1.75167e-11
						GRMZM2G359038	1.03502e-12	GRMZM2G396550	0.00313567	GRMZM2G129019	8.00273e-08
						GRMZM2G158662	2.51748e-07	GRMZM2G095898	6.26068e-10	GRMZM2G465133	0.00300451
						GRMZM2G168335	8.06879e-06	GRMZM2G704285	1.55141e-06	GRMZM2G134066	0.000702122
						GRMZM2G181000	3.90113e-05			GRMZM2G004161	0.00677023
						GRMZM2G117706	7.11967e-08			GRMZM2G077181	0.000954487
						GRMZM2G046849	6.65303e-06			GRMZM2G375310	0.000697272
						GRMZM2G151983	0.00260325			GRMZM5G862882	8.19473e-05
						GRMZM2G090675	3.60997e-18			GRMZM2G042127	5.04921e-06
						GRMZM2G129954	1.29894e-12			GRMZM5G822593	5.27164e-07
						GRMZM2G475882	0.00865975			GRMZM2G337706	8.02894e-09
						GRMZM2G424832	0.000871913			GRMZM2G148441	1.27833e-06
						GRMZM2G443888	7.10233e-25			GRMZM2G169321	0.000314366
						GRMZM2G345717	8.8891e-08			GRMZM2G051185	2.91679e-06
						GRMZM2G017386	0.00108831			GRMZM2G006363	0.00578589
						GRMZM2G142751	1.39775e-14			GRMZM2G060647	0.000375823
						GRMZM2G080044	1.13658e-08			GRMZM2G399948	0.00302438
						GRMZM2G018375	1.5423e-10			GRMZM2G367668	0.00262029
						GRMZM2G023152	2.58207e-13			GRMZM5G888620	0.00151359
						GRMZM2G068158	4.97644e-05			GRMZM2G154449	1.01541e-06
						GRMZM2G471304	0.000733291			GRMZM2G051059	1.46969e-05
						AC217910.3_FG001	4.29351e-06			GRMZM2G154881	1.35382e-06
						GRMZM2G172826	7.80969e-31			GRMZM5G823673	2.16038e-15
						GRMZM2G359127	0.0025993			GRMZM5G800014	0.00497429
						GRMZM2G346138	6.19693e-06			GRMZM2G432390	0.00150428
						GRMZM2G123922	1.20764e-07			GRMZM2G333923	0.00181738
						GRMZM2G002874	0.00911264			GRMZM2G039841	7.08826e-14
						GRMZM2G402092	1.51282e-19			GRMZM2G016622	5.49034e-12
						GRMZM2G009869	0.000657824			GRMZM2G070167	4.00295e-05
						GRMZM2G099463	0.000890555			GRMZM2G172098	0.000297272
						GRMZM2G162276	9.42512e-07			GRMZM2G070011	2.22605e-20
						GRMZM2G012546	4.4002e-16			GRMZM2G022266	6.56201e-09
						GRMZM2G167758	7.57994e-14			GRMZM2G000219	0.00823566
						GRMZM2G053466	5.8656e-07			GRMZM2G047800	0.00191504
						GRMZM2G098999	0.00186682			GRMZM2G099086	2.23129e-06
						GRMZM2G372074	1.50721e-24			GRMZM5G888196	9.74203e-07
						GRMZM2G015049	6.98829e-07			GRMZM2G140231	0.00125625
						GRMZM2G401511	0.00284592			GRMZM2G317386	6.17102e-05
						GRMZM2G136139	1.66827e-08			GRMZM2G096904	6.24086e-06
						GRMZM2G106752	2.38392e-18			GRMZM2G016084	3.48863e-06
						GRMZM2G024517	0.000182626			GRMZM2G092804	8.29446e-13
						GRMZM2G019641	0.00659291			GRMZM2G477846	8.18863e-12
						GRMZM2G040517	1.14786e-05			GRMZM2G136106	1.36159e-06
						GRMZM2G149567	0.00611005			GRMZM2G416484	0.0027477
						GRMZM2G073884	6.18227e-13			GRMZM2G149580	3.06323e-08
						GRMZM2G324390	7.1823e-10			GRMZM2G094978	0.00645788
						GRMZM2G095492	3.8232e-06			GRMZM2G160463	0.000123411
						GRMZM2G011079	0.00332256			GRMZM2G156004	1.13035e-08
						GRMZM2G055704	3.73971e-12			GRMZM2G118490	0.005937
						GRMZM2G098517	2.93193e-07			GRMZM2G038243	1.05386e-08
						GRMZM2G069098	0.00731474			GRMZM2G154508	2.05919e-06
						GRMZM2G009785	0.00029296			GRMZM2G060866	0.000575784
						GRMZM2G413113	1.28336e-07			GRMZM2G048907	5.13206e-17
						GRMZM2G013617	7.34922e-09			GRMZM2G134545	0.000638096
						GRMZM2G151903	0.000720985			AC234157.1_FG002	1.89067e-07
						GRMZM2G043295	1.61868e-05			GRMZM2G033894	0.00821185
						GRMZM2G157760	1.9251e-07			GRMZM2G120657	0.000827712
						GRMZM2G118959	6.27526e-09			GRMZM2G171390	2.28498e-17
						GRMZM2G017229	5.70479e-11			GRMZM2G002173	0.000405693
						GRMZM2G045027	2.03514e-05			GRMZM2G180775	0.00902845
						GRMZM2G135381	7.30929e-05			GRMZM2G169699	1.21672e-05
						GRMZM2G042171	8.34266e-24			GRMZM2G098520	3.91663e-06
						GRMZM2G161506	7.59346e-08			GRMZM2G142898	0.000880685
						GRMZM2G154509	0.00193402			GRMZM2G076987	0.00925381
						GRMZM5G822888	0.00101445			GRMZM2G346865	0.000222938
						GRMZM2G073054	0.00170961			GRMZM2G457621	1.6159e-09
						GRMZM2G023557	0.000125508			GRMZM2G058760	0.00350648
						GRMZM2G020740	3.69603e-13			GRMZM2G327686	9.58625e-07
						GRMZM2G125918	0.0051754			GRMZM2G130379	2.30303e-05
[truncated: 2,193 more rows]

## Sheet: M defined genes
Genes defined as meiocyte genes in Zea mays B73 samples
M/A>2 or/and A/M<4 in genes both A/S>=2 and M/S>=2, in genes DE higher in M or A vs. S
gene ID	meiosis candidate	named maize genes	name (biomart)	interpro description
GRMZM2G046676				Snf7
GRMZM2G039650				Double-stranded RNA-binding
GRMZM2G029912				Fatty acid hydroxylase
GRMZM2G174343				Phosphatidic acid phosphatase type 2/haloperoxidase
GRMZM2G166671				Kelch repeat type 1
GRMZM5G892094
GRMZM5G800286
GRMZM2G061704				Zinc finger, RING-type
GRMZM2G037823
GRMZM2G037639
GRMZM2G165836
GRMZM2G091176				UDP-glucuronosyl/UDP-glucosyltransferase
GRMZM2G172099				Lipase, GDSL
GRMZM2G055450				ENTH/VHS
GRMZM2G405133
GRMZM2G460246
GRMZM2G007300				Ubiquitin-conjugating enzyme, E2
GRMZM2G009717				F-box domain, cyclin-like
GRMZM2G168119				CS-like domain
GRMZM2G063550				UDP-glucuronosyl/UDP-glucosyltransferase
GRMZM2G123544
GRMZM2G171650				Transcription factor, MADS-box
GRMZM2G027797				WD4 repeat
AC209784.3_FG007				Heat shock protein Hsp7
GRMZM5G860569
GRMZM2G352618
GRMZM2G328795				Meiosis specific protein SPO22
GRMZM2G106622				GRAM
GRMZM2G122447				VQ
GRMZM2G306376
GRMZM2G054833				Ubiquitin system component Cue
GRMZM2G131683				DEP domain
GRMZM2G133512				DNA-directed RNA polymerase, subunit 2, domain 6
GRMZM2G019284
GRMZM2G348909				IQ motif, EF-hand binding site
AC166636.1_FG008				Ras GTPase
AC191575.2_FG001				HAD-superfamily hydrolase, subfamily IA, variant 3
GRMZM2G173424				Recoverin
GRMZM2G043584				Protein kinase, catalytic domain
GRMZM2G092152				Domain of unknown function DUF1794
GRMZM2G020766				K+ potassium transporter
GRMZM2G066578				Fatty acid hydroxylase
GRMZM5G877815				Ubiquitin
GRMZM2G176495				C2 calcium-dependent membrane targeting
GRMZM2G104999				Inosine/uridine-preferring nucleoside hydrolase
GRMZM2G067373				DEP domain
GRMZM5G829897				Lipase, GDSL
GRMZM2G053600				Protein of unknown function DUF292, eukaryotic
GRMZM2G340065				Granulin
GRMZM2G148930				Wound-induced protein, Wun1
GRMZM2G079417
GRMZM2G064608				Zinc finger, Zim17-type
GRMZM2G499601
GRMZM2G312419				SANT, DNA-binding
GRMZM2G153536				Aminotransferase, class IV
GRMZM2G453111
GRMZM2G062416				Phosphatidate cytidylyltransferase
GRMZM2G554145
GRMZM2G067424				UDP-glucuronosyl/UDP-glucosyltransferase
GRMZM2G098203				Protein of unknown function DUF1664
GRMZM5G834697				Protein kinase, catalytic domain
GRMZM5G822180				Plant lipid transfer protein/hydrophobic protein, helical domain
GRMZM2G347541				Protease-associated domain, PA
AC194341.4_FG004				F-box domain, cyclin-like
GRMZM2G136662				Actin-like
GRMZM2G007736				Trehalose-phosphatase
GRMZM2G105368
GRMZM2G177878				Poly(ADP-ribose) polymerase, catalytic domain
GRMZM2G312434				Pentatricopeptide repeat
GRMZM2G019621				Chaperonin clpA/B
GRMZM2G092167
GRMZM2G170890				Tetratricopeptide-like helical
GRMZM2G049041				Machado-Joseph disease protein MJD
GRMZM2G129150				Zinc finger, RING-type
GRMZM2G009214				Ribosomal protein L34e
GRMZM2G121066				Mannose-6-phosphate isomerase, type I
GRMZM2G107985
GRMZM2G165290				Pentatricopeptide repeat
GRMZM2G010306				Dynamin, GTPase domain
GRMZM2G106412
GRMZM2G163572				Histone deacetylase superfamily
GRMZM2G310739				Glycoside hydrolase, family 17
GRMZM2G389557				No apical meristem (NAM) protein
GRMZM2G532534				Zinc finger, GATA-type
GRMZM2G423636				Ribosome maturation factor RimP
GRMZM2G342687
GRMZM2G081924				3'-5' exonuclease
GRMZM2G078576				Dymeclin
GRMZM2G100058				Pentatricopeptide repeat
GRMZM2G005461				Ubiquitin
GRMZM2G001342
GRMZM2G110531				BTB/POZ-like
GRMZM2G081829				Zinc finger, RING-type
GRMZM2G145123				Zinc finger, RING-type
GRMZM2G028054				SANT, DNA-binding
GRMZM2G317160				Pathogenesis-related transcriptional factor/ERF, DNA-binding
GRMZM2G150862				PAK-box/P21-Rho-binding
GRMZM2G055464	RAD51			DNA recombination and repair protein Rad51, C-terminal
GRMZM2G181542				Acyl carrier protein (ACP)
GRMZM2G347315
GRMZM2G012455				Heat shock protein Hsp2
GRMZM2G110242				Transcription factor, TCP
GRMZM5G868061				BZR1, transcriptional repressor
GRMZM2G104332
GRMZM2G004679
GRMZM5G812555				Xanthine/uracil/vitamin C permease
GRMZM2G085038				Protein kinase, catalytic domain
GRMZM2G458549				Galactokinase
GRMZM2G077256
AC191771.3_FG008
GRMZM2G040964				Protein kinase, catalytic domain
GRMZM2G014303				Choline/ethanolamine kinase
GRMZM2G130738
GRMZM2G447056				Peptidase C19, ubiquitin carboxyl-terminal hydrolase 2
GRMZM2G384592
GRMZM2G030013				K Homology
GRMZM2G103873
GRMZM2G091578				Peptidase S8/S53, subtilisin/kexin/sedolisin
GRMZM2G122656				Nucleic acid-binding, OB-fold
GRMZM2G148249				SNF2-related
GRMZM2G432075				Stem cell self-renewal protein Piwi
GRMZM2G144146				Phox/Bem1p
GRMZM2G058568
GRMZM2G456487				Protein kinase, catalytic domain
GRMZM2G032628		ae1 (amylose extender1)	SBE1	Glycoside hydrolase, family 13, N-terminal
GRMZM2G331701				Heat shock protein Hsp2
GRMZM2G108144				Porin, eukaryotic type
GRMZM2G004898
GRMZM2G159700				Protein of unknown function DUF861, cupin-3
GRMZM2G122543				Poly(ADP-ribose) polymerase, catalytic domain
GRMZM2G065950				Translocon-associated protein (TRAP), alpha subunit
GRMZM2G022777		gpm464 (LOC127344)		ATPase, AAA+ type, core
GRMZM2G038851				Ubiquitin-conjugating enzyme, E2
GRMZM2G070087				Phosphate permease
GRMZM2G074356				Inhibitor of apoptosis-promoting Bax1 related
GRMZM2G480705
GRMZM2G312654				GYF
GRMZM2G054969
GRMZM2G383807				Protein phosphatase 2C, manganese/magnesium aspartate binding site
GRMZM2G170520				Zinc finger, C2H2-type
GRMZM2G351599				Oligosaccharyl transferase, STT3 subunit
GRMZM2G368658				RNA helicase, ATP-dependent, DEAD-box, conserved site
GRMZM2G042040				Membrane-associated, eicosanoid/glutathione metabolism (MAPEG) protein
GRMZM2G111872				Heavy metal transport/detoxification protein
GRMZM2G146337				Protein of unknown function DUF25
GRMZM2G063306				Major facilitator superfamily MFS-1
GRMZM2G093441				Epoxide hydrolase-like
GRMZM2G380152				Ribosomal protein S2
AC235543.1_FG003
GRMZM2G079944				Adenylate kinase
GRMZM2G122666				Small GTP-binding protein
GRMZM2G459503				Domain of unknown function DUF2431
AC149818.2_FG001				Ras GTPase
GRMZM2G009106	ASK1/3			SKP1 component
GRMZM2G059937				Porin, eukaryotic type
GRMZM2G457003				Protein of unknown function DUF869, plant
GRMZM2G410033				Tryptophan/tyrosine permease
GRMZM2G180384				Proteasome maturation factor UMP1
GRMZM2G161905				Glutathione S-transferase, N-terminal
GRMZM2G140594				Frigida-like
GRMZM2G147332				Oxysterol-binding protein
GRMZM2G353905				Glycosyl transferase, family 48
GRMZM5G893782				RabGAP/TBC
GRMZM2G350711				BTB/POZ-like
GRMZM2G026918
GRMZM2G042343				RNA recognition motif, RNP-1
GRMZM2G047129				Lipase, GDSL
GRMZM2G157316				Ubiquitin-associated/translation elongation factor EF1B, N-terminal
GRMZM2G467339
GRMZM2G145061				Oxoglutarate/iron-dependent oxygenase
GRMZM2G000614				ABC transporter-like
GRMZM2G049068				Protein of unknown function DUF1618
GRMZM2G064360				Glycoside hydrolase, family 19, catalytic
GRMZM5G858653				Malate transporter, aliminium toerance
GRMZM2G039870				Pathogenesis-related transcriptional factor/ERF, DNA-binding
GRMZM2G180552
GRMZM5G827575
GRMZM2G179155
GRMZM2G032528
GRMZM2G142660				EXS, C-terminal
GRMZM2G152774				3'-5' exonuclease
GRMZM2G095595
GRMZM2G171170				3'-5' exonuclease
GRMZM5G815358
GRMZM2G103546				Aldehyde dehydrogenase NAD(P)-dependent
GRMZM2G142693				EF-hand-like domain
GRMZM2G051466
GRMZM2G063001
GRMZM2G064993				Annexin
GRMZM2G089086				Mg2+ transporter protein, CorA-like
GRMZM2G159544				Glutamate/phenylalanine/leucine/valine dehydrogenase, C-terminal
GRMZM5G870959			serk1	Protein kinase, catalytic domain
GRMZM2G047167				Zinc finger, RING-type
GRMZM2G049288				Heat shock protein DnaJ, N-terminal
GRMZM2G363253				Zinc finger, RING-type
GRMZM2G047095				Ferrochelatase
GRMZM2G045330				Protein kinase, catalytic domain
GRMZM2G007060				Interferon-related developmental regulator, N-terminal
GRMZM2G151122				D-galactoside/L-rhamnose binding SUEL lectin
GRMZM2G090374
GRMZM2G347314
GRMZM5G817403
GRMZM2G108589				Transcription factor jumonji/aspartyl beta-hydroxylase
GRMZM2G055629
GRMZM2G022686				SANT, DNA-binding
GRMZM2G152000				Zinc finger, RING-type
GRMZM2G060324				Signal recognition particle, SRP54 subunit, GTPase
GRMZM5G822970	MUS82			DNA repair nuclease, XPF-type/Helicase
GRMZM2G426213
GRMZM2G107639				Aminotransferases, class-I, pyridoxal-phosphate-binding site
GRMZM5G801651				Choline transporter-like
GRMZM2G146225				Histone H1/H5
GRMZM2G002961				Pleckstrin homology
GRMZM2G361518				Argonaute/Dicer protein, PAZ
GRMZM2G047777				F-box domain, cyclin-like
GRMZM2G135481
GRMZM2G011951				Plastocyanin-like
GRMZM2G139941				Zinc finger, RING-type
GRMZM2G020382
GRMZM5G878913
GRMZM2G149940				Transcriptional factor B3
GRMZM2G035839				Protein of unknown function DUF593
GRMZM5G876597
GRMZM2G112535				Transcriptional coactivator p15
GRMZM2G103764
GRMZM2G027193				Protein of unknown function DUF962
GRMZM2G134497				GOLD
GRMZM2G300135				Senescence/spartin-associated
GRMZM5G896604				Protein of unknown function DUF3511
GRMZM2G040359				Lipase, GDSL
GRMZM2G134889		pdi3 (protein disulfide isomerase3)	PDIL1-3	Thioredoxin
GRMZM2G091243				Protein kinase, catalytic domain
GRMZM2G050407				Protein of unknown function DUF1644
GRMZM2G181453				RNA recognition motif, RNP-1
GRMZM2G153899				Protein of unknown function DUF2343
GRMZM2G090152				Glycosyl transferase, family 14
GRMZM2G105844				Expansin
GRMZM2G108509				Paired amphipathic helix
GRMZM2G051806				Hexokinase
GRMZM2G109496				Protein phosphatase 2C, manganese/magnesium aspartate binding site
GRMZM2G178289
GRMZM2G056920				Zinc finger, CCCH-type
GRMZM2G066024				Fructose-bisphosphate aldolase, class-I
GRMZM2G116087				Chorismate mutase, AroQ class, eukaryotic type
GRMZM2G101499			sbp3	Transcription factor, SBP-box
GRMZM2G121229				Uncharacterised protein family Ycf36
GRMZM2G054300				Haem peroxidase, plant/fungal/bacterial
GRMZM2G534116
GRMZM2G022065				Zinc finger, RING/FYVE/PHD-type
GRMZM5G899428				CcmE/CycJ protein
GRMZM2G105436				Putative oxygen-independent coproporphyrinogen III oxidase
GRMZM2G043884				Glycosyl transferase, family 8
GRMZM5G878732				Zinc finger, RING-type
GRMZM2G384386				Pathogenesis-related transcriptional factor/ERF, DNA-binding
GRMZM2G360523				SANT, DNA-binding
GRMZM2G468111
GRMZM2G107457				Methyltransferase type 12
GRMZM2G387076				Synaptobrevin
GRMZM2G074094				SET domain
GRMZM2G069525				SANT, DNA-binding
GRMZM2G037452
GRMZM2G055667				Beta-hydroxyacyl-(acyl-carrier-protein) dehydratase FabZ
GRMZM2G421513
GRMZM2G090647				Proteasome-interacting thioredoxin-like domain, C-terminal
GRMZM2G040920				Glycosyl transferase, family 14
GRMZM2G161680				Transcription factor CBF/NF-Y/archaeal histone
GRMZM2G023813			ARF31	Transcriptional factor B3
GRMZM2G157580				Protein of unknown function SprT
GRMZM2G062683				Protein kinase, catalytic domain
GRMZM2G153456
GRMZM2G016275				Putative thiol-disulphide oxidoreductase DCC
GRMZM2G004138				O-methyltransferase, family 3
GRMZM2G015804				Glycoside hydrolase, family 1
GRMZM2G433624				AMP-dependent synthetase/ligase
GRMZM2G399901				Zinc finger, CCCH-type
GRMZM2G003835
GRMZM2G550995
GRMZM2G070849				SANT, DNA-binding
GRMZM2G012178				Armadillo-like helical
GRMZM2G178595				E2F-associated phosphoprotein, C-terminal
GRMZM2G079162
GRMZM2G046558				Putative esterase
GRMZM2G151826				Histone H2A
GRMZM2G146670			vdac1b	Porin, eukaryotic type
GRMZM2G071630			GAPC3	Glyceraldehyde-3-phosphate dehydrogenase, type I
GRMZM5G824405				Phosphoglycerate/bisphosphoglycerate mutase, active site
GRMZM2G160752
GRMZM2G398107				Pyridoxal phosphate (active vitamin B6) biosynthesis, pyridoxal kinase
GRMZM2G145085				Transcription initiation factor IIF, alpha subunit
GRMZM2G031094				Dual specificity phosphatase
GRMZM2G075051				Ras GTPase
GRMZM5G876285			PRO3	Profilin/allergen
GRMZM2G000380
GRMZM2G312672				SWIB/MDM2 domain
GRMZM2G453296				Protein phosphatase 2C-related
GRMZM2G078314				Histone H3
GRMZM2G031958				F-box domain, cyclin-like
GRMZM2G390160
GRMZM2G008468				Vesicle transport protein, Got1/SFT2-like
GRMZM2G378547				Protein kinase, catalytic domain
GRMZM2G049173
GRMZM2G108338				Short-chain dehydrogenase/reductase SDR
GRMZM2G047969
GRMZM2G016521				Protein of unknown function DUF761, plant
GRMZM2G104353				RNA recognition motif, RNP-1
GRMZM2G005103				Glycosyl transferase, family 8
GRMZM2G165695
GRMZM2G010011				Zinc finger, DHHC-type
GRMZM2G568290
GRMZM2G134054				Metallo-dependent phosphatase
GRMZM2G179462				Uncharacterised protein family UPF57
GRMZM2G086136				Coatomer, epsilon subunit
GRMZM2G006578				Basic-leucine zipper (bZIP) transcription factor
GRMZM2G451483				Peptidase M41
GRMZM2G318033				Protein of unknown function Cys-rich
GRMZM2G017400				Protein of unknown function DUF1645
GRMZM2G003715				No apical meristem (NAM) protein
GRMZM5G816432				Phosphoribosyltransferase
GRMZM2G001875				SANT, DNA-binding
GRMZM2G108898				Protein of unknown function DUF1637
GRMZM2G156785		hmg3 (high mobility group protein3)		High mobility group, superfamily
GRMZM2G014187
GRMZM2G346278	MER3=RCK			DNA/RNA helicase, C-terminal
GRMZM2G157855				Zinc finger, RING-type
GRMZM2G087186		pdc3 (pyruvate decarboxylase3)	PDC3	Thiamine pyrophosphate enzyme, C-terminal TPP-binding
GRMZM2G045534				Citrate synthase-like
GRMZM2G004946				SEC7-like
GRMZM2G124365				Chorismate mutase, AroQ class, eukaryotic type
GRMZM2G131167				RNA recognition motif, RNP-1
AC212898.2_FG006
GRMZM2G138340				Basic-leucine zipper (bZIP) transcription factor
GRMZM2G125954				F-box domain, cyclin-like
GRMZM2G149756				Pathogenesis-related transcriptional factor/ERF, DNA-binding
GRMZM2G155096		IDP1433 (LOC1193622)
GRMZM2G373928			ZCN14	Phosphatidylethanolamine-binding, conserved site
GRMZM2G121228				Protein kinase, catalytic domain
GRMZM2G007057				Ubiquitin-conjugating enzyme, E2
GRMZM2G074017				ATPase inhibitor, IATP, mitochondria
GRMZM2G026922
GRMZM2G046686				Hexokinase
GRMZM2G165961				PMR5 N-terminal domain
GRMZM2G147399				Early nodulin 93 ENOD93 protein
GRMZM2G012928				Proteinase inhibitor I13, potato inhibitor I
GRMZM2G160279				Pumilio RNA-binding repeat
GRMZM2G359566				Villin headpiece
GRMZM2G094632				Plant lipid transfer protein/hydrophobic protein, helical domain
GRMZM2G534485
GRMZM2G121166				Maf1 regulator
GRMZM2G089767				Adenosine kinase
GRMZM2G488300
GRMZM2G074908				SANT, DNA-binding
GRMZM2G587543
GRMZM2G174906
GRMZM2G072855			H4C13	Histone H4
GRMZM2G139773				BRO1 domain
GRMZM2G311233				Ankyrin repeat
GRMZM2G180435
GRMZM2G381842
GRMZM2G069405				RNA recognition motif, RNP-1
GRMZM2G009948				Ran-interacting Mog1 protein
GRMZM2G171942				Zinc finger, CCCH-type
GRMZM2G143590	ZYP1a+b
GRMZM2G406099
GRMZM2G035063				GroES-like
GRMZM2G135337				Ubiquitin/SUMO-activating enzyme E1
GRMZM2G047533				Alpha/beta hydrolase fold-1
GRMZM2G417402				Zinc finger, U1-type
GRMZM2G180044				Coiled-coil domain containing protein 19, C-terminal
GRMZM2G146143
GRMZM2G148881		IDP1628 (LOC1277999)		Optic atrophy 3-like
GRMZM2G130912
GRMZM5G832772			MRP2	ABC transporter, transmembrane domain
GRMZM5G808366			ARF5	Transcriptional factor B3
GRMZM2G104204				Homeobox
GRMZM2G470882				Ferritin-related
GRMZM2G418160				Root hair defective 3 GTP-binding
GRMZM5G814154
GRMZM2G044472				Lecithin:cholesterol acyltransferase
GRMZM2G017629				Plant disease resistance response protein
GRMZM2G099619				ABC transporter-like
GRMZM2G050418
GRMZM2G010783
GRMZM5G837822				Glycoside hydrolase, family 18, catalytic domain
GRMZM2G431030
GRMZM2G305406
GRMZM2G456626		lpa2 (low phytic acid2)	ITPK1	Inositol 1, 3, 4-trisphosphate 56-kinase
GRMZM2G041369				Lecithin:cholesterol acyltransferase
GRMZM2G002863				Pentatricopeptide repeat
GRMZM2G044834
GRMZM2G005980				Pentatricopeptide repeat
GRMZM2G071688				Protein of unknown function DUF3
GRMZM2G047372				Protein of unknown function DUF16, transmembrane
GRMZM2G011098				Glycolipid transfer protein, GLTP
GRMZM2G172596				Gibberellin regulated protein
GRMZM2G086210				Glucose-methanol-choline oxidoreductase, N-terminal
GRMZM2G065157
GRMZM5G800211
GRMZM2G149392
GRMZM2G139903				Copper chaperone SCO1/SenC
GRMZM2G158885				GOLD
GRMZM2G039094				MATH
GRMZM2G066171				Zinc finger, RING-type
GRMZM2G104316
GRMZM2G143211				WD4 repeat
GRMZM2G005253				Protein of unknown function DUF569
GRMZM2G134230
GRMZM2G074306
GRMZM2G427408				DNA-binding SAP
GRMZM2G154626				F-box domain, cyclin-like
GRMZM2G129620				Glycosyl transferase, family 2
GRMZM2G165220
GRMZM2G027351				Protein kinase, catalytic domain
GRMZM2G129973				Phox/Bem1p
GRMZM2G109618	DMC1			DNA repair Rad51/transcription factor NusA, alpha-helical
GRMZM2G064320				RNA recognition motif, RNP-1
GRMZM2G140994				Zinc finger, RanBP2-type
GRMZM2G301909
GRMZM2G068193				Protein kinase, catalytic domain
GRMZM2G701273
GRMZM2G037023
GRMZM2G395236				Serine hydrolase
GRMZM2G177432
GRMZM2G150251				Peptidase A22, presenilin signal peptide
GRMZM2G064949				Phospholipase/carboxylesterase
GRMZM2G442170				Tetratricopeptide TPR-1
GRMZM5G830085
GRMZM2G036832				Immunoglobulin-like fold
GRMZM5G882025
GRMZM2G412075				RNA recognition motif, RNP-1
GRMZM2G165901			RAB15	RNA recognition motif, RNP-1
GRMZM2G406643				Ubiquitin
GRMZM2G052105				Complex 1 LYR protein
GRMZM2G069911				Histone H1/H5
GRMZM2G174274				PAK-box/P21-Rho-binding
GRMZM2G393742				SNF2-related
GRMZM2G075039				K Homology
GRMZM2G075485				Heat shock protein DnaJ, N-terminal
GRMZM2G177942				Tat binding protein 1-interacting
GRMZM2G174667				Peptidase C48, SUMO/Sentrin/Ubl1
GRMZM2G036092				Helix-loop-helix DNA-binding
GRMZM2G055802				Proteinase inhibitor I12, Bowman-Birk
GRMZM2G126664				Pentatricopeptide repeat
GRMZM2G469483
GRMZM2G104078
GRMZM2G458423	PRD3
GRMZM2G032339			ZMM4	Transcription factor, K-box
GRMZM2G043417				Protein of unknown function DUF1637
GRMZM2G387227				Cyclin, N-terminal
GRMZM2G153977				Peptidase A1
GRMZM2G006678				Inorganic polyphosphate/ATP-NAD kinase, predicted
AC192367.2_FG002
GRMZM2G021605				Phosphoglycerate/bisphosphoglycerate mutase, active site
GRMZM2G173124				Zinc finger, CCCH-type
GRMZM2G031311				NAD-dependent epimerase/dehydratase
GRMZM5G892675				ABC transporter-like
GRMZM2G017804				Peptidase S1/S6, chymotrypsin/Hap
GRMZM2G018706
GRMZM2G448672				Protein kinase, catalytic domain
GRMZM2G033519				Disease resistance protein
GRMZM2G318794				Mitochondrial outer membrane translocase complex, subunit Tom22
GRMZM2G143625				Fatty acid desaturase, type 2
GRMZM2G430623
GRMZM2G009563				Ribosomal L11 methyltransferase, PrmA
GRMZM2G064163				Spermine synthase
GRMZM2G174696				Porin, eukaryotic type
AC198725.4_FG009				DNA-binding WRKY
GRMZM2G174249		gpm24 (LOC1279267)		Glycoside hydrolase, family 32
GRMZM2G138572				RNA recognition motif, RNP-1
AC207728.2_FG003				Protein of unknown function DUF625
GRMZM2G008287
AC198518.3_FG002				Sterile alpha motif
GRMZM2G545802
GRMZM5G801019				Stomatin
GRMZM2G027173				Engulfment/cell motility, ELMO
GRMZM5G876913		nad3 (NADH dehydrogenase subunit 3)	nad3	NADH:ubiquinone/plastoquinone oxidoreductase, chain 3
GRMZM2G133716	PS1
GRMZM2G102161		ZMM8 (putative MADS-domain transcription factor)	MADS5	Transcription factor, MADS-box
GRMZM2G122039				Ubiquinol-cytochrome C reductase hinge domain
GRMZM2G028014				F-box domain, cyclin-like
GRMZM2G127180
GRMZM2G110714				Phosphoenolpyruvate carboxylase, active site
GRMZM2G139650				Biogenesis of lysosome-related organelles complex-1, subunit 2
AC202915.3_FG002				Phosphoglycerate/bisphosphoglycerate mutase, active site
GRMZM2G078779				BURP
GRMZM2G129034			m27	Transcription factor, MADS-box
GRMZM2G065050
GRMZM2G077673				Nitrilase/cyanide hydratase and apolipoprotein N-acyltransferase
GRMZM2G059037	DIF1=SYN1=REC8			Rad21/Rec8 like protein, N-terminal
GRMZM2G036063				Plant lipid transfer protein/hydrophobic protein, helical domain
GRMZM2G152815				Zinc finger, RING-type
GRMZM2G142735				Pentatricopeptide repeat
GRMZM2G049109				Protein kinase, catalytic domain
GRMZM2G008047				Pectinesterase inhibitor
GRMZM2G171423				SPX, N-terminal
GRMZM2G417525
GRMZM5G854473				BolA protein
GRMZM2G478078				Myosin head, motor domain
GRMZM2G099622				Ankyrin repeat
GRMZM5G887922				Zinc finger, RING-type
GRMZM2G176995				C2 calcium-dependent membrane targeting
GRMZM2G525770
GRMZM2G177845				Pentatricopeptide repeat
GRMZM2G006981
GRMZM2G139073		si1 (silky1)	silky1	Transcription factor, MADS-box
GRMZM2G010348				Cytochrome c, class IA/ IB
GRMZM2G446363
GRMZM2G161450				Ubiquitin-conjugating enzyme E2C-binding protein
GRMZM5G895313				Zinc finger, CCHC-type
GRMZM2G453794				Glycosyl transferase, family 48
GRMZM2G159899
GRMZM2G115624				TMS membrane protein/tumour differentially expressed protein
GRMZM2G020998
GRMZM2G107689				Protein kinase, catalytic domain
GRMZM2G003354				Aldose 1-epimerase
GRMZM2G042539
GRMZM2G077316		aoc1 (allene oxide cyclase1)	aoc	Allene oxide cyclase
GRMZM2G700968
GRMZM2G176774				Galectin, carbohydrate recognition domain
GRMZM2G110726				CS-like domain
GRMZM2G078264				Pentatricopeptide repeat
GRMZM5G860226				Thioesterase superfamily
GRMZM2G460581
GRMZM2G417229				ZF-HD homeobox protein, Cys/His-rich dimerisation domain
GRMZM2G091656				Transcription factor GRAS
GRMZM2G021233				SNF2-related
GRMZM2G061777				Aldehyde dehydrogenase, N-terminal
GRMZM2G127160				EGF-like, alliinase
GRMZM2G070304				Phospholipid/glycerol acyltransferase
GRMZM2G304362				Ribonucleotide reductase large subunit, C-terminal
GRMZM5G850997				Zinc finger, RING-type
GRMZM2G138060			sugary1	Glycoside hydrolase, family 13, N-terminal
GRMZM2G154685				Peptidyl-prolyl cis-trans isomerase, FKBP-type
GRMZM2G439198
GRMZM2G113631				Protein of unknown function DUF569
GRMZM2G075562				Zinc finger, B-box
GRMZM2G173910				PI31 proteasome regulator
GRMZM2G181254				Transcriptional factor B3
GRMZM2G122706				Domain of unknown function DUF629
GRMZM2G075386
GRMZM5G858784				Carotenoid oxygenase
GRMZM2G084491				Patched
GRMZM2G044531				Protein kinase, catalytic domain
GRMZM5G891058
GRMZM2G179733				Zinc finger, TRAF-type
GRMZM2G135073				Protein kinase, catalytic domain
GRMZM2G031607				SGS
GRMZM2G040003
GRMZM2G092091		gpm693 (LOC119316)		Helix-loop-helix DNA-binding
GRMZM2G117357				Crotonase, core
GRMZM2G035476
GRMZM2G098167				Heat shock protein Hsp2
GRMZM2G081644
GRMZM2G092609				Basic-leucine zipper (bZIP) transcription factor
GRMZM2G046382				Heat shock protein Hsp2
GRMZM5G802801				Heat shock protein Hsp7
GRMZM2G466578				Pentatricopeptide repeat
GRMZM2G155422				Zinc finger, LSD1-type
GRMZM2G152921				Reticulon
GRMZM2G035651				NLI interacting factor
GRMZM2G036288				Tify
GRMZM2G018820				Glycerophosphoryl diester phosphodiesterase
GRMZM2G020429				Uridine kinase
GRMZM2G134563				Tetratricopeptide-like helical
GRMZM2G451672				Patatin/Phospholipase A2-related
GRMZM5G807931
GRMZM2G153863				Ribosomal protein L21
GRMZM2G011784				Peptidase S1, serine carboxypeptidase
GRMZM2G054020				Band 7 protein
GRMZM2G169890			SODCC.3	Superoxide dismutase, copper/zinc binding
GRMZM5G827398				Calcium-binding EF-hand
AC219190.3_FG002				Expansin
GRMZM2G028500
GRMZM2G365160				DAHP synthetase, class II
GRMZM2G001048				Transcriptional factor B3
GRMZM2G011559				NSF attachment protein
GRMZM2G111022
GRMZM2G097804
GRMZM5G804618				Zinc finger, C2H2-type
GRMZM2G159660				Alkaline phosphatase D-related
GRMZM2G467640				BAR
GRMZM5G874840				CDP-alcohol phosphatidyltransferase
GRMZM2G151967				Histidine phosphatase superfamily, clade-2
GRMZM2G085469
GRMZM2G164072				Galectin, carbohydrate recognition domain
GRMZM2G059299				Curculin-like (mannose-binding) lectin
GRMZM2G040945				HAD-superfamily hydrolase, subfamily IG, 5'-nucleotidase
GRMZM2G053779				Blue (type 1) copper domain
GRMZM2G128800				Zinc finger, RING-type
GRMZM5G820643
GRMZM2G083284				Beta-lactamase-like
GRMZM2G444567
GRMZM2G111247				WD4 repeat
GRMZM2G179215				Ras GTPase
GRMZM2G438299
GRMZM2G414537
GRMZM2G088162				WD4 repeat
GRMZM2G044281				NAD-dependent epimerase/dehydratase
GRMZM2G158188
AC203806.3_FG006
GRMZM2G012071				Clathrin/coatomer adaptor, adaptin-like, N-terminal
GRMZM2G037314
GRMZM2G159053
GRMZM2G139805				Uncharacterised protein family UPF41
GRMZM2G362298				Transferase
GRMZM2G169167				F-box domain, cyclin-like
GRMZM2G163233				ATPase, V1 complex, subunit H
GRMZM2G324162				SWIB/MDM2 domain
GRMZM2G085116				Protein of unknown function DUF538
GRMZM2G093157	SDS			Cyclin, C-terminal
GRMZM2G111436				3'-5' exonuclease
GRMZM2G074687				Calreticulin/calnexin
GRMZM2G097141
GRMZM2G087243				Armadillo
GRMZM2G064612				RNA recognition motif, RNP-1
GRMZM2G003642				Uncharacterised protein family UPF41
GRMZM2G041418				Pyridine nucleotide-disulphide oxidoreductase, NAD-binding region
GRMZM2G701566
GRMZM2G162284				High mobility group, superfamily
GRMZM2G138103				Ubiquitin-fold modifier-conjugating enzyme 1
GRMZM2G348578				Oxoglutarate/iron-dependent oxygenase
GRMZM5G833747				Nucleoside diphosphate kinase, core
GRMZM2G172448
GRMZM5G861077				Peptide-N4-(N-acetyl-beta-glucosaminyl)asparagine amidase A
GRMZM2G145554				DNA-binding WRKY
GRMZM2G006450				Ribosomal protein L18/L5
GRMZM2G028379				MTCP1
GRMZM2G034724				11-S seed storage protein, plant
AC233885.1_FG001				Protein of unknown function DUF593
GRMZM2G117360
GRMZM2G168890				Zinc finger, C2H2-type
GRMZM2G127350				Aminotransferase class-III
GRMZM2G108933			wox2A	Homeobox
GRMZM2G090619				Protein of unknown function DUF866, eukaryotic
GRMZM2G031125				Cytochrome P45
GRMZM2G320754				Transcriptional factor B3
GRMZM2G052908				Transcription factor jumonji/aspartyl beta-hydroxylase
GRMZM2G378490				Zinc finger, Dof-type
GRMZM2G012806				Proteinase inhibitor I13, potato inhibitor I
GRMZM2G137965			nfc11	WD4 repeat
GRMZM2G118690				GAGA binding-like
GRMZM5G825226				TRAM/LAG1/CLN8 homology domain
AC212769.3_FG004
GRMZM2G410710		phb3 (prohibitin3)		Prohibitin
GRMZM2G349268				Glycosyl transferase, family 14
GRMZM2G109252				Lipid-binding START
GRMZM2G470666				C2 calcium-dependent membrane targeting
GRMZM2G700011				Homeodomain-like
GRMZM2G060727
GRMZM2G111737				C2 calcium-dependent membrane targeting
GRMZM2G117392
GRMZM2G113569
GRMZM2G082586				Helix-loop-helix DNA-binding
GRMZM2G116542				Spc97/Spc98
GRMZM2G164787				Ubiquitin
GRMZM2G372171				BTB/POZ-like
GRMZM2G059865				SKP1 component
GRMZM2G009009
GRMZM2G126873				Vps16, C-terminal
GRMZM2G114048			yz1	Cystathionine beta-synthase, core
GRMZM2G005170				Major sperm protein
GRMZM2G020187			SGS3	Domain of unknown function XS
GRMZM2G077989				NTP pyrophosphohydrolase MazG, putative catalytic core
GRMZM2G029096				Protein of unknown function DUF296
GRMZM2G149717				Dynamin central domain
GRMZM2G035996	ASY1 (≈HOP1≈HORMAD1?)			DNA-binding HORMA
GRMZM2G083411
GRMZM5G829946				Glycerophosphoryl diester phosphodiesterase
GRMZM2G462894				NAD(P)-binding domain
GRMZM2G448739				Bifunctional inhibitor/plant lipid transfer protein/seed storage
GRMZM2G416836				WD4 repeat
GRMZM2G013792
GRMZM2G114113
GRMZM5G801875				Multi antimicrobial extrusion protein MatE
GRMZM2G476357				Transcription factor TFIIB related
GRMZM2G009732
GRMZM2G064268				Hrf1
GRMZM2G138997				Zinc finger, RING-type
GRMZM2G029385				Heat shock protein DnaJ, N-terminal
GRMZM2G396927
GRMZM2G313020				Tetratricopeptide-like helical
GRMZM2G060922		sbip1b (small basic membrane intrinsic protein1b)	SIP1-2	Major intrinsic protein
GRMZM2G060511				Ribosomal protein L37, mitochondrial
GRMZM2G026793				Fatty acid desaturase, type 2
GRMZM2G087525
GRMZM2G180596				TB2/DP1/HVA22 related protein
GRMZM2G143780			H4C13	Histone H4
GRMZM2G053016
GRMZM2G178924
GRMZM5G880435
GRMZM2G043509				Endonuclease/exonuclease/phosphatase
GRMZM2G118172				VQ
GRMZM2G360681		hsp11 (heat-shock protein 11)		Chaperonin clpA/B
GRMZM2G108418
GRMZM2G113351				Armadillo-like helical
GRMZM2G547542				Spermine synthase
GRMZM2G044862				RNA recognition motif, RNP-1
GRMZM5G899188		hsp18a (18 kda heat shock protein18a)	HSP18	Heat shock protein Hsp2
GRMZM5G828488				SPX, N-terminal
GRMZM2G378054				Zinc finger, RING-CH-type
GRMZM2G057129				HAD-superfamily phosphatase, subfamily IIIC
GRMZM2G075255				Fatty acid hydroxylase
GRMZM2G172537				Glycoside hydrolase, family 17
AC195785.3_FG004				Protein kinase, catalytic domain
GRMZM2G152862		zmm29 (Zea mays MADS29)		Transcription factor, MADS-box
GRMZM2G097623
GRMZM2G439596
GRMZM2G062009				No apical meristem (NAM) protein
GRMZM2G329710				FAS1 domain
GRMZM2G124066				Transferase
GRMZM2G409893				Protein kinase, catalytic domain
GRMZM2G386430				MIF4G-like, type 3
GRMZM2G323888
GRMZM2G354834
GRMZM2G174708				Leucine-rich repeat-containing N-terminal domain, type 2
GRMZM2G156246
GRMZM2G155314				Tetratricopeptide TPR-1
GRMZM2G011806				Protein kinase, catalytic domain
GRMZM2G049398				Ribosomal protein/NADH dehydrogenase domain
GRMZM2G427031				DNA-directed RNA polymerase, subunit 2, domain 6
GRMZM2G147579				Tumour susceptibility gene 11
GRMZM2G438239
GRMZM5G890815				Nucleotidyl transferase domain
GRMZM2G363229				Multi antimicrobial extrusion protein MatE
GRMZM5G812538				Oligopeptide transporter OPT superfamily
GRMZM5G883855	SWI1=DYAD		am1
GRMZM2G152127				AMP-dependent synthetase/ligase
GRMZM2G079389				Dymeclin
GRMZM2G110044				Ribosome associated membrane RAMP4
GRMZM2G171328				DOMON related
GRMZM2G105608				Peptidyl-prolyl cis-trans isomerase, FKBP-type
GRMZM2G035502				Glutathione S-transferase, N-terminal
AC214531.3_FG004
GRMZM2G047382
GRMZM2G002765				UBA/THIF-type NAD/FAD binding fold
GRMZM5G832582				Bacterial surface antigen (D15)
GRMZM2G024551
GRMZM2G062841				Ankyrin repeat
GRMZM2G022363				Armadillo-like helical
GRMZM2G010596				Ketopantoate hydroxymethyltransferase
GRMZM2G114398
GRMZM2G171605				4'-phosphopantetheinyl transferase
GRMZM2G051896				Nucleotidyl transferase domain
GRMZM2G176307		gpc4 (cytosolic glyceroldehyde-3-phosphate dehydrogenase GAPC4)	gpc4	Glyceraldehyde-3-phosphate dehydrogenase, type I
GRMZM2G024718				Heat shock protein Hsp7
GRMZM2G113272
GRMZM2G358059		crt2 (calreticulin2)	CRT	Calreticulin/calnexin
GRMZM2G135286
GRMZM2G159724		AY14511 (LOC128636)		Malic oxidoreductase
GRMZM2G118619				NMD3
GRMZM2G065989				SPX, N-terminal
GRMZM2G051522				DOG1 domain
GRMZM5G818812
GRMZM2G106732				DNA/RNA helicase, C-terminal
GRMZM2G179490				Tubulin/FtsZ, GTPase domain
GRMZM5G880025
GRMZM2G107495				Domain of unknown function DUF457
GRMZM2G006352				SANT, DNA-binding
GRMZM2G334740
GRMZM2G079066				Peptidyl-prolyl cis-trans isomerase, cyclophilin-type
GRMZM2G048305
GRMZM2G010909				Wound-induced protein, Wun1
GRMZM2G034157				Heat shock protein Hsp2
GRMZM2G139688				SANT, DNA-binding
GRMZM2G460025				Lipopolysaccharide-modifying protein
GRMZM2G148133
GRMZM2G472827
GRMZM2G157825				Pectinesterase inhibitor
GRMZM2G474929				Pentatricopeptide repeat
GRMZM2G330565				GCK
GRMZM5G832166				Ubiquitin system component Cue
GRMZM2G045318				Preprotein translocase Sec, Sec61-beta subunit
GRMZM2G448687		apt1 (aberrant pollen transmission1)	apt1	Protein of unknown function FMP27, domain-4
GRMZM2G133173				Ribophorin II
GRMZM2G143213				Protein kinase, catalytic domain
GRMZM2G026802				Nse4
GRMZM2G171365		mads1 (MADS1)	mads1	Transcription factor, MADS-box
GRMZM2G148693		ZAP1 (MADS box protein)		Transcription factor, MADS-box
GRMZM2G138693
GRMZM2G066358				Oxoglutarate/iron-dependent oxygenase
GRMZM2G347766				EXTL2, alpha-1,4-N-acetylhexosaminyltransferase
GRMZM5G839924			nad9	NADH:ubiquinone oxidoreductase, 3kDa subunit
GRMZM2G137786				Terpene synthase, conserved site
GRMZM2G007729			hsp22	Heat shock protein Hsp2
GRMZM2G061554
GRMZM2G014610				Protein of unknown function DUF25
GRMZM2G061078				TB2/DP1/HVA22 related protein
GRMZM2G061485				Winged helix-turn-helix transcription repressor DNA-binding
GRMZM2G451605
GRMZM2G048644				Ubiquitin interacting motif
GRMZM2G122816				Plant peroxidase
GRMZM2G090262				BRCT
GRMZM2G390374				Root hair defective 3 GTP-binding
GRMZM2G359879				C2 calcium-dependent membrane targeting
GRMZM2G138008				Cytochrome P45
GRMZM2G004215
GRMZM2G032003				UTP--glucose-1-phosphate uridylyltransferase
GRMZM2G382792				GDP-fucose protein O-fucosyltransferase
GRMZM2G032562				SKP1 component
GRMZM2G165746				Mitochondrial carrier protein
GRMZM2G013986				Peptidase S8/S53, subtilisin/kexin/sedolisin
GRMZM2G171996
AC203294.3_FG012				VQ
GRMZM2G340224				Protein kinase, catalytic domain
GRMZM2G051675
GRMZM2G125052				NAD(P)-binding domain
GRMZM2G063291				Phox/Bem1p
GRMZM2G104632				Glyceraldehyde-3-phosphate dehydrogenase, type I
GRMZM2G155686
GRMZM2G027914				SANT, DNA-binding
GRMZM2G065665				Peptidase S9A, prolyl oligopeptidase
GRMZM2G171430				Ubiquitin-like, Ufm1
GRMZM2G072223
GRMZM2G166674				Protein of unknown function DUF716, TMEM45
GRMZM2G157219
GRMZM2G535409
GRMZM2G177654				Ribosomal protein S17
GRMZM2G047019				Ribonuclease CAF1
GRMZM2G074906				N2227-like
AC149818.2_FG004				Cyclin-dependent kinase, regulatory subunit
GRMZM2G158555
GRMZM2G336448				Major facilitator superfamily MFS-1
GRMZM2G042442				SET domain
GRMZM2G393507				Thaumatin, pathogenesis-related
GRMZM5G805008				BTB/POZ-like
GRMZM2G102711				Mitochondrial glycoprotein
AC195796.3_FG001
GRMZM2G161670
GRMZM2G134502				Annexin
GRMZM2G416964				SKP1 component
GRMZM2G000044				RPM1-interacting protein 4, defence response
GRMZM2G090865
GRMZM5G835704
GRMZM2G091031
GRMZM2G087111				Germin
GRMZM2G013652				Chaperonin Cpn1
GRMZM2G108865				Zinc finger, Dof-type
GRMZM2G160958				Galectin, carbohydrate recognition domain
GRMZM2G083072
GRMZM2G166855				Ribophorin II
GRMZM2G073508
GRMZM2G088132				Porin, eukaryotic type
GRMZM2G154146				Oxidoreductase, FAD-binding domain
GRMZM2G047178				Protein of unknown function DUF65
AC209987.4_FG010				Plastocyanin-like
AC149818.2_FG005				Mesoderm development candidate 2
GRMZM2G120495
GRMZM2G026889				Glycosyl transferase, family 8
GRMZM2G136465				Hydroxymethylglutaryl-CoA reductase, class I/II, catalytic
GRMZM2G022347				Allergen Ole e 1, conserved site
GRMZM2G053023				Thioredoxin
GRMZM2G097747
GRMZM2G181206				Protein of unknown function DUF221
GRMZM2G094712				Aspartate/other aminotransferase
GRMZM2G096486				Synaptobrevin
GRMZM2G035563
AC204359.3_FG005				Protein of unknown function DUF25
GRMZM2G703021
GRMZM2G413853				Ribonuclease III
GRMZM5G830888
GRMZM2G374971			Zlp	Thaumatin, pathogenesis-related
GRMZM2G053669			asn3	Asparagine synthase
GRMZM2G064954				F-box domain, cyclin-like
GRMZM2G109480				Transcriptional factor B3
GRMZM2G078548				Protein of unknown function DUF248, methyltransferase putative
GRMZM2G097135				IQ motif, EF-hand binding site
GRMZM2G157505
GRMZM2G701204				Thioredoxin
GRMZM2G077054				Glutamine amidotransferase, class-II
GRMZM2G427672				K Homology
GRMZM2G171122
GRMZM2G075372				Protein of unknown function DUF25
GRMZM2G396451				Zinc finger, GATA-type
GRMZM2G155733
GRMZM2G445783				Armadillo-like helical
GRMZM5G821968				F-box domain, cyclin-like
GRMZM2G393433				No apical meristem (NAM) protein
GRMZM2G148985				Casein kinase substrate, phosphoprotein PP28
GRMZM2G097511				Histone H2A
GRMZM5G866082				14-3-3 protein
GRMZM2G110858
GRMZM2G119133				SANT, DNA-binding
GRMZM2G050159				Cytochrome b561, eukaryote
GRMZM2G068117				Protein kinase, catalytic domain
GRMZM2G096010				Phospholipid/glycerol acyltransferase
GRMZM2G174236				Mitochondrial inner membrane translocase complex, subunit Tim21
GRMZM5G839512
GRMZM2G026110
GRMZM2G010775				Protein-tyrosine phosphatase, receptor/non-receptor type
GRMZM2G161658				Epoxide hydrolase-like
GRMZM2G057698
GRMZM5G805389
GRMZM2G067520
GRMZM2G334899			TUBB2	Tubulin
GRMZM2G345330
GRMZM2G083810		hsp18f (heat shock protein18f)		Heat shock protein Hsp2
GRMZM2G121663
GRMZM2G040102
GRMZM2G081930				No apical meristem (NAM) protein
GRMZM2G391042				ATPase, P-type, K/Mg/Cd/Cu/Zn/Na/Ca/Na/H-transporter
GRMZM2G070351				Diphosphomevalonate decarboxylase
GRMZM2G159948				Transcriptional coactivator p15
GRMZM2G149841				Galectin, carbohydrate recognition domain
GRMZM2G005374
GRMZM2G028677				Cytochrome P45
GRMZM2G117984
AC214648.3_FG001				PWWP
GRMZM2G129140				VQ
GRMZM2G099109				C2 calcium-dependent membrane targeting
GRMZM2G058491				ATPase, AAA+ type, core
GRMZM2G156422				Transmembrane receptor, eukaryota
GRMZM2G381838
GRMZM5G827286				Diacylglycerol kinase, accessory domain
GRMZM2G004160				Blue (type 1) copper domain
GRMZM2G018946				Nucleic acid binding, OB-fold, tRNA/helicase-type
GRMZM2G071206				Oxidoreductase, FAD-binding domain
GRMZM2G157675				RAG1-activating protein-1-related
GRMZM5G801031
GRMZM2G334741				Protein of unknown function DUF111
GRMZM2G116010				Phosphatidylinositol-4-phosphate 5-kinase, core
GRMZM2G124455			SODA.3	Manganese/iron superoxide dismutase
GRMZM2G504595
GRMZM2G360389				SET domain
GRMZM2G159399				AUX/IAA protein
GRMZM2G083975				RNA recognition motif, RNP-1
GRMZM2G021642				Frigida-like
GRMZM2G064695				Succinyl-CoA synthetase, beta subunit
GRMZM2G136067		hda18 (histone deacetylase)		Histone deacetylase superfamily
GRMZM2G001803				Zinc/iron permease
GRMZM2G143817			DER1.2	Der1-like
GRMZM2G009030				Enolase
GRMZM2G137847				Protein of unknown function DUF616
GRMZM2G146206				Triosephosphate isomerase
GRMZM2G050825				Protein of unknown function DUF3353
GRMZM2G449763
AC205122.4_FG009
GRMZM2G154523				Patatin/Phospholipase A2-related
AC206201.3_FG004				ADC synthase
GRMZM2G460617
GRMZM2G140107				Glycosyl transferase, group 1
GRMZM2G028159
GRMZM2G136412
GRMZM2G123776				Thioredoxin-like fold
GRMZM2G141723
GRMZM2G492915				Histone chaperone, ASF1-like
GRMZM2G429378				Pathogenesis-related transcriptional factor/ERF, DNA-binding
GRMZM2G023073				Band 7 protein
GRMZM2G050434
GRMZM2G702159				Peptidase M48
GRMZM2G005815				Heat shock factor (HSF)-type, DNA-binding
GRMZM2G063827				Hus1-like protein
GRMZM2G381473				NAD-dependent epimerase/dehydratase
GRMZM2G127683
GRMZM2G380668
GRMZM2G024811				Peptidyl-prolyl cis-trans isomerase, FKBP-type
GRMZM2G106042
GRMZM2G132568				Inhibitor of apoptosis-promoting Bax1 related
GRMZM2G006424				SKP1 component
GRMZM2G181566				Protein of unknown function DUF677
GRMZM2G364272
GRMZM2G142379
GRMZM2G171597				Plant lipid transfer protein/Par allergen
GRMZM2G052740				EPS15 homology (EH)
GRMZM2G125494				Mechanosensitive ion channel MscS
GRMZM2G048371		eno2 (enolase2)	ENO2	Enolase
GRMZM2G306643				Protein of unknown function DUF584
GRMZM2G435684				Chromatin SPT2
GRMZM2G172429				Protein kinase, catalytic domain
GRMZM2G051135				Lambda repressor-like, DNA-binding
GRMZM2G090788
GRMZM2G096610				Transcription factor, TCP
GRMZM2G057223
GRMZM2G386944
GRMZM2G019596				Major sperm protein
GRMZM2G075003				Mitochondrial inner membrane translocase complex, Tim8/9/1/13-zinc finger-like
GRMZM2G054715				ATPase, AAA+ type, core
GRMZM2G068476				Zinc finger, CCCH-type
GRMZM2G031963				DNA-binding WRKY
GRMZM2G102548				Tetrapyrrole methylase
GRMZM2G034877				Protein kinase, catalytic domain
GRMZM2G177445				Protein kinase, catalytic domain
GRMZM2G479260				Heat shock protein Hsp2
AC233910.1_FG001				Mitochondrial substrate/solute carrier
GRMZM2G150915				Mesoderm development candidate 2
GRMZM2G401308				Winged helix-turn-helix transcription repressor DNA-binding
GRMZM2G445169				Expansin
GRMZM2G338661	PTD
GRMZM2G371079
GRMZM2G318296				von Willebrand factor, type A
GRMZM2G099005				Protein of unknown function DUF2355, coiled-coil
GRMZM2G033985				Plant peroxidase
GRMZM2G042412				Ctr copper transporter
GRMZM2G124755
GRMZM2G037280				Domain of unknown function DUF165
GRMZM2G702332
GRMZM2G031257				NLI interacting factor
GRMZM2G093278				Glycosyl transferase, family 4
GRMZM2G053338				GH3 auxin-responsive promoter
GRMZM2G128771				Ras GTPase
GRMZM2G099481				Lipin, N-terminal conserved region
GRMZM2G385338				Bromodomain
GRMZM2G006452				RecF/RecN/SMC protein, N-terminal
GRMZM2G073912				Dak kinase
GRMZM2G115065				Glycoside hydrolase, family 3, N-terminal
GRMZM2G402708				Protein of unknown function DUF221
GRMZM2G172001				Zinc finger, PHD-type
GRMZM2G350819
GRMZM5G833406				Peptidase M2
GRMZM2G080843				Amino acid transporter, transmembrane
AC208436.3_FG007				Agenet
GRMZM2G093217				ATPase, AAA+ type, core
GRMZM2G403121				Protein of unknown function DUF1719, Oryza sativa
GRMZM2G036980				VQ
GRMZM2G154896				Nucleic acid-binding, OB-fold
GRMZM2G105415				Protein kinase, catalytic domain
GRMZM2G416965				RAG1-activating protein-1-related
GRMZM5G865819				Exostosin-like
GRMZM2G156490				F-box domain, cyclin-like
GRMZM2G114033				GOLD
GRMZM2G114895				Ribosomal protein L34
GRMZM2G162052
GRMZM2G099522				Transcription factor, MADS-box
GRMZM2G043387
GRMZM2G125838				EF-hand-like domain
GRMZM2G141256				Short-chain dehydrogenase/reductase SDR
GRMZM2G376542				Thioredoxin-like fold
GRMZM2G067865				Zinc finger, RING-type
GRMZM2G342963
GRMZM5G871709
GRMZM2G030877				Basic-leucine zipper (bZIP) transcription factor
GRMZM2G052619				Root hair defective 3 GTP-binding
GRMZM2G447785				Proteinase inhibitor I12, Bowman-Birk
GRMZM2G072682				Proteasome assembly chaperone 2, eukaryotic
GRMZM5G842886				UDP-galactose transporter
GRMZM2G080349				WIYLD domain
GRMZM2G071739				Ubiquitin-associated/translation elongation factor EF1B, N-terminal
GRMZM2G040309				UAA transporter
GRMZM2G135444				Protein phosphatase 2C-related
GRMZM2G020996				Zinc finger, RING-type
GRMZM2G060394	ASK1/2			SKP1 component
GRMZM2G312301				Pleckstrin homology
GRMZM2G106604				Protein of unknown function DUF593
GRMZM2G389582				Glycoside hydrolase, family 19, catalytic
GRMZM2G125378				Prp31 C-terminal
GRMZM2G050410
GRMZM2G021439				Repair protein Rad1/Rec1
GRMZM2G344416	SDS			Cyclin, C-terminal
GRMZM2G092232				Kinesin, motor domain
GRMZM2G163843				No apical meristem (NAM) protein
GRMZM2G015912				Calcium-binding EF-hand
GRMZM2G391000				Glycosyl transferase, family 8
GRMZM2G088018				Aminotransferase, class I/classII
GRMZM2G333183				ABC transporter, transmembrane domain
GRMZM2G177284
GRMZM2G016590
GRMZM2G536101
GRMZM2G058024				Isopenicillin N synthase
GRMZM2G145158				Domain of unknown function DUF448
GRMZM2G167072				Tetratricopeptide repeat-containing
GRMZM2G339503				Mitochondrial outer membrane translocase complex, subunit Tom7
GRMZM2G154960				Ras GTPase
GRMZM2G170262				Ribosomal protein S21
GRMZM2G421240
GRMZM2G043843				Coiled-coil domain containing protein 19, C-terminal
GRMZM2G367110
GRMZM2G133006				Multi antimicrobial extrusion protein MatE
GRMZM2G180335				Dynamin central domain
GRMZM2G040094				EF-hand-like domain
GRMZM2G109668
GRMZM2G061626				Zinc finger, C2H2-type
GRMZM2G026976
GRMZM5G807276				Isopenicillin N synthase
GRMZM2G528010				Nucleoporin protein Ndc1-Nup
GRMZM2G014797				ABA/WDS induced protein
GRMZM2G061492				Kelch repeat type 1
GRMZM2G028036				Natural resistance-associated macrophage protein
GRMZM2G429807				Calmodulin-binding protein, plant
GRMZM2G010933				Cytochrome c oxidase copper chaperone
GRMZM2G354956				Epoxide hydrolase-like
GRMZM2G058872				Glycolipid transfer protein, GLTP
GRMZM2G534113
GRMZM2G302927
AC233903.1_FG002				Zinc finger, RING-type
GRMZM2G110423				Zinc finger, RING-type
GRMZM2G160364				Zinc finger, U1-type
GRMZM2G115105				Multi antimicrobial extrusion protein MatE
GRMZM2G327605				EMSY N-terminal domain
GRMZM2G085460				Xanthine/uracil/vitamin C permease
AC166636.1_FG009				Pumilio RNA-binding repeat
GRMZM2G177314				ABC transporter-like
GRMZM2G162177
GRMZM2G110153		zmm16 (Zea mays MADS16)	m16	Transcription factor, MADS-box
GRMZM2G113697
GRMZM2G348238				SANT, DNA-binding
GRMZM2G130366				Pentatricopeptide repeat
GRMZM2G448692				Protein of unknown function DUF724
GRMZM2G080174				Tyrosyl-DNA phosphodiesterase
GRMZM2G343445				Tudor-like, plant
GRMZM2G442489				F-box domain, cyclin-like
GRMZM2G419409				SRA-YDG
GRMZM2G113513				RNA recognition motif, RNP-1
GRMZM2G147856				SEP domain
GRMZM2G087095				Transcription factor, MADS-box
GRMZM2G173633				SANT, DNA-binding
GRMZM2G181422				Protein of unknown function DUF842, eukaryotic
AC183950.2_FG003
GRMZM2G100727				Pathogenesis-related transcriptional factor/ERF, DNA-binding
GRMZM2G134716				MATH
GRMZM2G165005
GRMZM2G066469				Peptidase S26A, signal peptidase I
GRMZM2G114001				TMS membrane protein/tumour differentially expressed protein
GRMZM5G876379
GRMZM2G704053				Cellular retinaldehyde-binding/triple function, C-terminal
GRMZM2G508530
GRMZM2G427106				Histone H1/H5
GRMZM2G462325				Dolichyl-diphosphooligosaccharide-protein glycosyltransferase 48kDa subunit
GRMZM2G082399				Development/cell death domain
GRMZM2G113779				Transcription factor, SBP-box
GRMZM2G181236				Cytochrome P45
AC199782.5_FG003				Transcription factor, TCP
GRMZM2G459166				F-box domain, cyclin-like
GRMZM2G138245				Protein kinase, catalytic domain
GRMZM2G154716				Arf GTPase activating protein
GRMZM2G382350				DNA-binding WRKY
GRMZM2G062657				GCN5-related N-acetyltransferase
GRMZM2G362857				Calcium-binding EF-hand
GRMZM2G127893				CHD5-like protein
GRMZM2G403719				Protein kinase, catalytic domain
GRMZM5G840019
GRMZM2G091756				Mitochondrial glycoprotein
GRMZM2G037910				Basic-leucine zipper (bZIP) transcription factor
GRMZM2G702229				Acid phosphatase/vanadium-dependent haloperoxidase related
GRMZM2G058954				ATPase, AAA+ type, core
GRMZM2G104918				Inorganic pyrophosphatase
GRMZM2G422960
GRMZM2G048117				Protein of unknown function DUF846, eukaryotic
GRMZM2G024109
GRMZM2G095510				BTB/POZ-like
GRMZM2G409101
GRMZM2G003409				Ricin B lectin
GRMZM2G111731				SANT, DNA-binding
AC149829.2_FG003				Peptidase S59, nucleoporin
GRMZM2G073634				Conserved hypothetical protein CHP73
GRMZM2G346839				Heat shock protein Hsp2
GRMZM2G502868
GRMZM2G460228
GRMZM2G044273				BRCT
GRMZM2G083725				Plant lipid transfer protein/hydrophobic protein, helical domain
GRMZM2G056081				Saccharopine dehydrogenase / Homospermidine synthase
GRMZM2G083138				DNA/RNA helicase, C-terminal
GRMZM2G024705				SPX, N-terminal
GRMZM2G700208				Lipase, GDSL
GRMZM2G351454				APO domain
GRMZM2G051153				Plant specific eukaryotic initiation factor 4B
GRMZM2G117240			HMT-2	Homocysteine S-methyltransferase
GRMZM2G095280				UDP-glucuronosyl/UDP-glucosyltransferase
GRMZM2G097182				Pathogenesis-related transcriptional factor/ERF, DNA-binding
GRMZM2G107114		phb2 (prohibitin2)	PHB2	Prohibitin
GRMZM2G181507				Membrane attack complex component/perforin (MACPF) domain
GRMZM2G090226				Phosphate-induced protein 1
GRMZM2G146280				WD4 repeat
GRMZM2G079746
GRMZM2G104747				Protein of unknown function DUF569
GRMZM2G032350
GRMZM2G026180				ABC-1
GRMZM2G396169				Transcription factor, K-box
GRMZM2G058814
GRMZM2G121313	ASK1/4			SKP1 component
GRMZM2G452801
GRMZM2G130868
GRMZM2G077040
GRMZM2G468855				Glucose/ribitol dehydrogenase
GRMZM2G017593
GRMZM2G466856
GRMZM2G449875				Zinc finger, RING-type
GRMZM5G844894				Conserved hypothetical protein CHP1627
GRMZM2G093880				Palmitoyl protein thioesterase
GRMZM2G457339
GRMZM2G385619				Peptidase C19, ubiquitin carboxyl-terminal hydrolase 2
GRMZM2G135960				Heat shock protein Hsp2
AC207628.4_FG003				Thaumatin, pathogenesis-related
GRMZM2G091715				Acyl carrier protein (ACP)
GRMZM2G162697				RNA polymerase, subunit H/Rpb5 C-terminal
GRMZM2G008607				Protein of unknown function DUF1338
GRMZM2G591241				Tetratricopeptide-like helical
GRMZM2G102242	MND1			Meiotic nuclear division protein 1
GRMZM2G125617				Heat shock protein DnaJ, N-terminal
GRMZM2G112548				No apical meristem (NAM) protein
GRMZM5G851807				Copper amine oxidase, N2/N3-terminal
GRMZM2G450163
GRMZM2G457370				Argonaute/Dicer protein, PAZ
GRMZM2G140646				Bifunctional inhibitor/plant lipid transfer protein/seed storage
GRMZM2G082886				Thioredoxin
GRMZM2G151811				Ethylene insensitive 3
GRMZM2G087416
GRMZM2G123625
GRMZM2G152447				Metallo-dependent phosphatase
GRMZM2G004349				Reticulon
GRMZM2G013461				Proteinase inhibitor I25, cystatin
GRMZM2G093945				Aldose 1-epimerase
GRMZM2G054663				Phosphoribulokinase/uridine kinase
GRMZM2G036502				Domain of unknown function DUF1771
GRMZM2G145816
GRMZM5G831951				Adaptor protein complex, sigma subunit
GRMZM2G152057				Glycosyl transferase, family 14
AC206223.3_FG008				BTB/POZ-like
GRMZM2G115422				Transferase
GRMZM2G100456
GRMZM5G805387			m18	Transcription factor, MADS-box
GRMZM5G822819
GRMZM2G005061
GRMZM2G159166
GRMZM2G047434				Chaperone protein htpG
GRMZM2G008356				Transcriptional factor B3
GRMZM2G170322				SANT, DNA-binding
GRMZM2G587368
GRMZM2G025867				Oxoglutarate/iron-dependent oxygenase
GRMZM2G179504			pglcat2	Glycosyl transferase, family 43
GRMZM2G082385				ABC transporter, transmembrane domain
GRMZM2G310674				Exonuclease
GRMZM2G441325				Transcriptional factor B3
GRMZM2G099434				Pentatricopeptide repeat
GRMZM2G120964				Heavy metal transport/detoxification protein
GRMZM2G080354				Trehalose-phosphatase
GRMZM2G169645				Zinc finger, RING-type
GRMZM2G093272				Universal stress protein A
GRMZM2G309495
GRMZM2G136353				Protein kinase, catalytic domain
GRMZM2G060561				Chaperonin clpA/B
GRMZM2G145275				Heat shock protein Hsp7
GRMZM2G124809				RNA recognition motif, RNP-1
GRMZM2G051004				Glyceraldehyde-3-phosphate dehydrogenase, type I
GRMZM2G548849
GRMZM2G144813
GRMZM2G082780				Phosphoenolpyruvate carboxylase, active site
GRMZM2G045970				Cytidylyltransferase
AC196637.2_FG002				Pentatricopeptide repeat
GRMZM2G168261
GRMZM2G385543				Helix-loop-helix DNA-binding
GRMZM2G112402
GRMZM2G017411				Heat shock protein DnaJ, N-terminal
GRMZM2G111537				UspA
GRMZM5G820912
GRMZM2G038640
GRMZM2G421279			H4C13	Histone H4
GRMZM2G306679				Heat shock protein Hsp2
GRMZM2G482657
GRMZM2G031280				Zinc finger, RING-type
GRMZM2G052423				Cold acclimation WCOR413
GRMZM2G138410				NAD-dependent epimerase/dehydratase
GRMZM2G020826				Histone H1/H5
GRMZM2G147884				Copper amine oxidase
GRMZM2G023190				F-box domain, cyclin-like
GRMZM2G081445				Homeodomain-like
GRMZM2G028114				Peptidase M17, leucyl aminopeptidase, C-terminal
GRMZM2G353485
GRMZM2G111441				RNA recognition motif, RNP-1
GRMZM5G818514				Zinc finger, RING-type
GRMZM2G122615				No apical meristem (NAM) protein
AC185655.3_FG005				Zinc finger, C2H2-type
GRMZM2G089959				Pentatricopeptide repeat
GRMZM5G882228				Cytochrome b5
GRMZM2G072292				Protein kinase, catalytic domain
GRMZM2G135062
GRMZM2G327208
GRMZM2G133657
GRMZM2G081666		kch3 (potassium channel3)	kzm1	Cyclic nucleotide-binding
GRMZM2G050450				Transferase
GRMZM2G127379				No apical meristem (NAM) protein
GRMZM2G136277
GRMZM2G099278				Pentatricopeptide repeat
GRMZM2G083012
GRMZM2G053177
GRMZM2G101125				Amino acid transporter, transmembrane
AC219006.2_FG007				ATPase, AAA+ type, core
GRMZM2G395508				UDP-glucuronosyl/UDP-glucosyltransferase
GRMZM2G117064				AMP-dependent synthetase/ligase
GRMZM2G354909				Short-chain dehydrogenase/reductase SDR
GRMZM2G143457				von Willebrand factor, type A
GRMZM2G035997				Brix domain
GRMZM2G164295
GRMZM2G059445				Cytidylyltransferase
GRMZM2G092867
GRMZM2G012942				Sec1-like protein
GRMZM2G067063		pdi12 (protein disulfide isomerase12)	PDIL5-4	Thioredoxin-like fold
GRMZM2G335438				Zinc finger, TAZ-type
GRMZM2G070172				Glycoside hydrolase family 13
GRMZM2G386929
GRMZM2G124281				Mitochondrial glycoprotein
GRMZM2G381025				UDP-glucuronosyl/UDP-glucosyltransferase
GRMZM2G404249		hsp18a (18 kda heat shock protein18a)	HSP18	Heat shock protein Hsp2
GRMZM2G048274				Protein of unknown function DUF724
GRMZM2G124301				Ribonuclease H
GRMZM2G004988				SSXT
GRMZM2G002531				Protein kinase, catalytic domain
GRMZM2G126574
GRMZM2G704150
GRMZM2G167886				WD4 repeat
GRMZM2G145758				Histone H3
GRMZM2G420823				Xanthine/uracil/vitamin C permease
GRMZM2G037655				ER lumen protein retaining receptor
GRMZM2G148969				Cytochrome P45
GRMZM2G154460				Nodulin-like
GRMZM2G399484				MORN motif
GRMZM2G038051				Leucine-rich repeat-containing N-terminal domain, type 2
GRMZM2G045781				Xanthine/uracil/vitamin C permease
GRMZM2G383699				ABA/WDS induced protein
GRMZM2G142802				Domain of unknown function DUF37
AC235544.1_FG006				11-S seed storage protein, plant
GRMZM2G030312				GrpE nucleotide exchange factor
GRMZM5G897818				ATPase, AAA+ type, core
GRMZM2G107867				Protein kinase, catalytic domain
AC234199.1_FG003				Phosphatidylinositol 3-/4-kinase, catalytic
GRMZM2G055782				Transcription factor, MADS-box
GRMZM2G159397				Transcription factor, MADS-box
GRMZM2G102238				Acid phosphatase/vanadium-dependent haloperoxidase related
GRMZM2G157279
GRMZM2G049687
GRMZM2G085565				Snf7
GRMZM2G124229				Lipase, GDXG, active site
AC219020.4_FG002				SANT, DNA-binding
GRMZM2G080549				Proteasome, alpha-subunit, conserved site
GRMZM2G347717				NAD-dependent epimerase/dehydratase
GRMZM2G099817
GRMZM2G133757				Protein of unknown function DUF2363
GRMZM5G874167				DNA-directed RNA polymerase, 3-4kDa subunit, conserved site
GRMZM2G118766
GRMZM2G041694				Short-chain dehydrogenase/reductase SDR
GRMZM2G052336				NAD-dependent epimerase/dehydratase
GRMZM2G093503
GRMZM2G380650				Chalcone/stilbene synthase, N-terminal
GRMZM2G050933				Cyclin, C-terminal
GRMZM2G141472				F-box domain, cyclin-like
GRMZM2G035150				Ovarian tumour, otubain
AC204352.3_FG012
GRMZM2G083850
AC217358.3_FG005		phb4 (prohibitin4)		Prohibitin
GRMZM2G138342				Inorganic polyphosphate/ATP-NAD kinase, predicted
GRMZM2G040750
GRMZM5G816636				Phosphofructokinase
GRMZM2G015568
GRMZM2G086935
GRMZM2G415343
GRMZM2G070553				Kelch-type beta propeller
GRMZM2G015588				Dihydroneopterin aldolase subgroup
GRMZM2G143640				SANT, DNA-binding
AC218979.3_FG003
GRMZM2G093276				Zinc/iron permease
GRMZM2G141383				Pyridine nucleotide-disulphide oxidoreductase, class-II
GRMZM2G352891				RNA recognition motif, RNP-1
GRMZM2G574175
GRMZM2G361693				Dehydrogenase, E1 component
AC208204.3_FG006		IDPC175 (LOC1274593)		Heat shock protein Hsp2
GRMZM2G055434				Plastocyanin-like
GRMZM2G061234
GRMZM2G115152				Pentatricopeptide repeat
GRMZM2G028763				Lipid-binding START
GRMZM2G024293				Ras GTPase
GRMZM2G021881				Coiled-coil domain containing protein 19, C-terminal
GRMZM2G170927				Inorganic H+ pyrophosphatase
GRMZM2G147446				Protein of unknown function DUF25
GRMZM2G040871				Sugar/inositol transporter
AC194405.3_FG021				ATPase-like, ATP-binding domain
GRMZM2G043992
GRMZM2G068682				Multicopper oxidase, type 1
GRMZM2G015648				Pumilio RNA-binding repeat
GRMZM2G035579
GRMZM2G103287				Aldose 1-epimerase
GRMZM5G822842
GRMZM2G053929				Zinc finger, RING-type
GRMZM2G362823
GRMZM2G307906				Zinc finger, C2H2-type matrin
GRMZM2G011523				Proteinase inhibitor I12, Bowman-Birk
GRMZM2G089365				Fructose-bisphosphate aldolase, class-I
GRMZM2G017528
GRMZM2G060564				Protein of unknown function Cys-rich
GRMZM2G564469
GRMZM2G169432				CS-like domain
GRMZM2G145027				Dynein light chain, type 1/2
GRMZM2G464382				Exo7 exocyst complex subunit
GRMZM2G130440				Aldehyde dehydrogenase domain
GRMZM2G094705				Peptidase C12, ubiquitin carboxyl-terminal hydrolase 1
GRMZM2G039454		CesA-3 (cellulose synthase-3)	CesA-3	Zinc finger, RING-type
GRMZM2G134396
GRMZM2G059939				Pathogenesis-related transcriptional factor/ERF, DNA-binding
GRMZM2G448126
GRMZM2G172758
GRMZM2G075150				Exocyst complex subunit Sec15-like
GRMZM2G021865				Domain of unknown function DUF4371
GRMZM2G097059				Transcription factor, MADS-box
GRMZM2G124136				GlpT transporter
GRMZM2G002699				Protein of unknown function DUF25
GRMZM2G109142				Phenylacetic acid degradation-related protein
GRMZM2G353446				Ubiquitin
GRMZM2G122261				Lipase, GDSL
GRMZM2G111510				Zinc finger, PARP-type
GRMZM2G139840
GRMZM2G125339				Polynucleotidyl transferase, ribonuclease H fold
GRMZM2G172043				Glycoside hydrolase, family 3, N-terminal
GRMZM5G831200				Glycoside hydrolase, family 28
GRMZM2G357349
GRMZM2G447447				Protein kinase, catalytic domain
GRMZM2G375782				Calcium-binding EF-hand
GRMZM2G072671				RNA recognition motif, RNP-1
GRMZM2G365677				F-box associated interaction domain
GRMZM2G136219				Kinesin, motor domain
GRMZM2G409430				Nuclear pore complex protein, Nucleoporin Nup85-like
GRMZM2G320703				BTB/POZ-like
GRMZM2G071959				Histone H2B
GRMZM2G049623				Pumilio RNA-binding repeat
GRMZM2G132633				Transcription factor IIA, alpha/beta subunit
GRMZM2G383833				Zinc finger, RING-type
GRMZM2G122780
GRMZM2G105460				Zinc finger, RING-type
GRMZM2G330684				Zinc finger, RING-type
GRMZM5G875051
GRMZM2G056914				Protein of unknown function DUF569
GRMZM2G341171
GRMZM2G096367				Domain of unknown function XH
GRMZM2G436742				Exo7 exocyst complex subunit
GRMZM2G033515				Isocitrate dehydrogenase NADP-dependent, eukaryotic
GRMZM2G177461				Myo-inositol-1-phosphate synthase
GRMZM2G038108				Activator of Hsp9 ATPase homologue 1-like
GRMZM2G110878
GRMZM2G010664				Pentatricopeptide repeat
GRMZM2G406413				RNA polymerase Rpc34
GRMZM2G008109				Peptidase S8/S53, subtilisin/kexin/sedolisin
GRMZM5G816457				DNA-binding WRKY
GRMZM2G119705				Ribosome-inactivating protein
GRMZM2G022283				Histidine triad (HIT) protein
GRMZM2G124732				Ras GTPase
GRMZM2G144415
GRMZM2G146740
GRMZM2G469901				Heat shock protein DnaJ, N-terminal
GRMZM2G129775				Peptidase C65, otubain
GRMZM2G002903				RNA recognition motif, RNP-1
GRMZM2G074037				ATPase, AAA+ type, core
GRMZM5G873295				Protein of unknown function DUF789
GRMZM2G125775				Zinc finger, AN1-type
GRMZM2G001977				Lipase, GDXG, active site
GRMZM2G010435				Granulin
GRMZM2G456158
GRMZM2G107645				Protein kinase, catalytic domain
GRMZM2G442791				Glutaredoxin
GRMZM2G157749				Protein of unknown function DUF1751, integral membrane, eukaryotic
GRMZM2G125985				Protein of unknown function DUF52
GRMZM2G110304				Domain of unknown function XH
GRMZM2G038485				Cyclin-dependent kinase, regulatory subunit
GRMZM2G018314
GRMZM2G133400				Uncharacterised protein family UPF114
GRMZM2G438301
AC233952.1_FG008				Zinc finger, C2H2-type
GRMZM2G046679				Enolase, N-terminal
AC195220.3_FG007				TMS membrane protein/tumour differentially expressed protein
GRMZM2G156320				RabGAP/TBC
GRMZM2G079226				Small GTP-binding protein
GRMZM2G069880
GRMZM2G060891				Disease resistance/zinc finger/chromosome condensation-like region
GRMZM2G149946				Magnesium transporter protein 1
GRMZM2G107380
GRMZM2G366532				Heat shock protein Hsp7
GRMZM5G895573
GRMZM2G386971				Glycosyl transferase, family 8
GRMZM2G029141				Peptidase S26A, signal peptidase I
GRMZM2G119523
GRMZM2G383540
GRMZM2G057044
GRMZM2G062476
GRMZM2G442265
GRMZM2G079185				Lateral organ boundaries, LOB
GRMZM5G896756
GRMZM2G369629				Helix-loop-helix DNA-binding
GRMZM5G893864				ATPase, P-type, H+ transporting proton pump
GRMZM2G167151
AC233960.1_FG005				Helix-loop-helix DNA-binding
GRMZM2G102069				YTH domain
GRMZM2G027726				Inhibitor of apoptosis-promoting Bax1 related
GRMZM2G128617				Inhibitor of apoptosis-promoting Bax1 related
GRMZM2G141647				Haemerythrin/HHE cation-binding motif
GRMZM2G166297				Protein phosphatase 2C, manganese/magnesium aspartate binding site
GRMZM2G098226
GRMZM2G113216			TEL1	Erv1/Alr
GRMZM2G154293				TMS membrane protein/tumour differentially expressed protein
GRMZM2G106424				14-3-3 protein
GRMZM2G131321				Signal peptidase complex subunit 2
GRMZM2G167836				Synaptobrevin
GRMZM2G450445				No apical meristem (NAM) protein
GRMZM2G045720				Peptide chain release factor eRF1/aRF1
GRMZM2G316827
GRMZM2G089619				Homeobox domain, ZF-HD class
GRMZM2G375504				Gamma-glutamyl phosphate reductase GPR
GRMZM2G069195				Fructose-bisphosphate aldolase, class-I
GRMZM2G384298
GRMZM2G171387				Histone H3
GRMZM2G054805
GRMZM2G466848
GRMZM2G022984
GRMZM2G096431
GRMZM2G003368				Fatty acid desaturase, type 2
GRMZM2G089102				Amino acid-binding ACT
GRMZM2G122811				H/ACA ribonucleoprotein complex, subunit Nhp2, eukaryote
GRMZM5G843892				PMR5 N-terminal domain
GRMZM2G309660
GRMZM2G064042
GRMZM2G703821
GRMZM2G027627				Dehydrogenase, E1 component
GRMZM2G361605				Heat shock protein Hsp7
GRMZM2G033799				1-aminocyclopropane-1-carboxylate synthase
GRMZM2G377113
GRMZM2G553379			m15	Transcription factor, MADS-box
GRMZM2G370991
GRMZM2G351747				Lytic transglycosylase-like, catalytic
GRMZM2G409104				Nonaspanin (TM9SF)
GRMZM2G072612
GRMZM2G031591
GRMZM2G149347				Zinc finger, CCCH-type
GRMZM2G116574				Zinc finger, RING-type
GRMZM2G416120			CPN6II	Chaperonin Cpn6
GRMZM2G180815				WD4 repeat
GRMZM2G160609
GRMZM2G113821				Peptidase C19, ubiquitin carboxyl-terminal hydrolase 2
GRMZM2G421604				Biopterin transport-related protein BT1
GRMZM2G309731				Pathogenesis-related transcriptional factor/ERF, DNA-binding
GRMZM2G020721				Cas1p-like
GRMZM2G105250				Argonaute/Dicer protein, PAZ
GRMZM2G349749				Patatin/Phospholipase A2-related
GRMZM2G038309				RIO2 kinase, winged helix, N-terminal
GRMZM2G084406
GRMZM2G409093				Protein of unknown function DUF221
GRMZM2G062244				Helix-turn-helix motif, lambda-like repressor
GRMZM2G118636				Protein of unknown function DUF632
GRMZM2G149178			H4C13	Histone H4
GRMZM2G377553				Ubiquitin
AC191251.3_FG005				Cell differentiation, Rcd1-like
GRMZM2G161846				Heavy metal transport/detoxification protein
GRMZM2G043174				tRNA/rRNA methyltransferase, SpoU
GRMZM2G404762				Xyloglucan fucosyltransferase
GRMZM2G114172				Ubiquitin
GRMZM2G015642				Small GTP-binding protein
GRMZM2G022632				Cystathionine beta-synthase, core
GRMZM2G015127				Actin-binding, cofilin/tropomyosin type
GRMZM2G067626				Protein of unknown function DUF295
GRMZM2G147716				Transcription factor, MADS-box
GRMZM2G146047				Zinc finger, CCCH-type
GRMZM5G840269
GRMZM2G089982				Plant peroxidase
GRMZM2G061624				Zinc finger, RING-type
GRMZM5G814310
GRMZM2G057652				Protein of unknown function DUF1751, integral membrane, eukaryotic
GRMZM2G004445				PMR5 N-terminal domain
GRMZM2G013884
GRMZM2G015854
GRMZM2G423833				SANT, DNA-binding
GRMZM2G122631
GRMZM2G043600				Basic-leucine zipper (bZIP) transcription factor
GRMZM2G123063				Argonaute/Dicer protein, PAZ
AC207628.4_FG005				Porin, eukaryotic type
GRMZM2G037615				Raffinose synthase
GRMZM2G055607				Sulfotransferase domain
GRMZM2G015605				Uncharacterised protein family UPF57
GRMZM2G114432
GRMZM2G441489				Frigida-like
GRMZM2G389009
GRMZM2G057950				Ribosomal protein L32p
GRMZM2G168614				GDP-fucose protein O-fucosyltransferase
GRMZM2G011436				Domain of unknown function XH
GRMZM2G091481			PDI	Thioredoxin
GRMZM2G105398				WD4 repeat
GRMZM2G003752				FAS1 domain
GRMZM2G429057				Aminotransferase, class I/classII
GRMZM2G302936
GRMZM2G049661				Seven-in-absentia protein, sina
GRMZM2G552278
GRMZM2G131434				Cytochrome c oxidase, subunit VIb
GRMZM2G039577				von Willebrand factor, type A
GRMZM2G168651
GRMZM2G063575				Pentatricopeptide repeat
GRMZM2G023970				Zinc finger, RING-type
GRMZM2G075870				Phosphate permease
GRMZM2G148272
GRMZM2G072609
GRMZM2G441656
GRMZM2G045716				Lipase, class 3
GRMZM2G160517				Ribosomal protein 6S
GRMZM2G090971
AC232289.2_FG005				Protein of unknown function DUF1664
GRMZM2G032766				C2 calcium-dependent membrane targeting
GRMZM2G316889				Oligopeptide transporter
GRMZM2G166484				Bifunctional inhibitor/plant lipid transfer protein/seed storage
GRMZM2G124417				Proteasome, subunit alpha/beta
GRMZM2G377615				Rop nucleotide exchanger, PRONE
GRMZM5G863602				Tetraspanin, subgroup
GRMZM2G074946				6-phosphogluconolactonase, DevB-type
GRMZM2G332843				Pentatricopeptide repeat
GRMZM2G086920				Tify
GRMZM2G018901				Protein of unknown function DUF866, eukaryotic
GRMZM2G146750				KIP1-like
GRMZM2G135866				Zinc finger, RING-type
GRMZM5G893931
GRMZM2G125216
GRMZM2G034848				Enolase
GRMZM2G005163				UAA transporter
GRMZM2G470302				Protein of unknown function DUF1618
GRMZM2G091652				RNA helicase, ATP-dependent, DEAD-box, conserved site
GRMZM2G012273
GRMZM2G081359				Protein phosphatase 2C-related
GRMZM2G421126				Nucleotide-diphospho-sugar transferase, predicted
GRMZM2G123328				Ribonuclease CAF1
GRMZM2G359952			AGAMOUS	Transcription factor, MADS-box
GRMZM2G044832
GRMZM2G015364				RWD
GRMZM2G084176				Pentatricopeptide repeat
GRMZM2G026223				Transcription factor, MADS-box
GRMZM2G031625				Reactive oxygen species modulator 1
GRMZM2G344895
GRMZM2G096753			PPCK3	Protein kinase, catalytic domain
GRMZM2G101744				Single-stranded nucleic acid binding R3H
GRMZM2G169671				Domain of unknown function DUF37
GRMZM2G346110				Auxin responsive SAUR protein
GRMZM2G082898
GRMZM2G099449				Inhibitor of apoptosis-promoting Bax1 related
GRMZM2G021921
GRMZM2G169648				Telomere end binding protein
GRMZM2G070639
GRMZM2G125669			aox2	Alternative oxidase
GRMZM2G155491				Amino acid transporter, transmembrane
GRMZM2G159307				ATPase, AAA+ type, core
GRMZM2G098331				C2 calcium-dependent membrane targeting
GRMZM2G088064
GRMZM2G100103	PHS1
GRMZM2G151021				Bifunctional inhibitor/plant lipid transfer protein/seed storage
GRMZM2G376085				Armadillo
GRMZM2G333083				SANT, DNA-binding
GRMZM2G107289
GRMZM2G042036				GCN5-like 1
GRMZM2G054350				Galectin, carbohydrate recognition domain
GRMZM2G451716	ML1 +4			RNA recognition motif, RNP-1
GRMZM2G016168				Ubiquitin-conjugating enzyme E2C-binding protein
GRMZM2G169173				F-box domain, cyclin-like
GRMZM2G130354				Domain of unknown function DUF448
GRMZM2G076896				Pathogenesis-related transcriptional factor/ERF, DNA-binding
GRMZM2G163136
GRMZM5G816031				Protein kinase, catalytic domain
GRMZM2G173826				Expansin
GRMZM2G080274		hon11 (histone one (H1) 11)	hon11	Histone H1/H5
GRMZM2G163514
GRMZM2G044736				Protein of unknown function DUF641, plant
GRMZM2G411308
GRMZM2G168752				WD4 repeat
GRMZM2G086486				Ribosomal protein S17
GRMZM2G071330				Protein of unknown function DUF761, plant
GRMZM5G820650
GRMZM2G063435				Plant peroxidase
AC190565.2_FG003
GRMZM2G160611
GRMZM2G137713				Pleckstrin homology
GRMZM2G099080				Phox-like
GRMZM2G363913				Myb/SANT-like domain
GRMZM2G031925
GRMZM2G100076
GRMZM2G088313
GRMZM2G130764				Coiled-coil domain containing protein 19, C-terminal
GRMZM2G017789				Peptidase C12, ubiquitin carboxyl-terminal hydrolase 1
GRMZM2G151521				TRAM/LAG1/CLN8 homology domain
GRMZM5G881135		rps12 (ribosomal protein S12)	RPS12	Ribosomal protein S12, bacterial-type
GRMZM2G336761				Zinc finger, RING-type
GRMZM5G854185
GRMZM2G022052				TAFII28-like protein
GRMZM2G142984				3'-5' exonuclease
GRMZM2G041065				Inorganic H+ pyrophosphatase
GRMZM2G135085				Hydroxymethylglutaryl-CoA reductase, class I/II, catalytic
GRMZM2G131329				Galectin, carbohydrate recognition domain
GRMZM2G169044
GRMZM2G028685
GRMZM2G034511
GRMZM2G133952				DNA mismatch repair protein
GRMZM2G039009				SAM dependent carboxyl methyltransferase
GRMZM2G026050				Protein of unknown function DUF862, eukaryotic
GRMZM2G055143
GRMZM2G117230				Aminotransferase, class I/classII
GRMZM2G162295				Tetraspanin
GRMZM2G481005				Phox/Bem1p
GRMZM2G128256
GRMZM2G071119				Cystathionine beta-synthase, core
GRMZM2G419563				Ankyrin repeat
GRMZM5G874955				ABC transporter-like
GRMZM2G139931				K+ potassium transporter
GRMZM2G419267				Glycosyltransferase AER61, uncharacterised
GRMZM2G149073				Domain of unknown function DUF2431
GRMZM2G117281
GRMZM2G093347				Phosphoribosyltransferase
GRMZM2G000976				Exostosin-like
GRMZM2G001530				SANT, DNA-binding
GRMZM2G147917				Phospholipid/glycerol acyltransferase
GRMZM2G104795				RNA helicase, ATP-dependent, DEAD-box, conserved site
GRMZM2G062638				ATPase, AAA+ type, core
GRMZM5G883417				Fatty acid desaturase, type 2
AC210848.3_FG004
GRMZM2G067350
GRMZM2G144615				F-box domain, cyclin-like
GRMZM2G019971				Zinc finger, RING-type
GRMZM2G095898				Inhibitor of apoptosis-promoting Bax1 related
GRMZM2G704285				ATPase-like, ATP-binding domain
GRMZM2G141244				Zinc finger, RING-type
GRMZM2G447691
GRMZM2G180699				C2 calcium-dependent membrane targeting
GRMZM2G037177				Bacterial transferase hexapeptide repeat
GRMZM2G016640				Mitochondrial glycoprotein
GRMZM5G863596				Glycoside hydrolase family 13
GRMZM2G421655
GRMZM2G138624				Isochorismatase-like
GRMZM2G348551				Glycosyl transferase, group 1
GRMZM2G085547				Kelch repeat type 2
GRMZM2G111713				Mitochondrial inner membrane translocase complex, subunit Tim44-related
GRMZM5G834128			nad5	NADH:ubiquinone oxidoreductase, chain 5/L, N-terminal
GRMZM2G477205				Zinc finger, RING-type
GRMZM2G348921
GRMZM5G826654
GRMZM2G136624				Coilin
GRMZM2G064023				Citrate synthase-like
GRMZM2G431573
GRMZM2G309950
GRMZM2G102075				Ribosomal protein S19/S15
GRMZM2G176912
GRMZM2G080722				Glutaredoxin
GRMZM2G082508
GRMZM2G143854
GRMZM2G587327				ATPase, AAA-type, VAT, N-terminal
GRMZM2G032160				Glycoside hydrolase, family 81
GRMZM2G141499
GRMZM5G862355
GRMZM2G027632				5-AMP-activated protein kinase, beta subunit, interaction domain
GRMZM2G319747				Proteasome maturation factor UMP1
GRMZM2G085713				Vacuolar import/degradation protein Vid24
GRMZM2G008865				Histone H2A
GRMZM2G545326				Peptidase C48, SUMO/Sentrin/Ubl1
GRMZM5G853409			orf248
GRMZM2G020255				Protein of unknown function DUF1279
GRMZM2G041797				WHEP-TRS
AC233901.1_FG004
GRMZM2G007201
GRMZM2G396402
GRMZM2G062210		fus6 (fusca homolog)		Proteasome component (PCI) domain
GRMZM2G156459				Alpha/beta hydrolase fold-1
AC208023.3_FG001				Protein secE/sec61-gamma protein
GRMZM2G079196				Proteasome component (PCI) domain
GRMZM2G013704
GRMZM2G034015				Uncharacterised protein family UPF197
GRMZM2G028252
GRMZM2G081536
GRMZM2G419969				Protein of unknown function DUF343
GRMZM2G011355				ARF/SAR superfamily
GRMZM2G459474
GRMZM2G114315			CenpcA
GRMZM2G166330				Lipase, GDSL
GRMZM2G134613			Atg8d	Light chain 3 (LC3)
GRMZM2G323309				Pentatricopeptide repeat
GRMZM2G026767				Protein kinase, catalytic domain
GRMZM2G455440
GRMZM2G081953				Protein of unknown function DUF566
GRMZM2G009894				Ribosomal protein L29e
GRMZM5G825935
GRMZM5G812923				Copper chaperone SCO1/SenC
AC233910.1_FG005				UTP--glucose-1-phosphate uridylyltransferase
GRMZM5G801241				Mitochondrial inner membrane translocase complex, Tim8/9/1/13-zinc finger-like
GRMZM2G042118				RNA recognition motif, RNP-1
GRMZM2G004949				Sphingomyelin synthase-like domain
GRMZM2G042078				ATPase, F complex, subunit G, mitochondrial
GRMZM2G063025
GRMZM2G110076				Transcription factor TAFII-31
GRMZM5G848693
GRMZM2G007681				RNA polymerase, alpha subunit
GRMZM2G144002				Nucleotidyl transferase
GRMZM2G134385				Armadillo-like helical
GRMZM2G062342				Frataxin, subgroup
GRMZM5G804658				Armadillo-like helical
GRMZM2G076524				Protein of unknown function DUF437
GRMZM2G028393		sci1 (subtilisin-chymotrypsin inhibitor homolog1)	pis7	Proteinase inhibitor I13, potato inhibitor I
GRMZM2G041275				ATPase, alpha/beta subunit, nucleotide-binding domain
GRMZM2G353822
GRMZM2G050583				Protein of unknown function DUF985
GRMZM2G126946				C2 calcium-dependent membrane targeting
GRMZM2G062283				EF-hand-like domain
GRMZM2G138330				TRAM/LAG1/CLN8 homology domain
GRMZM2G133746
GRMZM5G814035
GRMZM5G833389				Phosphoglycerate mutase, 2,3-bisphosphoglycerate-independent
GRMZM2G035620				Dienelactone hydrolase
GRMZM2G099183				RNA polymerase, subunit H/Rpb5 C-terminal
GRMZM2G108008				Ribosomal protein S17
GRMZM2G166441				Uncharacterised protein family UPF136, Transmembrane
GRMZM2G340656				Raffinose synthase
GRMZM2G034225
GRMZM2G345039		rph1 (RNase PH homolog)		Exoribonuclease, phosphorolytic domain 1
GRMZM2G313944
GRMZM2G034183				Integral membrane protein SYS1-related
GRMZM2G393215				Peptidase C26
GRMZM2G155760
GRMZM2G053083				CHD5-like protein
GRMZM2G039251				CoA-binding
GRMZM2G008273				Proteasome component (PCI) domain
GRMZM2G072582			mads3
GRMZM2G454176
GRMZM2G115049		vdac2 (voltage-dependent anion channel protein 2)	vdac2	Porin, eukaryotic type
GRMZM2G157132				F-box domain, cyclin-like
GRMZM2G108255	RMI1			Domain of unknown function DUF1767
GRMZM2G011624				GCN5-related N-acetyltransferase
GRMZM2G165011				SET domain
GRMZM2G042598
GRMZM2G126603				Ribosomal protein L34
GRMZM2G177599				Complex 1 LYR protein
AC214448.3_FG007				Transmembrane receptor, eukaryota
GRMZM2G069078				Pentatricopeptide repeat
GRMZM2G577979
GRMZM2G102985
GRMZM2G087172
GRMZM2G014300				Like-Sm ribonucleoprotein (LSM) domain
GRMZM2G175797				Oxoglutarate/iron-dependent oxygenase
GRMZM2G101682
GRMZM2G065532				RNA recognition motif, RNP-1
GRMZM2G015126				Protein of unknown function DUF248, methyltransferase putative
GRMZM2G415007			BIPE3	Heat shock protein Hsp7
GRMZM2G128114				Succinic semialdehyde dehydrogenase
GRMZM2G000665				Protein of unknown function DUF914, eukaryotic
GRMZM2G570528				Pentatricopeptide repeat
GRMZM2G142553				Peptidase C48, SUMO/Sentrin/Ubl1
GRMZM5G834666			orf14-b
GRMZM5G894420
GRMZM2G360873			MSH1	Excinuclease ABC, C subunit, N-terminal
GRMZM2G085675				Ribosomal protein L21
GRMZM2G102912				AIG2-like
GRMZM2G101859				Translation initiation factor 1A (eIF-1A)
GRMZM2G170457				Cytochrome d ubiquinol oxidase, 14kDa subunit
GRMZM2G000280				Sucraseferredoxin-like
GRMZM2G401139				UcrQ
GRMZM2G147145				Glycosyl transferase, family 8
GRMZM2G085856				AMP-dependent synthetase/ligase
GRMZM2G153969				Nucleic acid-binding, OB-fold
GRMZM2G023992				Reticulon
GRMZM2G039542				Succinate dehydrogenase/Fumarate reductase, transmembrane subunit
GRMZM5G831843				Major facilitator superfamily
GRMZM2G119745				Heat shock protein DnaJ, N-terminal
GRMZM2G322413				Ribosomal protein L18e
GRMZM5G885473
GRMZM2G112795				Wound-inducible basic
GRMZM2G324544
GRMZM2G143777				Pentatricopeptide repeat
GRMZM2G144501				Peptidase S1/S6, chymotrypsin/Hap
GRMZM2G064896				Ubiquinol-cytochrome C reductase, UQCRX/QCR9-like
GRMZM2G093855				Peptidase S54, rhomboid domain
GRMZM2G107588				Winged helix-turn-helix transcription repressor DNA-binding
GRMZM2G062373				Universal stress protein A
GRMZM2G017634
GRMZM5G871174			orf116-b
GRMZM2G010831
GRMZM2G004157				Zinc finger, C2H2-type
GRMZM2G032597
GRMZM2G098622
GRMZM2G159849				WD4 repeat
GRMZM2G334409				Glycoside hydrolase, family 38, core
GRMZM2G075584				ATPase, AAA+ type, core
GRMZM2G070487
GRMZM2G014854				B-cell receptor-associated 31-like
GRMZM2G123732				Protein of unknown function, transmembrane-4
GRMZM2G161212
GRMZM5G855375
GRMZM2G113089
GRMZM2G142119				MAGE protein
GRMZM2G125083				Tafazzin
GRMZM2G574858				SNF2-related
GRMZM2G160565			ZAG3	Transcription factor, MADS-box
GRMZM5G824964				Calponin-like actin-binding
GRMZM2G092284				Ribosomal protein S23/S29, mitochondrial
GRMZM2G108115				Endoplasmic reticulum oxidoreductin 1
GRMZM2G119393				RNA polymerase II, Rpb4
GRMZM2G109383				Alpha-D-phosphohexomutase
GRMZM2G072550
GRMZM2G178278				Vesicle transport protein, Got1/SFT2-like
GRMZM2G082564				Protein of unknown function DUF716, TMEM45
GRMZM2G310552
GRMZM2G157758				ATPase, F1 complex, epsilon subunit, mitochondrial
GRMZM2G164759
GRMZM2G071378				Protein of unknown function DUF25
GRMZM2G033375				Peptidase C12, ubiquitin carboxyl-terminal hydrolase 1
GRMZM2G117222
GRMZM2G079440		dhn1 (dehydrin1)	DHN1	Dehydrin
GRMZM2G066528			HMGd1	High mobility group, superfamily
GRMZM5G889644
GRMZM2G028335				DNA replication factor CDT1-like
GRMZM2G027522
GRMZM5G856189			orf16-c
GRMZM2G011253				Ribosomal protein L31e
GRMZM2G170552				Protein kinase, catalytic domain
GRMZM2G010163
GRMZM2G148925				Proteinase inhibitor I25, cystatin
GRMZM2G416110				Short-chain dehydrogenase/reductase SDR
GRMZM2G171435				Protein kinase, catalytic domain
GRMZM2G058560				Phosphotyrosyl phosphatase activator, PTPA
GRMZM2G075844		tap1 (translocon-associated protein homolog1)		Translocon-associated protein (TRAP), alpha subunit
GRMZM2G028552				Ubiquinone biosynthesis O-methyltransferase
GRMZM2G154344
GRMZM2G078297
GRMZM2G130314				Pentatricopeptide repeat
GRMZM2G051174				Initiation factor 2B related
GRMZM2G146446				EGF-like region, conserved site
GRMZM2G025105				Leucine-rich repeat
GRMZM2G173404
GRMZM2G104622				C2 calcium-dependent membrane targeting
GRMZM2G074102				Band 7 protein
GRMZM2G554314
GRMZM5G856027			nad7	NADH-quinone oxidoreductase, subunit D
GRMZM2G155806				Pumilio RNA-binding repeat
GRMZM2G058138				Ribosomal protein S1, RNA-binding domain
GRMZM2G015132				Biotin/lipoyl attachment
GRMZM2G109589				NAD-dependent epimerase/dehydratase
GRMZM2G081883				Cytochrome c, class IA/ IB
GRMZM2G419694			Atg8b	Light chain 3 (LC3)
GRMZM2G056075	MSH2	MUS1 (DNA mismatch repair protein MSH2)	MUS1	DNA mismatch repair protein MutS, C-terminal
GRMZM2G100328				Major sperm protein
GRMZM2G141776				Peptidase M22, glycoprotease
GRMZM2G110212			mus2	DNA mismatch repair protein MutS, C-terminal
GRMZM2G005552			cl2-1	11-S seed storage protein, plant
GRMZM2G145226				Peptidase C12, ubiquitin carboxyl-terminal hydrolase 1
GRMZM2G124718				Poly(ADP-ribose) polymerase, regulatory domain
GRMZM2G149649				Ribosomal protein L11
GRMZM2G153823				14-3-3 protein
GRMZM2G164263				Domain of unknown function DUF45
GRMZM2G463726
GRMZM2G305671
GRMZM5G861268
GRMZM5G821527			orfX	Sec-independent periplasmic protein translocase
GRMZM2G014975				Light chain 3 (LC3)
GRMZM2G072054				CoA-binding
GRMZM2G103740				ATPase, AAA+ type, core
GRMZM2G044388
GRMZM2G129155				Dynamin central domain
GRMZM2G077389				Glycoside hydrolase, family 27
GRMZM2G073404				Ubiquitin supergroup
GRMZM2G356404
GRMZM2G124573
GRMZM2G010599				Ribosomal protein L29
GRMZM2G137312				NADH:ubiquinone oxidoreductase, B18 subunit
GRMZM2G090217			nfc13	WD4 repeat
GRMZM2G152827				Mitochondrial substrate/solute carrier
GRMZM2G076017				Domain of unknown function DUF438
GRMZM2G044194				Phytosulfokine
GRMZM2G042789				Proteinase inhibitor I13, potato inhibitor I
GRMZM2G513737
GRMZM2G021110				Peptidase M24, structural domain
GRMZM2G487197
GRMZM2G102664				Transcription initiation factor TFIID component TAF4
GRMZM2G408989				ER lumen protein retaining receptor
GRMZM2G145440				Leucine-rich repeat-containing N-terminal domain, type 2
GRMZM2G074320				WD4 repeat
GRMZM2G305060				DNA/RNA helicase, C-terminal
GRMZM2G172726				Reticulon
GRMZM2G022440				Sugar/inositol transporter
GRMZM2G055807				Xeroderma pigmentosum group B protein (XP-B)
GRMZM2G021661
GRMZM5G896883				Nucleoside phosphorylase domain
GRMZM2G046911
GRMZM2G067747				Na+/H+ exchanger
GRMZM2G145449				Thioredoxin-like fold
GRMZM2G367026				Orotidine 5'-phosphate decarboxylase, core
GRMZM5G829778				Isocitrate dehydrogenase NADP-dependent, eukaryotic
GRMZM5G834335				RNA polymerases, N/8kDa subunit
GRMZM5G849275
GRMZM2G366910
GRMZM2G097226				Transketolase-like, pyrimidine-binding domain
GRMZM2G359874				Brix domain
GRMZM2G105531				Plant specific mitochondrial import receptor subunit TOM2
GRMZM2G136058				GOLD
GRMZM2G038126				ATPase, AAA+ type, core
GRMZM2G016264				Cytochrome P45
GRMZM2G326111			CYP	Peptidyl-prolyl cis-trans isomerase, cyclophilin-type
GRMZM2G074158				Glycosyl transferase, family 35
GRMZM2G079397				Oligosaccaryltransferase
GRMZM2G142922				Phox/Bem1p
GRMZM2G563190				Pyridine nucleotide-disulphide oxidoreductase, NAD-binding region
GRMZM5G854391
GRMZM2G419257
GRMZM2G080320				Alpha/beta hydrolase fold-1
GRMZM2G018950				Peptidase S1, serine carboxypeptidase
GRMZM2G087059				Pathogenesis-related transcriptional factor/ERF, DNA-binding
GRMZM2G104226				Lipase, GDSL
GRMZM2G153378
GRMZM2G068149				Protein of unknown function DUF343
GRMZM2G097032
GRMZM2G419859
GRMZM2G168252				Like-Sm ribonucleoprotein (LSM) domain
GRMZM2G047431				Rab GDI protein
GRMZM2G022019		eif7 (eucaryotic initiation factor7)		Eukaryotic translation initiation factor 4E (eIF-4E)
GRMZM2G129234				Yip1 domain
GRMZM2G100402				Plant specific mitochondrial import receptor subunit TOM2
GRMZM2G121262			FEN1	DNA repair protein (XPGC)/yeast Rad
GRMZM2G173747				Pollen Ole e 1 allergen/extensin
GRMZM2G158998				Sorting nexin, C-terminal
GRMZM5G844030			orf11-c
[truncated: 227 more rows]

## Sheet: M up vs S
Genes up in meiocytes vs seedlings
gene ID	meiosis candidate	named maize genes	name (biomart)	interpro description
GRMZM2G046676				Snf7
GRMZM2G039650				Double-stranded RNA-binding
GRMZM2G029912				Fatty acid hydroxylase
GRMZM2G141244				Zinc finger, RING-type
GRMZM2G174343				Phosphatidic acid phosphatase type 2/haloperoxidase
GRMZM2G166671				Kelch repeat type 1
GRMZM5G892094
GRMZM2G447691
GRMZM5G800286
GRMZM2G061704				Zinc finger, RING-type
GRMZM2G037639
GRMZM2G165836
GRMZM2G091176				UDP-glucuronosyl/UDP-glucosyltransferase
GRMZM2G172099				Lipase, GDSL
GRMZM2G180699				C2 calcium-dependent membrane targeting
GRMZM2G055450				ENTH/VHS
GRMZM2G405133
GRMZM2G460246
GRMZM2G007300				Ubiquitin-conjugating enzyme, E2
GRMZM2G168119				CS-like domain
GRMZM2G037177				Bacterial transferase hexapeptide repeat
GRMZM2G063550				UDP-glucuronosyl/UDP-glucosyltransferase
GRMZM2G149288				F-box domain, cyclin-like
GRMZM2G171650				Transcription factor, MADS-box
GRMZM2G319104				Paired amphipathic helix
GRMZM2G027797				WD4 repeat
AC209784.3_FG007				Heat shock protein Hsp7
GRMZM2G016640				Mitochondrial glycoprotein
GRMZM5G863596				Glycoside hydrolase family 13
GRMZM5G860569
GRMZM2G352618
GRMZM2G328795				Meiosis specific protein SPO22
GRMZM2G122447				VQ
GRMZM2G117405				Beta-N-acetylhexosaminidase, subunit a/b
GRMZM2G306376
GRMZM2G054833				Ubiquitin system component Cue
GRMZM2G133512				DNA-directed RNA polymerase, subunit 2, domain 6
GRMZM2G019284
GRMZM2G348909				IQ motif, EF-hand binding site
AC166636.1_FG008				Ras GTPase
GRMZM2G421655
GRMZM2G138624				Isochorismatase-like
GRMZM2G173424				Recoverin
GRMZM2G020766				K+ potassium transporter
GRMZM5G830329				Cytochrome P45
GRMZM2G348551				Glycosyl transferase, group 1
GRMZM5G877815				Ubiquitin
GRMZM2G104999				Inosine/uridine-preferring nucleoside hydrolase
GRMZM2G067373				DEP domain
GRMZM5G829897				Lipase, GDSL
GRMZM2G340065				Granulin
GRMZM2G085547				Kelch repeat type 2
GRMZM2G079417
GRMZM2G064608				Zinc finger, Zim17-type
GRMZM2G312419				SANT, DNA-binding
GRMZM2G453111
GRMZM2G062416				Phosphatidate cytidylyltransferase
GRMZM2G554145
GRMZM2G067424				UDP-glucuronosyl/UDP-glucosyltransferase
GRMZM2G098203				Protein of unknown function DUF1664
GRMZM2G111713				Mitochondrial inner membrane translocase complex, subunit Tim44-related
GRMZM5G834697				Protein kinase, catalytic domain
GRMZM5G834128			nad5	NADH:ubiquinone oxidoreductase, chain 5/L, N-terminal
GRMZM2G347541				Protease-associated domain, PA
AC194341.4_FG004				F-box domain, cyclin-like
GRMZM2G136662				Actin-like
GRMZM2G477205				Zinc finger, RING-type
GRMZM2G007736				Trehalose-phosphatase
GRMZM2G105368
GRMZM2G177878				Poly(ADP-ribose) polymerase, catalytic domain
GRMZM2G312434				Pentatricopeptide repeat
GRMZM2G019621				Chaperonin clpA/B
GRMZM2G092167
GRMZM2G348921
GRMZM2G170890				Tetratricopeptide-like helical
GRMZM2G049041				Machado-Joseph disease protein MJD
GRMZM2G129150				Zinc finger, RING-type
GRMZM5G826654
GRMZM2G107985
GRMZM2G010306				Dynamin, GTPase domain
GRMZM2G136624				Coilin
GRMZM2G064023				Citrate synthase-like
GRMZM2G106412
GRMZM2G163572				Histone deacetylase superfamily
GRMZM2G310739				Glycoside hydrolase, family 17
GRMZM2G431573
GRMZM2G138937
GRMZM2G309950
GRMZM2G423636				Ribosome maturation factor RimP
GRMZM2G081924				3'-5' exonuclease
GRMZM2G078576				Dymeclin
GRMZM2G100058				Pentatricopeptide repeat
GRMZM2G102075				Ribosomal protein S19/S15
GRMZM2G005461				Ubiquitin
GRMZM2G001342
GRMZM2G110531				BTB/POZ-like
GRMZM2G081829				Zinc finger, RING-type
GRMZM2G144283				Protein of unknown function DUF1618
GRMZM2G028054				SANT, DNA-binding
GRMZM2G317160				Pathogenesis-related transcriptional factor/ERF, DNA-binding
GRMZM2G150862				PAK-box/P21-Rho-binding
GRMZM2G055464	RAD51			DNA recombination and repair protein Rad51, C-terminal
GRMZM2G176912
GRMZM2G181542				Acyl carrier protein (ACP)
GRMZM2G347315
GRMZM2G012455				Heat shock protein Hsp2
GRMZM2G110242				Transcription factor, TCP
GRMZM5G868061				BZR1, transcriptional repressor
GRMZM2G104332
GRMZM2G080722				Glutaredoxin
GRMZM2G004679
GRMZM5G812555				Xanthine/uracil/vitamin C permease
GRMZM2G458549				Galactokinase
GRMZM2G040964				Protein kinase, catalytic domain
GRMZM2G082508
GRMZM2G143854
GRMZM2G130738
GRMZM2G447056				Peptidase C19, ubiquitin carboxyl-terminal hydrolase 2
GRMZM2G587327				ATPase, AAA-type, VAT, N-terminal
GRMZM2G384592
GRMZM2G030013				K Homology
GRMZM2G103873
GRMZM2G091578				Peptidase S8/S53, subtilisin/kexin/sedolisin
GRMZM2G122656				Nucleic acid-binding, OB-fold
GRMZM2G032160				Glycoside hydrolase, family 81
GRMZM2G432075				Stem cell self-renewal protein Piwi
GRMZM2G144146				Phox/Bem1p
GRMZM2G141499
GRMZM2G032628			SBE1	Glycoside hydrolase, family 13, N-terminal
GRMZM2G331701				Heat shock protein Hsp2
GRMZM2G108144				Porin, eukaryotic type
GRMZM2G159700				Protein of unknown function DUF861, cupin-3
GRMZM2G122543				Poly(ADP-ribose) polymerase, catalytic domain
GRMZM2G065950				Translocon-associated protein (TRAP), alpha subunit
GRMZM5G866699				Transcription factor, CBFA/NFYB, DNA topoisomerase
GRMZM5G862355
GRMZM2G027632				5-AMP-activated protein kinase, beta subunit, interaction domain
GRMZM2G038851				Ubiquitin-conjugating enzyme, E2
GRMZM2G319747				Proteasome maturation factor UMP1
GRMZM2G085713				Vacuolar import/degradation protein Vid24
GRMZM2G074356				Inhibitor of apoptosis-promoting Bax1 related
GRMZM2G008865				Histone H2A
GRMZM2G312654				GYF
GRMZM2G383807				Protein phosphatase 2C, manganese/magnesium aspartate binding site
GRMZM2G170520				Zinc finger, C2H2-type
GRMZM2G351599				Oligosaccharyl transferase, STT3 subunit
GRMZM2G545326				Peptidase C48, SUMO/Sentrin/Ubl1
GRMZM2G368658				RNA helicase, ATP-dependent, DEAD-box, conserved site
GRMZM5G853409			orf248
GRMZM2G020255				Protein of unknown function DUF1279
GRMZM2G041797				WHEP-TRS
GRMZM2G073504				UBX
AC233901.1_FG004
GRMZM2G042040				Membrane-associated, eicosanoid/glutathione metabolism (MAPEG) protein
GRMZM2G475521				Zinc finger, RING-type
GRMZM2G007201
GRMZM2G396402
GRMZM2G062210				Proteasome component (PCI) domain
GRMZM2G146337				Protein of unknown function DUF25
GRMZM2G063306				Major facilitator superfamily MFS-1
GRMZM2G093441				Epoxide hydrolase-like
GRMZM2G380152				Ribosomal protein S2
GRMZM2G156459				Alpha/beta hydrolase fold-1
GRMZM2G079944				Adenylate kinase
GRMZM2G122666				Small GTP-binding protein
GRMZM2G459503				Domain of unknown function DUF2431
AC149818.2_FG001				Ras GTPase
GRMZM2G009106	ASK1/3			SKP1 component
GRMZM2G040033				Drug/metabolite transporter
AC208023.3_FG001				Protein secE/sec61-gamma protein
GRMZM2G079196				Proteasome component (PCI) domain
GRMZM2G059937				Porin, eukaryotic type
GRMZM2G410033				Tryptophan/tyrosine permease
GRMZM2G161905				Glutathione S-transferase, N-terminal
GRMZM2G140594				Frigida-like
GRMZM2G147332				Oxysterol-binding protein
GRMZM2G013704
GRMZM2G353905				Glycosyl transferase, family 48
GRMZM2G034015				Uncharacterised protein family UPF197
GRMZM5G893782				RabGAP/TBC
GRMZM2G026918
GRMZM2G028252
GRMZM2G042343				RNA recognition motif, RNP-1
GRMZM2G157316				Ubiquitin-associated/translation elongation factor EF1B, N-terminal
GRMZM2G467339
GRMZM2G145061				Oxoglutarate/iron-dependent oxygenase
GRMZM2G000614				ABC transporter-like
GRMZM2G049068				Protein of unknown function DUF1618
GRMZM2G064360				Glycoside hydrolase, family 19, catalytic
GRMZM2G081536
GRMZM2G419969				Protein of unknown function DUF343
GRMZM2G011355				ARF/SAR superfamily
GRMZM2G459474
GRMZM5G858653				Malate transporter, aliminium toerance
GRMZM2G039870				Pathogenesis-related transcriptional factor/ERF, DNA-binding
GRMZM2G003092				Protein of unknown function DUF1618
GRMZM2G180552
GRMZM2G114315			CenpcA
GRMZM5G827575
GRMZM2G166330				Lipase, GDSL
GRMZM2G134613			Atg8d	Light chain 3 (LC3)
GRMZM2G032528
GRMZM2G323309				Pentatricopeptide repeat
GRMZM2G090542				Peptidase M1, membrane alanine aminopeptidase
GRMZM2G430308				Protein of unknown function DUF1618
GRMZM2G384339				Heat shock factor (HSF)-type, DNA-binding
GRMZM2G026767				Protein kinase, catalytic domain
GRMZM2G152774				3'-5' exonuclease
GRMZM2G095595
GRMZM2G171170				3'-5' exonuclease
GRMZM5G815358
GRMZM2G455440
GRMZM2G103546				Aldehyde dehydrogenase NAD(P)-dependent
GRMZM2G081953				Protein of unknown function DUF566
GRMZM2G142693				EF-hand-like domain
GRMZM2G051466
GRMZM2G063001
GRMZM2G009894				Ribosomal protein L29e
GRMZM2G064993				Annexin
GRMZM2G089086				Mg2+ transporter protein, CorA-like
GRMZM2G159544				Glutamate/phenylalanine/leucine/valine dehydrogenase, C-terminal
GRMZM5G870959			serk1	Protein kinase, catalytic domain
GRMZM2G047167				Zinc finger, RING-type
GRMZM2G049288				Heat shock protein DnaJ, N-terminal
GRMZM2G363253				Zinc finger, RING-type
GRMZM5G825935
GRMZM2G007060				Interferon-related developmental regulator, N-terminal
GRMZM2G151122				D-galactoside/L-rhamnose binding SUEL lectin
GRMZM2G090374
GRMZM5G817403
GRMZM2G081380				Actinin-type, actin-binding, conserved site
GRMZM2G108589				Transcription factor jumonji/aspartyl beta-hydroxylase
GRMZM2G055629
GRMZM2G152000				Zinc finger, RING-type
GRMZM2G060324				Signal recognition particle, SRP54 subunit, GTPase
GRMZM5G822970	MUS82			DNA repair nuclease, XPF-type/Helicase
GRMZM2G107639				Aminotransferases, class-I, pyridoxal-phosphate-binding site
GRMZM5G801651				Choline transporter-like
GRMZM2G146225				Histone H1/H5
GRMZM2G002961				Pleckstrin homology
GRMZM2G361518				Argonaute/Dicer protein, PAZ
GRMZM2G047777				F-box domain, cyclin-like
GRMZM2G135481
GRMZM5G812923				Copper chaperone SCO1/SenC
GRMZM2G011951				Plastocyanin-like
GRMZM2G139941				Zinc finger, RING-type
GRMZM2G020382
GRMZM5G878913
GRMZM2G149940				Transcriptional factor B3
GRMZM2G035839				Protein of unknown function DUF593
AC233910.1_FG005				UTP--glucose-1-phosphate uridylyltransferase
GRMZM5G876597
GRMZM2G112535				Transcriptional coactivator p15
GRMZM2G103764
GRMZM5G801241				Mitochondrial inner membrane translocase complex, Tim8/9/1/13-zinc finger-like
GRMZM2G134497				GOLD
GRMZM2G300135				Senescence/spartin-associated
GRMZM5G896604				Protein of unknown function DUF3511
GRMZM2G042118				RNA recognition motif, RNP-1
GRMZM2G040359				Lipase, GDSL
GRMZM2G134889			PDIL1-3	Thioredoxin
GRMZM2G091243				Protein kinase, catalytic domain
GRMZM2G050407				Protein of unknown function DUF1644
GRMZM2G181453				RNA recognition motif, RNP-1
GRMZM2G153899				Protein of unknown function DUF2343
GRMZM2G090152				Glycosyl transferase, family 14
GRMZM2G004949				Sphingomyelin synthase-like domain
GRMZM2G108509				Paired amphipathic helix
GRMZM2G042078				ATPase, F complex, subunit G, mitochondrial
GRMZM2G051806				Hexokinase
GRMZM2G063025
GRMZM2G109496				Protein phosphatase 2C, manganese/magnesium aspartate binding site
GRMZM2G162420
GRMZM2G110076				Transcription factor TAFII-31
GRMZM2G178289
GRMZM2G056920				Zinc finger, CCCH-type
GRMZM2G066024				Fructose-bisphosphate aldolase, class-I
GRMZM2G116087				Chorismate mutase, AroQ class, eukaryotic type
GRMZM2G121229				Uncharacterised protein family Ycf36
GRMZM5G848693
GRMZM2G054300				Haem peroxidase, plant/fungal/bacterial
GRMZM2G177866
GRMZM2G534116
GRMZM2G044358				Isopenicillin N synthase
GRMZM2G022065				Zinc finger, RING/FYVE/PHD-type
GRMZM2G007681				RNA polymerase, alpha subunit
GRMZM2G043884				Glycosyl transferase, family 8
GRMZM5G878732				Zinc finger, RING-type
GRMZM2G144002				Nucleotidyl transferase
GRMZM2G384386				Pathogenesis-related transcriptional factor/ERF, DNA-binding
GRMZM2G468111
GRMZM2G107457				Methyltransferase type 12
GRMZM2G074094				SET domain
GRMZM2G069525				SANT, DNA-binding
GRMZM2G037452
GRMZM2G170760				ENTH/VHS
GRMZM2G134385				Armadillo-like helical
GRMZM2G421513
GRMZM2G090647				Proteasome-interacting thioredoxin-like domain, C-terminal
GRMZM2G040920				Glycosyl transferase, family 14
GRMZM2G161680				Transcription factor CBF/NF-Y/archaeal histone
GRMZM2G023813			ARF31	Transcriptional factor B3
GRMZM2G062123				Protein of unknown function DUF295
GRMZM2G062683				Protein kinase, catalytic domain
GRMZM2G153456
GRMZM2G016275				Putative thiol-disulphide oxidoreductase DCC
GRMZM2G004138				O-methyltransferase, family 3
GRMZM2G015804				Glycoside hydrolase, family 1
GRMZM2G433624				AMP-dependent synthetase/ligase
GRMZM2G053239
GRMZM2G399901				Zinc finger, CCCH-type
GRMZM2G003835
GRMZM2G550995
GRMZM2G012178				Armadillo-like helical
GRMZM2G178595				E2F-associated phosphoprotein, C-terminal
GRMZM2G079162
GRMZM2G062342				Frataxin, subgroup
GRMZM2G046558				Putative esterase
GRMZM2G151826				Histone H2A
GRMZM2G146670			vdac1b	Porin, eukaryotic type
GRMZM5G804658				Armadillo-like helical
GRMZM2G032443				Protein of unknown function DUF1618
GRMZM2G076524				Protein of unknown function DUF437
GRMZM2G028393			pis7	Proteinase inhibitor I13, potato inhibitor I
GRMZM2G041275				ATPase, alpha/beta subunit, nucleotide-binding domain
GRMZM2G160752
GRMZM2G398107				Pyridoxal phosphate (active vitamin B6) biosynthesis, pyridoxal kinase
GRMZM2G145085				Transcription initiation factor IIF, alpha subunit
GRMZM2G031094				Dual specificity phosphatase
GRMZM2G075051				Ras GTPase
GRMZM5G876285			PRO3	Profilin/allergen
GRMZM2G353822
GRMZM2G050583				Protein of unknown function DUF985
GRMZM2G126946				C2 calcium-dependent membrane targeting
GRMZM2G121749				Protein of unknown function DUF1618
GRMZM2G312672				SWIB/MDM2 domain
GRMZM2G453296				Protein phosphatase 2C-related
GRMZM2G062283				EF-hand-like domain
GRMZM2G031958				F-box domain, cyclin-like
GRMZM2G390160
GRMZM2G138330				TRAM/LAG1/CLN8 homology domain
GRMZM2G133746
GRMZM5G814035
GRMZM5G833389				Phosphoglycerate mutase, 2,3-bisphosphoglycerate-independent
GRMZM2G008468				Vesicle transport protein, Got1/SFT2-like
GRMZM2G378547				Protein kinase, catalytic domain
GRMZM2G049173
GRMZM2G108338				Short-chain dehydrogenase/reductase SDR
GRMZM2G047969
GRMZM2G016521				Protein of unknown function DUF761, plant
GRMZM2G104353				RNA recognition motif, RNP-1
GRMZM5G833299
GRMZM2G005103				Glycosyl transferase, family 8
GRMZM2G165695
GRMZM2G010011				Zinc finger, DHHC-type
GRMZM2G568290
GRMZM2G134054				Metallo-dependent phosphatase
GRMZM2G179462				Uncharacterised protein family UPF57
GRMZM2G086136				Coatomer, epsilon subunit
GRMZM2G035620				Dienelactone hydrolase
GRMZM2G006578				Basic-leucine zipper (bZIP) transcription factor
GRMZM2G099183				RNA polymerase, subunit H/Rpb5 C-terminal
GRMZM2G318033				Protein of unknown function Cys-rich
GRMZM5G816432				Phosphoribosyltransferase
GRMZM2G001875				SANT, DNA-binding
GRMZM2G108008				Ribosomal protein S17
GRMZM2G014187
GRMZM2G166441				Uncharacterised protein family UPF136, Transmembrane
GRMZM2G346278	MER3=RCK			DNA/RNA helicase, C-terminal
GRMZM2G157855				Zinc finger, RING-type
GRMZM2G087186			PDC3	Thiamine pyrophosphate enzyme, C-terminal TPP-binding
GRMZM2G340656				Raffinose synthase
GRMZM2G034225
GRMZM5G869299
GRMZM2G004946				SEC7-like
GRMZM2G124365				Chorismate mutase, AroQ class, eukaryotic type
GRMZM2G131167				RNA recognition motif, RNP-1
AC212898.2_FG006
GRMZM2G345039				Exoribonuclease, phosphorolytic domain 1
GRMZM2G138340				Basic-leucine zipper (bZIP) transcription factor
GRMZM2G125954				F-box domain, cyclin-like
GRMZM2G149756				Pathogenesis-related transcriptional factor/ERF, DNA-binding
GRMZM2G168392				Cytochrome P45
GRMZM2G313944
GRMZM2G373928			ZCN14	Phosphatidylethanolamine-binding, conserved site
GRMZM2G121228				Protein kinase, catalytic domain
GRMZM2G007057				Ubiquitin-conjugating enzyme, E2
GRMZM2G074017				ATPase inhibitor, IATP, mitochondria
GRMZM2G026922
GRMZM2G046686				Hexokinase
GRMZM2G165961				PMR5 N-terminal domain
GRMZM2G012928				Proteinase inhibitor I13, potato inhibitor I
GRMZM2G160279				Pumilio RNA-binding repeat
GRMZM2G359566				Villin headpiece
GRMZM2G094632				Plant lipid transfer protein/hydrophobic protein, helical domain
GRMZM2G427438				Zinc finger, CCCH-type
GRMZM2G034183				Integral membrane protein SYS1-related
GRMZM2G393215				Peptidase C26
GRMZM2G121166				Maf1 regulator
GRMZM2G488300
GRMZM2G155760
GRMZM2G074908				SANT, DNA-binding
GRMZM2G587543
GRMZM2G174906
GRMZM2G053083				CHD5-like protein
GRMZM2G039251				CoA-binding
GRMZM2G139773				BRO1 domain
GRMZM2G311233				Ankyrin repeat
GRMZM2G180435
GRMZM2G381842
GRMZM2G069405				RNA recognition motif, RNP-1
GRMZM2G008273				Proteasome component (PCI) domain
GRMZM2G452526				F-box domain, cyclin-like
GRMZM2G009948				Ran-interacting Mog1 protein
GRMZM2G072582			mads3
GRMZM2G171942				Zinc finger, CCCH-type
GRMZM2G454176
GRMZM2G143590	ZYP1a+b
GRMZM2G115049			vdac2	Porin, eukaryotic type
GRMZM2G323719				Aspartate/glutamate/uridylate kinase
GRMZM2G035063				GroES-like
GRMZM2G135337				Ubiquitin/SUMO-activating enzyme E1
GRMZM2G417402				Zinc finger, U1-type
GRMZM2G180044				Coiled-coil domain containing protein 19, C-terminal
GRMZM2G157132				F-box domain, cyclin-like
GRMZM2G148881				Optic atrophy 3-like
GRMZM2G130912
GRMZM5G832772			MRP2	ABC transporter, transmembrane domain
GRMZM5G808366			ARF5	Transcriptional factor B3
GRMZM2G104204				Homeobox
GRMZM2G470882				Ferritin-related
GRMZM2G418160				Root hair defective 3 GTP-binding
GRMZM2G108255	RMI1			Domain of unknown function DUF1767
GRMZM5G814154
GRMZM2G011624				GCN5-related N-acetyltransferase
GRMZM2G044472				Lecithin:cholesterol acyltransferase
GRMZM2G017629				Plant disease resistance response protein
GRMZM2G165011				SET domain
GRMZM2G099619				ABC transporter-like
GRMZM2G050418
GRMZM2G010783
GRMZM2G431030
GRMZM2G305406
GRMZM2G456626		lpa2 (low phytic acid2)	ITPK1	Inositol 1, 3, 4-trisphosphate 56-kinase
GRMZM2G041369				Lecithin:cholesterol acyltransferase
GRMZM2G002863				Pentatricopeptide repeat
GRMZM2G042598
GRMZM2G071688				Protein of unknown function DUF3
GRMZM2G079928				Glycosyl transferase, family 2
GRMZM2G047372				Protein of unknown function DUF16, transmembrane
GRMZM2G172596				Gibberellin regulated protein
GRMZM2G086210				Glucose-methanol-choline oxidoreductase, N-terminal
GRMZM2G126603				Ribosomal protein L34
GRMZM2G065157
GRMZM5G800211
GRMZM2G139903				Copper chaperone SCO1/SenC
GRMZM2G158885				GOLD
GRMZM2G039094				MATH
GRMZM2G105184
GRMZM2G177599				Complex 1 LYR protein
GRMZM2G066171				Zinc finger, RING-type
GRMZM2G104316
GRMZM2G143211				WD4 repeat
GRMZM2G005253				Protein of unknown function DUF569
GRMZM2G134230
AC214448.3_FG007				Transmembrane receptor, eukaryota
GRMZM2G074306
GRMZM2G427408				DNA-binding SAP
GRMZM2G154626				F-box domain, cyclin-like
GRMZM2G311864				Ankyrin repeat
GRMZM2G069078				Pentatricopeptide repeat
GRMZM2G129620				Glycosyl transferase, family 2
GRMZM2G165220
GRMZM2G027351				Protein kinase, catalytic domain
GRMZM2G129973				Phox/Bem1p
GRMZM2G109618	DMC1			DNA repair Rad51/transcription factor NusA, alpha-helical
GRMZM2G064320				RNA recognition motif, RNP-1
GRMZM2G140994				Zinc finger, RanBP2-type
GRMZM2G301909
GRMZM2G701273
GRMZM2G577979
GRMZM2G037023
GRMZM2G395236				Serine hydrolase
GRMZM2G102985
GRMZM2G177432
GRMZM2G087172
GRMZM2G064949				Phospholipase/carboxylesterase
GRMZM2G014300				Like-Sm ribonucleoprotein (LSM) domain
GRMZM2G442170				Tetratricopeptide TPR-1
GRMZM5G830085
GRMZM5G882025
GRMZM2G175797				Oxoglutarate/iron-dependent oxygenase
GRMZM2G412075				RNA recognition motif, RNP-1
GRMZM2G101682
GRMZM2G165901			RAB15	RNA recognition motif, RNP-1
GRMZM2G406643				Ubiquitin
GRMZM2G052105				Complex 1 LYR protein
GRMZM2G174274				PAK-box/P21-Rho-binding
GRMZM2G393742				SNF2-related
GRMZM2G075039				K Homology
GRMZM2G075485				Heat shock protein DnaJ, N-terminal
GRMZM2G035804				Protein of unknown function DUF569
GRMZM2G177942				Tat binding protein 1-interacting
GRMZM2G174667				Peptidase C48, SUMO/Sentrin/Ubl1
GRMZM2G065532				RNA recognition motif, RNP-1
GRMZM2G036092				Helix-loop-helix DNA-binding
GRMZM2G055802				Proteinase inhibitor I12, Bowman-Birk
GRMZM2G126664				Pentatricopeptide repeat
GRMZM2G015126				Protein of unknown function DUF248, methyltransferase putative
GRMZM2G104078
GRMZM2G415007			BIPE3	Heat shock protein Hsp7
GRMZM2G458423	PRD3
GRMZM2G032339			ZMM4	Transcription factor, K-box
GRMZM2G128114				Succinic semialdehyde dehydrogenase
GRMZM2G000665				Protein of unknown function DUF914, eukaryotic
GRMZM2G570528				Pentatricopeptide repeat
GRMZM2G153977				Peptidase A1
GRMZM2G006678				Inorganic polyphosphate/ATP-NAD kinase, predicted
AC192367.2_FG002
GRMZM2G142553				Peptidase C48, SUMO/Sentrin/Ubl1
GRMZM5G834666			orf14-b
GRMZM2G031033
GRMZM2G173124				Zinc finger, CCCH-type
GRMZM5G892675				ABC transporter-like
GRMZM2G017804				Peptidase S1/S6, chymotrypsin/Hap
GRMZM2G091973				Reticulon
GRMZM5G894420
GRMZM2G018706
GRMZM2G033519				Disease resistance protein
GRMZM2G318794				Mitochondrial outer membrane translocase complex, subunit Tom22
GRMZM2G143625				Fatty acid desaturase, type 2
GRMZM2G009563				Ribosomal L11 methyltransferase, PrmA
GRMZM2G146140				K+ potassium transporter
GRMZM2G360873			MSH1	Excinuclease ABC, C subunit, N-terminal
GRMZM2G064163				Spermine synthase
GRMZM2G174696				Porin, eukaryotic type
AC198725.4_FG009				DNA-binding WRKY
GRMZM2G085675				Ribosomal protein L21
GRMZM5G806435				DNA-directed DNA polymerase, family B, mitochondria/virus
GRMZM2G102912				AIG2-like
GRMZM2G479340				NAD-dependent epimerase/dehydratase
GRMZM2G174249				Glycoside hydrolase, family 32
GRMZM2G101859				Translation initiation factor 1A (eIF-1A)
GRMZM2G138572				RNA recognition motif, RNP-1
AC207728.2_FG003				Protein of unknown function DUF625
GRMZM2G008287
AC198518.3_FG002				Sterile alpha motif
GRMZM5G801019				Stomatin
GRMZM2G027173				Engulfment/cell motility, ELMO
GRMZM5G876913		nad3 (NADH dehydrogenase subunit 3)	nad3	NADH:ubiquinone/plastoquinone oxidoreductase, chain 3
GRMZM2G170457				Cytochrome d ubiquinol oxidase, 14kDa subunit
GRMZM2G102161			MADS5	Transcription factor, MADS-box
GRMZM2G122039				Ubiquinol-cytochrome C reductase hinge domain
GRMZM2G000280				Sucraseferredoxin-like
GRMZM2G028014				F-box domain, cyclin-like
GRMZM2G127180
GRMZM2G110714				Phosphoenolpyruvate carboxylase, active site
GRMZM2G139650				Biogenesis of lysosome-related organelles complex-1, subunit 2
GRMZM2G401139				UcrQ
GRMZM2G078779				BURP
GRMZM2G129034			m27	Transcription factor, MADS-box
GRMZM2G065050
GRMZM2G059037	DIF1=SYN1=REC8 (Afd1 in maize)			Rad21/Rec8 like protein, N-terminal
GRMZM2G036063				Plant lipid transfer protein/hydrophobic protein, helical domain
GRMZM2G147145				Glycosyl transferase, family 8
GRMZM2G008047				Pectinesterase inhibitor
GRMZM2G171423				SPX, N-terminal
GRMZM2G417525
GRMZM2G478078				Myosin head, motor domain
GRMZM2G176995				C2 calcium-dependent membrane targeting
GRMZM2G085856				AMP-dependent synthetase/ligase
GRMZM2G525770
GRMZM2G006981
GRMZM2G139073			silky1	Transcription factor, MADS-box
GRMZM2G010348				Cytochrome c, class IA/ IB
GRMZM2G446363
GRMZM5G895313				Zinc finger, CCHC-type
GRMZM2G453794				Glycosyl transferase, family 48
GRMZM2G133620				Proteinase inhibitor I25, cystatin
GRMZM2G159899
GRMZM2G115624				TMS membrane protein/tumour differentially expressed protein
GRMZM2G020998
GRMZM2G153969				Nucleic acid-binding, OB-fold
GRMZM2G107689				Protein kinase, catalytic domain
GRMZM2G023992				Reticulon
GRMZM2G042539
GRMZM2G077316			aoc	Allene oxide cyclase
GRMZM2G700968
GRMZM2G176774				Galectin, carbohydrate recognition domain
GRMZM2G083497				Ribosomal protein S8
GRMZM2G110726				CS-like domain
GRMZM2G078264				Pentatricopeptide repeat
GRMZM5G860226				Thioesterase superfamily
GRMZM2G460581
GRMZM2G039542				Succinate dehydrogenase/Fumarate reductase, transmembrane subunit
GRMZM5G831843				Major facilitator superfamily
GRMZM2G021233				SNF2-related
GRMZM2G061777				Aldehyde dehydrogenase, N-terminal
GRMZM2G127160				EGF-like, alliinase
GRMZM2G070304				Phospholipid/glycerol acyltransferase
GRMZM5G850997				Zinc finger, RING-type
GRMZM2G138060			sugary1	Glycoside hydrolase, family 13, N-terminal
GRMZM2G119745				Heat shock protein DnaJ, N-terminal
GRMZM2G396267
GRMZM2G322413				Ribosomal protein L18e
GRMZM2G154685				Peptidyl-prolyl cis-trans isomerase, FKBP-type
GRMZM2G439198
GRMZM2G173910				PI31 proteasome regulator
GRMZM2G181254				Transcriptional factor B3
GRMZM2G122706				Domain of unknown function DUF629
GRMZM2G075386
GRMZM5G858784				Carotenoid oxygenase
GRMZM2G084491				Patched
GRMZM5G885473
GRMZM2G112795				Wound-inducible basic
GRMZM2G324544
GRMZM2G044531				Protein kinase, catalytic domain
GRMZM2G179733				Zinc finger, TRAF-type
GRMZM2G135073				Protein kinase, catalytic domain
GRMZM2G031607				SGS
GRMZM2G040003
GRMZM2G143777				Pentatricopeptide repeat
GRMZM2G092091				Helix-loop-helix DNA-binding
GRMZM2G117357				Crotonase, core
GRMZM2G098167				Heat shock protein Hsp2
GRMZM2G081644
GRMZM2G100229				IQ motif, EF-hand binding site
GRMZM2G156800				Protein kinase, catalytic domain
GRMZM2G046382				Heat shock protein Hsp2
GRMZM5G802801				Heat shock protein Hsp7
GRMZM2G144501				Peptidase S1/S6, chymotrypsin/Hap
GRMZM2G155422				Zinc finger, LSD1-type
GRMZM5G860062			orf125
GRMZM2G064896				Ubiquinol-cytochrome C reductase, UQCRX/QCR9-like
GRMZM2G035651				NLI interacting factor
GRMZM2G036288				Tify
GRMZM2G020429				Uridine kinase
GRMZM2G134563				Tetratricopeptide-like helical
GRMZM2G451672				Patatin/Phospholipase A2-related
GRMZM2G093855				Peptidase S54, rhomboid domain
GRMZM2G153863				Ribosomal protein L21
GRMZM2G107588				Winged helix-turn-helix transcription repressor DNA-binding
GRMZM2G011784				Peptidase S1, serine carboxypeptidase
GRMZM2G303865
GRMZM2G054020				Band 7 protein
GRMZM2G062373				Universal stress protein A
GRMZM5G827398				Calcium-binding EF-hand
GRMZM2G028500
GRMZM2G365160				DAHP synthetase, class II
GRMZM2G080262				Protein of unknown function DUF1618
GRMZM2G011559				NSF attachment protein
GRMZM2G111022
GRMZM2G097804
GRMZM2G159660				Alkaline phosphatase D-related
GRMZM2G017634
GRMZM2G467640				BAR
GRMZM5G871174			orf116-b
GRMZM5G874840				CDP-alcohol phosphatidyltransferase
GRMZM2G151967				Histidine phosphatase superfamily, clade-2
GRMZM2G085469
GRMZM2G010831
GRMZM2G059299				Curculin-like (mannose-binding) lectin
GRMZM2G040945				HAD-superfamily hydrolase, subfamily IG, 5'-nucleotidase
GRMZM2G053779				Blue (type 1) copper domain
GRMZM2G004157				Zinc finger, C2H2-type
GRMZM2G128800				Zinc finger, RING-type
GRMZM2G032597
GRMZM2G083284				Beta-lactamase-like
GRMZM2G160683
GRMZM2G179215				Ras GTPase
GRMZM2G438299
GRMZM2G414537
GRMZM2G088162				WD4 repeat
GRMZM2G158188
GRMZM2G098622
AC203806.3_FG006
GRMZM2G159053
GRMZM2G139805				Uncharacterised protein family UPF41
GRMZM2G362298				Transferase
GRMZM2G159849				WD4 repeat
GRMZM2G324162				SWIB/MDM2 domain
GRMZM2G334409				Glycoside hydrolase, family 38, core
GRMZM2G075584				ATPase, AAA+ type, core
GRMZM2G085116				Protein of unknown function DUF538
GRMZM2G070487
GRMZM2G014854				B-cell receptor-associated 31-like
GRMZM2G123732				Protein of unknown function, transmembrane-4
GRMZM2G093157	SDS			Cyclin, C-terminal
GRMZM2G161212
GRMZM2G111436				3'-5' exonuclease
GRMZM2G074687				Calreticulin/calnexin
GRMZM5G855375
GRMZM2G064612				RNA recognition motif, RNP-1
GRMZM2G003642				Uncharacterised protein family UPF41
GRMZM2G041418				Pyridine nucleotide-disulphide oxidoreductase, NAD-binding region
GRMZM2G701566
GRMZM2G162284				High mobility group, superfamily
GRMZM2G138103				Ubiquitin-fold modifier-conjugating enzyme 1
GRMZM2G348578				Oxoglutarate/iron-dependent oxygenase
GRMZM2G113089
GRMZM2G172448
GRMZM5G861077				Peptide-N4-(N-acetyl-beta-glucosaminyl)asparagine amidase A
GRMZM2G145554				DNA-binding WRKY
GRMZM2G006450				Ribosomal protein L18/L5
GRMZM2G028379				MTCP1
GRMZM2G034724				11-S seed storage protein, plant
AC233885.1_FG001				Protein of unknown function DUF593
GRMZM2G142119				MAGE protein
GRMZM2G117360
GRMZM2G125083				Tafazzin
GRMZM2G574858				SNF2-related
GRMZM2G168890				Zinc finger, C2H2-type
GRMZM2G127350				Aminotransferase class-III
GRMZM2G090619				Protein of unknown function DUF866, eukaryotic
GRMZM2G031125				Cytochrome P45
GRMZM2G160565			ZAG3	Transcription factor, MADS-box
GRMZM2G052908				Transcription factor jumonji/aspartyl beta-hydroxylase
GRMZM2G378490				Zinc finger, Dof-type
GRMZM5G824964				Calponin-like actin-binding
GRMZM2G012806				Proteinase inhibitor I13, potato inhibitor I
GRMZM2G049464				Glycosyl transferase, family 14
GRMZM2G092284				Ribosomal protein S23/S29, mitochondrial
GRMZM2G108115				Endoplasmic reticulum oxidoreductin 1
GRMZM2G137965			nfc11	WD4 repeat
GRMZM2G119393				RNA polymerase II, Rpb4
GRMZM5G825226				TRAM/LAG1/CLN8 homology domain
AC212769.3_FG004
GRMZM2G410710				Prohibitin
GRMZM2G109252				Lipid-binding START
GRMZM2G109383				Alpha-D-phosphohexomutase
GRMZM2G470666				C2 calcium-dependent membrane targeting
GRMZM2G072550
GRMZM2G700011				Homeodomain-like
GRMZM2G060727
GRMZM2G111737				C2 calcium-dependent membrane targeting
GRMZM2G117392
GRMZM2G178278				Vesicle transport protein, Got1/SFT2-like
GRMZM2G113569
GRMZM2G082586				Helix-loop-helix DNA-binding
GRMZM2G116542				Spc97/Spc98
GRMZM2G164787				Ubiquitin
GRMZM2G082564				Protein of unknown function DUF716, TMEM45
GRMZM2G372171				BTB/POZ-like
GRMZM2G059865				SKP1 component
AC198398.3_FG003
GRMZM2G310552
GRMZM2G009009
GRMZM2G126873				Vps16, C-terminal
GRMZM2G157758				ATPase, F1 complex, epsilon subunit, mitochondrial
GRMZM2G114048			yz1	Cystathionine beta-synthase, core
GRMZM2G164759
GRMZM2G020187			SGS3	Domain of unknown function XS
GRMZM2G071378				Protein of unknown function DUF25
GRMZM2G077989				NTP pyrophosphohydrolase MazG, putative catalytic core
GRMZM2G029096				Protein of unknown function DUF296
GRMZM2G035996	ASY1 (≈HOP1≈HORMAD1?)			DNA-binding HORMA
GRMZM2G083411
GRMZM5G829946				Glycerophosphoryl diester phosphodiesterase
GRMZM2G462894				NAD(P)-binding domain
GRMZM2G033375				Peptidase C12, ubiquitin carboxyl-terminal hydrolase 1
GRMZM2G448739				Bifunctional inhibitor/plant lipid transfer protein/seed storage
GRMZM2G020100				Protein of unknown function DUF295
GRMZM2G114113
GRMZM5G801875				Multi antimicrobial extrusion protein MatE
GRMZM2G117222
GRMZM2G079440			DHN1	Dehydrin
GRMZM2G476357				Transcription factor TFIIB related
GRMZM2G009732
GRMZM2G064268				Hrf1
GRMZM2G138997				Zinc finger, RING-type
GRMZM2G029385				Heat shock protein DnaJ, N-terminal
GRMZM2G066528			HMGd1	High mobility group, superfamily
GRMZM2G149130				Protein of unknown function DUF569
GRMZM5G889644
GRMZM2G060922			SIP1-2	Major intrinsic protein
GRMZM2G028335				DNA replication factor CDT1-like
GRMZM2G060511				Ribosomal protein L37, mitochondrial
GRMZM2G026793				Fatty acid desaturase, type 2
GRMZM2G027522
GRMZM5G856189			orf16-c
GRMZM2G143780			H4C13	Histone H4
GRMZM2G053016
GRMZM2G178924
GRMZM2G118172				VQ
GRMZM2G360681				Chaperonin clpA/B
GRMZM2G108418
GRMZM2G113351				Armadillo-like helical
GRMZM2G011253				Ribosomal protein L31e
GRMZM2G547542				Spermine synthase
GRMZM2G170552				Protein kinase, catalytic domain
GRMZM2G010163
GRMZM2G148925				Proteinase inhibitor I25, cystatin
GRMZM2G038677				Protein of unknown function DUF1637
GRMZM5G899188		hsp18a (18 kda heat shock protein18a)	HSP18	Heat shock protein Hsp2
GRMZM2G416110				Short-chain dehydrogenase/reductase SDR
GRMZM5G828488				SPX, N-terminal
AC195785.3_FG004				Protein kinase, catalytic domain
GRMZM2G171435				Protein kinase, catalytic domain
GRMZM2G097623
GRMZM2G062009				No apical meristem (NAM) protein
GRMZM2G329710				FAS1 domain
GRMZM2G058560				Phosphotyrosyl phosphatase activator, PTPA
GRMZM2G409893				Protein kinase, catalytic domain
GRMZM2G386430				MIF4G-like, type 3
GRMZM2G354834
GRMZM2G174708				Leucine-rich repeat-containing N-terminal domain, type 2
GRMZM2G075844				Translocon-associated protein (TRAP), alpha subunit
GRMZM2G028552				Ubiquinone biosynthesis O-methyltransferase
GRMZM2G156246
GRMZM2G155314				Tetratricopeptide TPR-1
GRMZM2G011806				Protein kinase, catalytic domain
GRMZM2G049398				Ribosomal protein/NADH dehydrogenase domain
GRMZM2G427031				DNA-directed RNA polymerase, subunit 2, domain 6
GRMZM2G147579				Tumour susceptibility gene 11
GRMZM2G438239
GRMZM2G154344
GRMZM2G078297
GRMZM5G890815				Nucleotidyl transferase domain
GRMZM5G812538				Oligopeptide transporter OPT superfamily
GRMZM5G883855	SWI1=DYAD		am1
GRMZM2G152127				AMP-dependent synthetase/ligase
GRMZM2G079389				Dymeclin
GRMZM2G110044				Ribosome associated membrane RAMP4
GRMZM2G171328				DOMON related
GRMZM2G105608				Peptidyl-prolyl cis-trans isomerase, FKBP-type
GRMZM2G035502				Glutathione S-transferase, N-terminal
AC214531.3_FG004
GRMZM2G047382
GRMZM5G832582				Bacterial surface antigen (D15)
GRMZM2G062841				Ankyrin repeat
GRMZM2G022363				Armadillo-like helical
GRMZM2G010596				Ketopantoate hydroxymethyltransferase
GRMZM2G130314				Pentatricopeptide repeat
GRMZM2G171605				4'-phosphopantetheinyl transferase
GRMZM2G051896				Nucleotidyl transferase domain
GRMZM2G051174				Initiation factor 2B related
GRMZM2G176307			gpc4	Glyceraldehyde-3-phosphate dehydrogenase, type I
GRMZM2G024718				Heat shock protein Hsp7
GRMZM2G358059			CRT	Calreticulin/calnexin
GRMZM2G159724				Malic oxidoreductase
GRMZM2G065989				SPX, N-terminal
GRMZM2G051522				DOG1 domain
GRMZM2G146446				EGF-like region, conserved site
GRMZM2G025105				Leucine-rich repeat
GRMZM2G106732				DNA/RNA helicase, C-terminal
GRMZM2G179490				Tubulin/FtsZ, GTPase domain
GRMZM5G880025
GRMZM2G107495				Domain of unknown function DUF457
GRMZM2G334740
GRMZM2G079066				Peptidyl-prolyl cis-trans isomerase, cyclophilin-type
GRMZM2G010909				Wound-induced protein, Wun1
GRMZM2G034157				Heat shock protein Hsp2
GRMZM2G173404
GRMZM2G139688				SANT, DNA-binding
GRMZM2G460025				Lipopolysaccharide-modifying protein
GRMZM2G148133
GRMZM2G472827
GRMZM2G157825				Pectinesterase inhibitor
GRMZM2G474929				Pentatricopeptide repeat
GRMZM2G104622				C2 calcium-dependent membrane targeting
GRMZM2G091643				AMP-dependent synthetase/ligase
GRMZM2G045318				Preprotein translocase Sec, Sec61-beta subunit
GRMZM2G074102				Band 7 protein
GRMZM2G554314
GRMZM5G856027			nad7	NADH-quinone oxidoreductase, subunit D
GRMZM2G448687		apt1 (aberrant pollen transmission1)	apt1	Protein of unknown function FMP27, domain-4
GRMZM2G133173				Ribophorin II
GRMZM2G026802				Nse4
GRMZM2G171365			mads1	Transcription factor, MADS-box
GRMZM2G148693				Transcription factor, MADS-box
GRMZM2G138693
GRMZM2G078509				Protein of unknown function DUF1618
GRMZM2G124739				Protein kinase, catalytic domain
GRMZM2G155806				Pumilio RNA-binding repeat
GRMZM5G839924			nad9	NADH:ubiquinone oxidoreductase, 3kDa subunit
GRMZM2G058138				Ribosomal protein S1, RNA-binding domain
GRMZM2G137786				Terpene synthase, conserved site
GRMZM2G007729			hsp22	Heat shock protein Hsp2
GRMZM2G061554
GRMZM2G014610				Protein of unknown function DUF25
GRMZM2G015132				Biotin/lipoyl attachment
GRMZM2G061078				TB2/DP1/HVA22 related protein
GRMZM2G061485				Winged helix-turn-helix transcription repressor DNA-binding
GRMZM2G451605
GRMZM2G048644				Ubiquitin interacting motif
GRMZM2G122816				Plant peroxidase
GRMZM2G090262				BRCT
GRMZM2G390374				Root hair defective 3 GTP-binding
GRMZM2G359879				C2 calcium-dependent membrane targeting
GRMZM2G109589				NAD-dependent epimerase/dehydratase
GRMZM2G138008				Cytochrome P45
GRMZM2G081883				Cytochrome c, class IA/ IB
GRMZM2G004215
GRMZM2G382792				GDP-fucose protein O-fucosyltransferase
GRMZM2G068352				Translation initiation factor SUI1
GRMZM2G032562				SKP1 component
GRMZM2G419694			Atg8b	Light chain 3 (LC3)
GRMZM2G013986				Peptidase S8/S53, subtilisin/kexin/sedolisin
GRMZM2G056075	MSH2		MUS1	DNA mismatch repair protein MutS, C-terminal
GRMZM2G171996
AC203294.3_FG012				VQ
GRMZM2G051675
GRMZM2G100328				Major sperm protein
GRMZM2G125052				NAD(P)-binding domain
GRMZM2G141776				Peptidase M22, glycoprotease
GRMZM2G063291				Phox/Bem1p
GRMZM2G104632				Glyceraldehyde-3-phosphate dehydrogenase, type I
GRMZM2G110212			mus2	DNA mismatch repair protein MutS, C-terminal
GRMZM2G155686
GRMZM2G350818				Growth factor, receptor
GRMZM2G005552			cl2-1	11-S seed storage protein, plant
GRMZM2G145226				Peptidase C12, ubiquitin carboxyl-terminal hydrolase 1
GRMZM2G124718				Poly(ADP-ribose) polymerase, regulatory domain
GRMZM2G149649				Ribosomal protein L11
GRMZM5G893089			orf121-c
GRMZM2G027914				SANT, DNA-binding
GRMZM2G153823				14-3-3 protein
GRMZM2G072223
GRMZM2G164263				Domain of unknown function DUF45
GRMZM2G166674				Protein of unknown function DUF716, TMEM45
GRMZM2G535409
GRMZM2G177654				Ribosomal protein S17
AC149818.2_FG004				Cyclin-dependent kinase, regulatory subunit
GRMZM2G158555
GRMZM2G336448				Major facilitator superfamily MFS-1
GRMZM2G042442				SET domain
GRMZM5G805008				BTB/POZ-like
GRMZM2G102711				Mitochondrial glycoprotein
AC195796.3_FG001
GRMZM2G161670
GRMZM2G134502				Annexin
GRMZM2G416964				SKP1 component
GRMZM2G000044				RPM1-interacting protein 4, defence response
GRMZM5G835704
GRMZM2G091031
GRMZM2G087111				Germin
GRMZM2G463726
GRMZM5G824574				Protein of unknown function DUF569
GRMZM2G073377				Bifunctional inhibitor/plant lipid transfer protein/seed storage
GRMZM2G305671
GRMZM5G861268
GRMZM2G013652				Chaperonin Cpn1
GRMZM2G108865				Zinc finger, Dof-type
GRMZM5G821527			orfX	Sec-independent periplasmic protein translocase
GRMZM2G160958				Galectin, carbohydrate recognition domain
GRMZM2G083072
GRMZM2G166855				Ribophorin II
GRMZM2G073508
GRMZM2G063055				Bifunctional inhibitor/plant lipid transfer protein/seed storage
GRMZM2G014975				Light chain 3 (LC3)
GRMZM2G088132				Porin, eukaryotic type
GRMZM2G154146				Oxidoreductase, FAD-binding domain
GRMZM2G047178				Protein of unknown function DUF65
AC209987.4_FG010				Plastocyanin-like
GRMZM2G026889				Glycosyl transferase, family 8
GRMZM2G136465				Hydroxymethylglutaryl-CoA reductase, class I/II, catalytic
GRMZM2G072054				CoA-binding
GRMZM2G053023				Thioredoxin
GRMZM2G097747
GRMZM2G103740				ATPase, AAA+ type, core
GRMZM2G181206				Protein of unknown function DUF221
GRMZM2G044388
GRMZM2G129155				Dynamin central domain
GRMZM2G094712				Aspartate/other aminotransferase
GRMZM2G077389				Glycoside hydrolase, family 27
GRMZM2G096486				Synaptobrevin
GRMZM2G073404				Ubiquitin supergroup
GRMZM2G356404
GRMZM2G413853				Ribonuclease III
GRMZM2G374971			Zlp	Thaumatin, pathogenesis-related
GRMZM2G053669			asn3	Asparagine synthase
GRMZM2G124573
GRMZM2G010599				Ribosomal protein L29
GRMZM2G064954				F-box domain, cyclin-like
GRMZM2G109480				Transcriptional factor B3
GRMZM2G078548				Protein of unknown function DUF248, methyltransferase putative
GRMZM2G137312				NADH:ubiquinone oxidoreductase, B18 subunit
GRMZM2G097135				IQ motif, EF-hand binding site
GRMZM2G034835				Glycoside hydrolase, family 28
GRMZM2G157505
GRMZM2G090217			nfc13	WD4 repeat
GRMZM2G701204				Thioredoxin
GRMZM2G077054				Glutamine amidotransferase, class-II
GRMZM2G152827				Mitochondrial substrate/solute carrier
GRMZM2G427672				K Homology
GRMZM2G171122
GRMZM2G075372				Protein of unknown function DUF25
GRMZM2G396451				Zinc finger, GATA-type
GRMZM2G155733
GRMZM2G445783				Armadillo-like helical
GRMZM5G821968				F-box domain, cyclin-like
GRMZM2G393433				No apical meristem (NAM) protein
GRMZM2G148985				Casein kinase substrate, phosphoprotein PP28
GRMZM2G097511				Histone H2A
GRMZM2G179121				Transcriptional factor B3
GRMZM2G076017				Domain of unknown function DUF438
GRMZM5G866082				14-3-3 protein
GRMZM2G110858
GRMZM2G044194				Phytosulfokine
GRMZM2G042789				Proteinase inhibitor I13, potato inhibitor I
GRMZM2G513737
GRMZM2G050159				Cytochrome b561, eukaryote
GRMZM2G096010				Phospholipid/glycerol acyltransferase
GRMZM2G174236				Mitochondrial inner membrane translocase complex, subunit Tim21
GRMZM2G010775				Protein-tyrosine phosphatase, receptor/non-receptor type
GRMZM2G021110				Peptidase M24, structural domain
GRMZM2G161658				Epoxide hydrolase-like
GRMZM5G805389
GRMZM2G487197
GRMZM2G102664				Transcription initiation factor TFIID component TAF4
GRMZM2G067520
GRMZM2G334899			TUBB2	Tubulin
GRMZM2G083810				Heat shock protein Hsp2
GRMZM2G408989				ER lumen protein retaining receptor
GRMZM2G145440				Leucine-rich repeat-containing N-terminal domain, type 2
GRMZM2G074320				WD4 repeat
GRMZM2G121663
GRMZM2G040102
GRMZM2G305060				DNA/RNA helicase, C-terminal
GRMZM2G172726				Reticulon
GRMZM2G081930				No apical meristem (NAM) protein
GRMZM2G096604
GRMZM2G022440				Sugar/inositol transporter
GRMZM2G070351				Diphosphomevalonate decarboxylase
GRMZM2G159948				Transcriptional coactivator p15
GRMZM2G055807				Xeroderma pigmentosum group B protein (XP-B)
GRMZM2G149841				Galectin, carbohydrate recognition domain
GRMZM2G005374
GRMZM2G028677				Cytochrome P45
GRMZM2G117984
AC214648.3_FG001				PWWP
GRMZM2G021661
GRMZM2G099109				C2 calcium-dependent membrane targeting
GRMZM2G058491				ATPase, AAA+ type, core
GRMZM2G156422				Transmembrane receptor, eukaryota
GRMZM2G381838
GRMZM5G827286				Diacylglycerol kinase, accessory domain
GRMZM5G896883				Nucleoside phosphorylase domain
GRMZM2G004160				Blue (type 1) copper domain
GRMZM2G046911
GRMZM2G018946				Nucleic acid binding, OB-fold, tRNA/helicase-type
GRMZM2G071206				Oxidoreductase, FAD-binding domain
GRMZM2G157675				RAG1-activating protein-1-related
GRMZM2G067747				Na+/H+ exchanger
GRMZM5G801031
GRMZM2G334741				Protein of unknown function DUF111
GRMZM2G124455			SODA.3	Manganese/iron superoxide dismutase
GRMZM2G360389				SET domain
GRMZM2G145449				Thioredoxin-like fold
GRMZM2G083975				RNA recognition motif, RNP-1
GRMZM2G064695				Succinyl-CoA synthetase, beta subunit
GRMZM2G136067				Histone deacetylase superfamily
GRMZM2G367026				Orotidine 5'-phosphate decarboxylase, core
GRMZM5G829778				Isocitrate dehydrogenase NADP-dependent, eukaryotic
GRMZM5G834335				RNA polymerases, N/8kDa subunit
GRMZM2G001803				Zinc/iron permease
GRMZM2G143817			DER1.2	Der1-like
GRMZM2G137847				Protein of unknown function DUF616
GRMZM2G146206				Triosephosphate isomerase
GRMZM5G849275
GRMZM2G050825				Protein of unknown function DUF3353
AC205122.4_FG009
GRMZM2G154523				Patatin/Phospholipase A2-related
GRMZM2G308034				SANT, DNA-binding
GRMZM2G366910
GRMZM2G097226				Transketolase-like, pyrimidine-binding domain
GRMZM2G140107				Glycosyl transferase, group 1
GRMZM2G028159
GRMZM2G136412
GRMZM2G123776				Thioredoxin-like fold
GRMZM2G141723
GRMZM2G492915				Histone chaperone, ASF1-like
GRMZM2G023073				Band 7 protein
GRMZM2G050434
GRMZM2G702159				Peptidase M48
GRMZM2G005815				Heat shock factor (HSF)-type, DNA-binding
GRMZM2G063827				Hus1-like protein
GRMZM2G381473				NAD-dependent epimerase/dehydratase
GRMZM2G127683
GRMZM2G380668
GRMZM2G024811				Peptidyl-prolyl cis-trans isomerase, FKBP-type
GRMZM2G106042
GRMZM2G132568				Inhibitor of apoptosis-promoting Bax1 related
GRMZM2G359874				Brix domain
GRMZM2G006424				SKP1 component
GRMZM2G105531				Plant specific mitochondrial import receptor subunit TOM2
GRMZM2G142379
GRMZM2G171597				Plant lipid transfer protein/Par allergen
GRMZM2G136058				GOLD
GRMZM2G052740				EPS15 homology (EH)
GRMZM2G048371			ENO2	Enolase
GRMZM2G306643				Protein of unknown function DUF584
GRMZM2G435684				Chromatin SPT2
GRMZM2G038126				ATPase, AAA+ type, core
GRMZM2G172429				Protein kinase, catalytic domain
GRMZM2G016264				Cytochrome P45
GRMZM2G326111			CYP	Peptidyl-prolyl cis-trans isomerase, cyclophilin-type
GRMZM2G051135				Lambda repressor-like, DNA-binding
GRMZM2G074158				Glycosyl transferase, family 35
GRMZM2G090788
GRMZM5G846198				Glycosyl transferase, family 8
GRMZM2G079397				Oligosaccaryltransferase
GRMZM2G096610				Transcription factor, TCP
GRMZM2G142922				Phox/Bem1p
GRMZM2G563190				Pyridine nucleotide-disulphide oxidoreductase, NAD-binding region
GRMZM2G386944
GRMZM5G854391
GRMZM2G019596				Major sperm protein
GRMZM2G419257
GRMZM2G080320				Alpha/beta hydrolase fold-1
GRMZM2G075003				Mitochondrial inner membrane translocase complex, Tim8/9/1/13-zinc finger-like
GRMZM2G054715				ATPase, AAA+ type, core
GRMZM2G068476				Zinc finger, CCCH-type
GRMZM2G031963				DNA-binding WRKY
GRMZM2G102548				Tetrapyrrole methylase
GRMZM2G034877				Protein kinase, catalytic domain
GRMZM2G177445				Protein kinase, catalytic domain
GRMZM2G018950				Peptidase S1, serine carboxypeptidase
GRMZM2G087059				Pathogenesis-related transcriptional factor/ERF, DNA-binding
GRMZM2G035131				Alpha/beta hydrolase fold-1
GRMZM2G479260				Heat shock protein Hsp2
GRMZM2G104226				Lipase, GDSL
AC233910.1_FG001				Mitochondrial substrate/solute carrier
GRMZM2G153378
GRMZM2G068149				Protein of unknown function DUF343
GRMZM2G150915				Mesoderm development candidate 2
GRMZM2G097032
GRMZM2G338661	PTD
GRMZM2G371079
GRMZM2G318296				von Willebrand factor, type A
GRMZM2G099005				Protein of unknown function DUF2355, coiled-coil
GRMZM2G033985				Plant peroxidase
GRMZM2G042412				Ctr copper transporter
GRMZM2G124755
GRMZM2G419859
GRMZM2G168252				Like-Sm ribonucleoprotein (LSM) domain
GRMZM2G093278				Glycosyl transferase, family 4
GRMZM2G128771				Ras GTPase
GRMZM2G006452				RecF/RecN/SMC protein, N-terminal
GRMZM2G073912				Dak kinase
GRMZM2G115065				Glycoside hydrolase, family 3, N-terminal
GRMZM2G402708				Protein of unknown function DUF221
GRMZM2G172001				Zinc finger, PHD-type
GRMZM2G047431				Rab GDI protein
GRMZM2G350819
GRMZM2G022019				Eukaryotic translation initiation factor 4E (eIF-4E)
GRMZM5G833406				Peptidase M2
GRMZM2G129234				Yip1 domain
GRMZM2G080843				Amino acid transporter, transmembrane
GRMZM2G100402				Plant specific mitochondrial import receptor subunit TOM2
GRMZM2G093217				ATPase, AAA+ type, core
GRMZM2G154896				Nucleic acid-binding, OB-fold
GRMZM2G105415				Protein kinase, catalytic domain
GRMZM2G416965				RAG1-activating protein-1-related
GRMZM2G121262			FEN1	DNA repair protein (XPGC)/yeast Rad
GRMZM2G173747				Pollen Ole e 1 allergen/extensin
GRMZM2G156490				F-box domain, cyclin-like
GRMZM2G114033				GOLD
GRMZM2G114895				Ribosomal protein L34
GRMZM2G162052
GRMZM2G159981
GRMZM2G158998				Sorting nexin, C-terminal
GRMZM5G844030			orf11-c
GRMZM2G319215				BTB/POZ-like
GRMZM2G099522				Transcription factor, MADS-box
GRMZM2G125838				EF-hand-like domain
GRMZM2G141256				Short-chain dehydrogenase/reductase SDR
GRMZM2G376542				Thioredoxin-like fold
GRMZM2G057907				Protein phosphatase 2C, manganese/magnesium aspartate binding site
GRMZM5G871709
GRMZM2G030877				Basic-leucine zipper (bZIP) transcription factor
GRMZM2G052619				Root hair defective 3 GTP-binding
GRMZM2G026900				Protein of unknown function DUF122
GRMZM2G447785				Proteinase inhibitor I12, Bowman-Birk
GRMZM2G340456
GRMZM2G072682				Proteasome assembly chaperone 2, eukaryotic
GRMZM2G018756				TMS membrane protein/tumour differentially expressed protein
GRMZM2G113276				Amino acid permease domain
GRMZM5G842886				UDP-galactose transporter
GRMZM2G080349				WIYLD domain
GRMZM2G175856				Pathogenesis-related transcriptional factor/ERF, DNA-binding
GRMZM2G071739				Ubiquitin-associated/translation elongation factor EF1B, N-terminal
GRMZM2G040309				UAA transporter
GRMZM2G135444				Protein phosphatase 2C-related
GRMZM2G035341				Zinc finger, RING/FYVE/PHD-type
GRMZM2G020996				Zinc finger, RING-type
GRMZM2G060394	ASK1/2			SKP1 component
GRMZM2G106604				Protein of unknown function DUF593
GRMZM2G476843				Dilute
GRMZM2G092286				Mitochondrial inner membrane translocase complex, subunit Tim17/22
GRMZM2G125378				Prp31 C-terminal
GRMZM2G464401				Hyaluronan/mRNA-binding protein
GRMZM2G123362				Ribonuclease CAF1
GRMZM2G047851				Winged helix-turn-helix transcription repressor DNA-binding
GRMZM2G021439				Repair protein Rad1/Rec1
GRMZM2G344416	SDS			Cyclin, C-terminal
GRMZM2G163843				No apical meristem (NAM) protein
GRMZM2G015912				Calcium-binding EF-hand
GRMZM2G391000				Glycosyl transferase, family 8
GRMZM2G119809			RPP2A	Ribosomal protein 6S
GRMZM2G399048				Glycosyltransferase, DXD sugar-binding region
GRMZM2G536101
GRMZM2G145158				Domain of unknown function DUF448
GRMZM2G167072				Tetratricopeptide repeat-containing
GRMZM2G339503				Mitochondrial outer membrane translocase complex, subunit Tom7
GRMZM2G154960				Ras GTPase
GRMZM2G170262				Ribosomal protein S21
GRMZM2G093391				Kinesin, motor domain
GRMZM5G813143				Aldo/keto reductase
GRMZM2G159013				Ferrochelatase
GRMZM2G421240
GRMZM2G367110
AC186287.7_FG005				BRCT
GRMZM2G133006				Multi antimicrobial extrusion protein MatE
GRMZM2G180335				Dynamin central domain
GRMZM2G040094				EF-hand-like domain
GRMZM2G109668
GRMZM2G061626				Zinc finger, C2H2-type
GRMZM2G026976
GRMZM2G113800				Protein of unknown function DUF25
GRMZM2G528010				Nucleoporin protein Ndc1-Nup
GRMZM2G014797				ABA/WDS induced protein
GRMZM2G061492				Kelch repeat type 1
GRMZM2G057823				Fructose-bisphosphate aldolase, class-I
GRMZM2G092694				DNA-binding WRKY
GRMZM2G429807				Calmodulin-binding protein, plant
GRMZM2G179985				Transmembrane receptor, eukaryota
GRMZM2G010933				Cytochrome c oxidase copper chaperone
GRMZM2G089400				Plant lipid transfer protein/hydrophobic protein, helical domain
GRMZM2G130950				5-AMP-activated protein kinase, beta subunit, interaction domain
GRMZM2G354956				Epoxide hydrolase-like
GRMZM2G126682				Methyltransferase type 11
GRMZM2G302927
AC233903.1_FG002				Zinc finger, RING-type
GRMZM2G096234				Plant lipid transfer protein/Par allergen
GRMZM2G108894				Chalcone/stilbene synthase, N-terminal
GRMZM2G327605				EMSY N-terminal domain
GRMZM2G115013	RPA1A			Nucleic acid binding, OB-fold, tRNA/helicase-type
AC166636.1_FG009				Pumilio RNA-binding repeat
GRMZM2G567165
GRMZM2G133838				H/ACA ribonucleoprotein complex, subunit Nop1
GRMZM2G177314				ABC transporter-like
GRMZM2G437100				Heat shock protein Hsp2
GRMZM2G162177
GRMZM2G110153			m16	Transcription factor, MADS-box
GRMZM2G113697
GRMZM2G063462				RNA recognition motif, RNP-1
GRMZM2G335242				Heat shock protein Hsp2
GRMZM2G348238				SANT, DNA-binding
GRMZM2G130366				Pentatricopeptide repeat
GRMZM5G863003			orf11-b
GRMZM2G448692				Protein of unknown function DUF724
GRMZM2G080174				Tyrosyl-DNA phosphodiesterase
GRMZM2G343445				Tudor-like, plant
GRMZM2G442489				F-box domain, cyclin-like
GRMZM2G419409				SRA-YDG
GRMZM2G457889		rpd3 (RPD3 histone deacetylase homolog)		Histone deacetylase superfamily
GRMZM5G889036			orf179
GRMZM5G868875				Protein of unknown function DUF573
GRMZM2G113513				RNA recognition motif, RNP-1
GRMZM2G147856				SEP domain
GRMZM2G087095				Transcription factor, MADS-box
GRMZM2G173633				SANT, DNA-binding
GRMZM2G181422				Protein of unknown function DUF842, eukaryotic
AC183950.2_FG003
GRMZM2G137375
GRMZM2G100727				Pathogenesis-related transcriptional factor/ERF, DNA-binding
GRMZM2G066469				Peptidase S26A, signal peptidase I
GRMZM2G114001				TMS membrane protein/tumour differentially expressed protein
GRMZM2G024051				WD4 repeat
GRMZM2G033829				Thioredoxin
GRMZM2G174782				Lipase, GDSL
GRMZM2G508530
GRMZM2G427106				Histone H1/H5
GRMZM2G153332				Protein of unknown function DUF2296
GRMZM2G462325				Dolichyl-diphosphooligosaccharide-protein glycosyltransferase 48kDa subunit
GRMZM2G171372				Like-Sm ribonucleoprotein (LSM) domain
GRMZM2G004106				Blue (type 1) copper domain
GRMZM2G404056				Beta-lactamase-like
AC199782.5_FG003				Transcription factor, TCP
GRMZM2G459166				F-box domain, cyclin-like
GRMZM2G340084
GRMZM2G154716				Arf GTPase activating protein
GRMZM2G382350				DNA-binding WRKY
GRMZM2G062657				GCN5-related N-acetyltransferase
GRMZM2G362857				Calcium-binding EF-hand
GRMZM5G856201				ATPase, AAA-type, core
GRMZM2G127893				CHD5-like protein
GRMZM2G403719				Protein kinase, catalytic domain
GRMZM5G840019
AC211152.4_FG007				Protein of unknown function DUF569
GRMZM2G091756				Mitochondrial glycoprotein
GRMZM2G037910				Basic-leucine zipper (bZIP) transcription factor
GRMZM2G043127
GRMZM2G702229				Acid phosphatase/vanadium-dependent haloperoxidase related
GRMZM2G040702				RNA polymerase Rpb7, N-terminal
GRMZM2G058954				ATPase, AAA+ type, core
GRMZM2G104918				Inorganic pyrophosphatase
GRMZM2G422960
GRMZM2G048117				Protein of unknown function DUF846, eukaryotic
GRMZM2G024109
GRMZM2G409101
GRMZM2G003409				Ricin B lectin
GRMZM2G111731				SANT, DNA-binding
GRMZM2G073634				Conserved hypothetical protein CHP73
GRMZM2G346839				Heat shock protein Hsp2
GRMZM2G011010
GRMZM2G502868
GRMZM2G460228
GRMZM2G077964				Protein of unknown function DUF569
GRMZM2G056081				Saccharopine dehydrogenase / Homospermidine synthase
GRMZM2G083138				DNA/RNA helicase, C-terminal
GRMZM2G024705				SPX, N-terminal
GRMZM2G351454				APO domain
GRMZM2G051153				Plant specific eukaryotic initiation factor 4B
GRMZM2G117240			HMT-2	Homocysteine S-methyltransferase
GRMZM2G095280				UDP-glucuronosyl/UDP-glucosyltransferase
GRMZM2G133421				RFT1
GRMZM2G097182				Pathogenesis-related transcriptional factor/ERF, DNA-binding
GRMZM2G107114			PHB2	Prohibitin
GRMZM2G181507				Membrane attack complex component/perforin (MACPF) domain
GRMZM2G090226				Phosphate-induced protein 1
GRMZM2G014295				Methyltransferase-16, putative
GRMZM2G079746
GRMZM2G104747				Protein of unknown function DUF569
GRMZM2G032350
GRMZM2G026180				ABC-1
GRMZM2G396169				Transcription factor, K-box
GRMZM2G138407				WW/Rsp5/WWP
GRMZM2G035664				Pentatricopeptide repeat
GRMZM2G139412				Protein of unknown function DUF25
GRMZM2G058814
GRMZM2G152553				mRNA splicing factor, Cwf21
GRMZM2G077040
GRMZM2G052939				Protein of unknown function DUF295
GRMZM2G017593
GRMZM2G149647			HSP26	Heat shock protein Hsp2
GRMZM2G466856
GRMZM2G004023				Zinc finger, RING-type
GRMZM2G001915				Mitochondrial carrier protein
GRMZM5G844894				Conserved hypothetical protein CHP1627
GRMZM2G457339
GRMZM2G385619				Peptidase C19, ubiquitin carboxyl-terminal hydrolase 2
GRMZM2G120876				Porin, eukaryotic type
GRMZM2G135960				Heat shock protein Hsp2
AC207628.4_FG003				Thaumatin, pathogenesis-related
GRMZM2G162697				RNA polymerase, subunit H/Rpb5 C-terminal
GRMZM2G008607				Protein of unknown function DUF1338
GRMZM2G153152				26S proteasome, regulatory subunit Rpn7
GRMZM2G591241				Tetratricopeptide-like helical
GRMZM2G102242	MND1			Meiotic nuclear division protein 1
GRMZM2G166994
GRMZM2G125617				Heat shock protein DnaJ, N-terminal
GRMZM2G450163
GRMZM2G457370				Argonaute/Dicer protein, PAZ
GRMZM2G140646				Bifunctional inhibitor/plant lipid transfer protein/seed storage
GRMZM2G377797				Ribosomal protein S9
GRMZM2G082886				Thioredoxin
GRMZM2G151811				Ethylene insensitive 3
GRMZM2G123625
GRMZM2G152447				Metallo-dependent phosphatase
GRMZM2G004349				Reticulon
GRMZM2G093945				Aldose 1-epimerase
GRMZM2G054663				Phosphoribulokinase/uridine kinase
GRMZM2G036502				Domain of unknown function DUF1771
GRMZM2G020976				Protein of unknown function DUF25
GRMZM2G145816
GRMZM5G831951				Adaptor protein complex, sigma subunit
GRMZM2G152057				Glycosyl transferase, family 14
GRMZM2G115422				Transferase
GRMZM2G013152				Adenylate kinase
GRMZM2G100456
GRMZM5G805387			m18	Transcription factor, MADS-box
GRMZM5G822819
GRMZM2G005061
GRMZM2G159166
GRMZM2G108265				Sulfotransferase domain
GRMZM2G047434				Chaperone protein htpG
GRMZM2G008356				Transcriptional factor B3
GRMZM2G170322				SANT, DNA-binding
GRMZM2G587368
GRMZM2G045371				Proteasome, subunit alpha/beta
GRMZM2G384338				Ribonuclease III
GRMZM2G179504			pglcat2	Glycosyl transferase, family 43
GRMZM2G103759				F-box domain, cyclin-like
GRMZM2G082385				ABC transporter, transmembrane domain
GRMZM2G310674				Exonuclease
GRMZM2G099434				Pentatricopeptide repeat
GRMZM2G120964				Heavy metal transport/detoxification protein
GRMZM2G080354				Trehalose-phosphatase
GRMZM2G169645				Zinc finger, RING-type
GRMZM2G093272				Universal stress protein A
GRMZM2G309495
GRMZM2G136353				Protein kinase, catalytic domain
GRMZM2G115245				DNA-directed DNA polymerase, family B, conserved region
GRMZM2G145275				Heat shock protein Hsp7
GRMZM2G124809				RNA recognition motif, RNP-1
GRMZM2G379577				Glycosyl transferase, family 8
GRMZM2G051004				Glyceraldehyde-3-phosphate dehydrogenase, type I
GRMZM2G548849
GRMZM2G144813
GRMZM2G082780				Phosphoenolpyruvate carboxylase, active site
GRMZM2G045970				Cytidylyltransferase
GRMZM2G168261
GRMZM2G112402
GRMZM2G017411				Heat shock protein DnaJ, N-terminal
GRMZM2G111537				UspA
GRMZM5G820912
GRMZM2G038640
GRMZM2G306679				Heat shock protein Hsp2
GRMZM2G482657
GRMZM2G015401				Mitochondrial substrate/solute carrier
GRMZM2G031280				Zinc finger, RING-type
GRMZM2G495846
GRMZM2G052423				Cold acclimation WCOR413
GRMZM2G138410				NAD-dependent epimerase/dehydratase
GRMZM2G004847				Glutaredoxin
GRMZM2G020826				Histone H1/H5
GRMZM2G147884				Copper amine oxidase
GRMZM2G481730			RdRP	RNA-dependent RNA polymerase, eukaryotic-type
GRMZM2G023190				F-box domain, cyclin-like
GRMZM5G881961
GRMZM2G028114				Peptidase M17, leucyl aminopeptidase, C-terminal
GRMZM2G173771				Pathogenesis-related transcriptional factor/ERF, DNA-binding
GRMZM2G353485
GRMZM2G111441				RNA recognition motif, RNP-1
GRMZM5G818514				Zinc finger, RING-type
GRMZM2G112247
GRMZM2G112799				Zinc finger, C2H2-type
GRMZM2G122615				No apical meristem (NAM) protein
AC185655.3_FG005				Zinc finger, C2H2-type
GRMZM2G106105				Like-Sm ribonucleoprotein (LSM) domain
GRMZM2G169669
GRMZM2G041732				RNA helicase, ATP-dependent, DEAD-box, conserved site
GRMZM2G123308
GRMZM2G418232
GRMZM2G089959				Pentatricopeptide repeat
GRMZM2G014397				Haem peroxidase, plant/fungal/bacterial
GRMZM2G072292				Protein kinase, catalytic domain
GRMZM2G135062
GRMZM2G455658				FAD linked oxidase, N-terminal
GRMZM2G327208
GRMZM2G050450				Transferase
GRMZM2G127379				No apical meristem (NAM) protein
GRMZM2G136277
GRMZM2G099278				Pentatricopeptide repeat
GRMZM2G436804
GRMZM2G011667
GRMZM2G083012
GRMZM2G098603
GRMZM2G053177
GRMZM2G005013			Z438D3.25	Mechanosensitive ion channel MscS
GRMZM2G101125				Amino acid transporter, transmembrane
GRMZM2G123831
AC219006.2_FG007				ATPase, AAA+ type, core
GRMZM2G090230				SANT, DNA-binding
GRMZM2G354909				Short-chain dehydrogenase/reductase SDR
GRMZM2G143457				von Willebrand factor, type A
GRMZM2G541230				Protein of unknown function DUF1618
GRMZM2G035997				Brix domain
AC195220.3_FG003
GRMZM2G088290
GRMZM2G092867
GRMZM2G335438				Zinc finger, TAZ-type
GRMZM2G070172				Glycoside hydrolase family 13
GRMZM2G386929
GRMZM2G457147				Methyltransferase type 11
GRMZM2G124281				Mitochondrial glycoprotein
GRMZM2G157878
GRMZM2G048274				Protein of unknown function DUF724
GRMZM2G124301				Ribonuclease H
GRMZM2G004988				SSXT
GRMZM2G002531				Protein kinase, catalytic domain
GRMZM2G126574
GRMZM2G704150
GRMZM2G167886				WD4 repeat
GRMZM2G145758				Histone H3
GRMZM2G420823				Xanthine/uracil/vitamin C permease
GRMZM2G037655				ER lumen protein retaining receptor
GRMZM2G172244
GRMZM2G148969				Cytochrome P45
GRMZM2G314679				AP complex, mu/sigma subunit
GRMZM2G154460				Nodulin-like
GRMZM2G555972
GRMZM2G038051				Leucine-rich repeat-containing N-terminal domain, type 2
GRMZM2G045781				Xanthine/uracil/vitamin C permease
GRMZM2G383699				ABA/WDS induced protein
GRMZM2G142802				Domain of unknown function DUF37
AC235544.1_FG006				11-S seed storage protein, plant
GRMZM2G030312				GrpE nucleotide exchange factor
GRMZM5G897818				ATPase, AAA+ type, core
GRMZM2G107867				Protein kinase, catalytic domain
GRMZM2G129913	SPO11-1			Spo11/DNA topoisomerase VI, subunit A
GRMZM2G159397				Transcription factor, MADS-box
GRMZM2G102238				Acid phosphatase/vanadium-dependent haloperoxidase related
GRMZM2G157279
GRMZM2G431703				Protein secE/sec61-gamma protein
GRMZM2G049687
AC225127.3_FG003				Bifunctional inhibitor/plant lipid transfer protein/seed storage
GRMZM2G018923				Mannosyltransferase, PIG-V
GRMZM2G085565				Snf7
GRMZM2G124229				Lipase, GDXG, active site
GRMZM2G080549				Proteasome, alpha-subunit, conserved site
GRMZM2G347717				NAD-dependent epimerase/dehydratase
GRMZM2G099817
GRMZM2G133757				Protein of unknown function DUF2363
GRMZM2G041694				Short-chain dehydrogenase/reductase SDR
GRMZM2G052336				NAD-dependent epimerase/dehydratase
GRMZM2G093503
GRMZM2G380650				Chalcone/stilbene synthase, N-terminal
GRMZM2G386228				Preprotein translocase Sec, Sec61-beta subunit
GRMZM2G050933				Cyclin, C-terminal
GRMZM2G390889
GRMZM2G002559
GRMZM2G141472				F-box domain, cyclin-like
GRMZM2G035150				Ovarian tumour, otubain
GRMZM2G061043				Nucleoporin, Nsp1-like, C-terminal
AC204352.3_FG012
GRMZM2G083850
AC217358.3_FG005				Prohibitin
GRMZM2G138342				Inorganic polyphosphate/ATP-NAD kinase, predicted
GRMZM2G040750
GRMZM2G097164				Proteasome, subunit alpha/beta
GRMZM5G816636				Phosphofructokinase
GRMZM2G086935
GRMZM2G057369				Histone chaperone, ASF1-like
GRMZM2G011912				Reticulon
GRMZM2G141320				Glycosyl transferase, family 28, C-terminal
GRMZM2G015588				Dihydroneopterin aldolase subgroup
GRMZM2G143640				SANT, DNA-binding
GRMZM2G016754				Protein of unknown function DUF1618
AC218979.3_FG003
GRMZM2G027016				Multi antimicrobial extrusion protein MatE
GRMZM2G093276				Zinc/iron permease
GRMZM2G392798				Exoribonuclease, phosphorolytic domain 1
GRMZM2G352891				RNA recognition motif, RNP-1
GRMZM2G574175
GRMZM2G361693				Dehydrogenase, E1 component
GRMZM2G142363				B-cell receptor-associated 31-like
GRMZM2G085909				Chaperonin TCP-1, conserved site
GRMZM2G055434				Plastocyanin-like
GRMZM2G115152				Pentatricopeptide repeat
GRMZM2G028763				Lipid-binding START
GRMZM2G176455				Nucleotide excision repair, TFIIH, subunit TTDA
GRMZM2G024293				Ras GTPase
GRMZM2G170927				Inorganic H+ pyrophosphatase
GRMZM2G040871				Sugar/inositol transporter
AC194405.3_FG021				ATPase-like, ATP-binding domain
GRMZM2G043992
GRMZM2G050684				Protein of unknown function DUF21
GRMZM2G017882				Protein of unknown function DUF597
GRMZM2G088828				Phosphatidylinositol-glycan biosynthesis class S protein
GRMZM2G068682				Multicopper oxidase, type 1
GRMZM2G015648				Pumilio RNA-binding repeat
GRMZM2G103287				Aldose 1-epimerase
GRMZM5G822842
GRMZM2G053929				Zinc finger, RING-type
GRMZM2G076539				Signal recognition particle, SRP14 subunit
GRMZM2G362823
GRMZM2G011523				Proteinase inhibitor I12, Bowman-Birk
GRMZM2G105207				ETC complex I subunit conserved region
GRMZM2G017528
GRMZM2G060564				Protein of unknown function Cys-rich
GRMZM2G564469
GRMZM5G865999				Protein kinase, catalytic domain
GRMZM2G169432				CS-like domain
GRMZM5G807592			orf147-b
GRMZM2G464382				Exo7 exocyst complex subunit
GRMZM2G130440				Aldehyde dehydrogenase domain
GRMZM2G094705				Peptidase C12, ubiquitin carboxyl-terminal hydrolase 1
GRMZM2G134396
GRMZM2G059939				Pathogenesis-related transcriptional factor/ERF, DNA-binding
GRMZM5G804358			nad4	NADH:ubiquinone/plastoquinone oxidoreductase
GRMZM2G021816				Activator of Hsp9 ATPase homologue 1-like
GRMZM2G021865				Domain of unknown function DUF4371
GRMZM2G097059				Transcription factor, MADS-box
GRMZM2G124136				GlpT transporter
GRMZM2G179411				WD4 repeat
GRMZM2G002699				Protein of unknown function DUF25
GRMZM2G109142				Phenylacetic acid degradation-related protein
GRMZM2G135664
GRMZM2G122261				Lipase, GDSL
GRMZM2G111510				Zinc finger, PARP-type
GRMZM2G139840
GRMZM2G521781
GRMZM2G072806				4Fe-4S binding domain
GRMZM2G357349
GRMZM2G447447				Protein kinase, catalytic domain
GRMZM2G375782				Calcium-binding EF-hand
GRMZM2G175513				Protein of unknown function DUF1618
GRMZM2G072671				RNA recognition motif, RNP-1
GRMZM2G365677				F-box associated interaction domain
GRMZM2G032409				Ribophorin I
GRMZM2G170365			srp31	RNA recognition motif, RNP-1
GRMZM2G136219				Kinesin, motor domain
GRMZM2G409430				Nuclear pore complex protein, Nucleoporin Nup85-like
GRMZM2G320703				BTB/POZ-like
GRMZM2G049675				Alpha/beta hydrolase fold-3
GRMZM2G019744				Peptidase C48, SUMO/Sentrin/Ubl1
GRMZM2G049623				Pumilio RNA-binding repeat
GRMZM2G051943				Glycoside hydrolase, family 19, catalytic
GRMZM2G383833				Zinc finger, RING-type
GRMZM2G021276
GRMZM2G122780
GRMZM2G105460				Zinc finger, RING-type
GRMZM2G330684				Zinc finger, RING-type
GRMZM2G153274				Glycerophosphoryl diester phosphodiesterase
GRMZM2G056914				Protein of unknown function DUF569
GRMZM2G341171
GRMZM2G096367				Domain of unknown function XH
GRMZM2G139714				Uncharacterised protein family UPF497, trans-membrane plant
GRMZM2G033515				Isocitrate dehydrogenase NADP-dependent, eukaryotic
GRMZM2G177461				Myo-inositol-1-phosphate synthase
GRMZM5G862931				Cobalamin (vitamin B12) biosynthesis CobW-like
GRMZM2G038108				Activator of Hsp9 ATPase homologue 1-like
GRMZM2G110878
GRMZM2G105438
GRMZM2G010664				Pentatricopeptide repeat
GRMZM2G406413				RNA polymerase Rpc34
GRMZM2G119482				Succinic semialdehyde dehydrogenase
GRMZM2G008109				Peptidase S8/S53, subtilisin/kexin/sedolisin
GRMZM2G036070				DSS1/SEM1
GRMZM2G084525				Peptidase M16, zinc-binding site
GRMZM2G031802				ER lumen protein retaining receptor
GRMZM5G816457				DNA-binding WRKY
GRMZM2G119705				Ribosome-inactivating protein
GRMZM2G164909				Heat shock factor (HSF)-type, DNA-binding
GRMZM2G022283				Histidine triad (HIT) protein
GRMZM2G031156				Pentatricopeptide repeat
GRMZM2G144415
GRMZM2G700757				ATPase, AAA+ type, core
GRMZM2G076676
GRMZM2G114241				Pentatricopeptide repeat
GRMZM2G398668				DNA repair protein (XPGC)/yeast Rad
GRMZM2G073950				Nitrilase/cyanide hydratase and apolipoprotein N-acyltransferase
GRMZM2G469901				Heat shock protein DnaJ, N-terminal
GRMZM2G129775				Peptidase C65, otubain
GRMZM2G002903				RNA recognition motif, RNP-1
GRMZM2G074037				ATPase, AAA+ type, core
GRMZM2G125775				Zinc finger, AN1-type
GRMZM2G001977				Lipase, GDXG, active site
GRMZM2G010435				Granulin
GRMZM2G358830				Protein kinase, catalytic domain
GRMZM2G456158
GRMZM2G107645				Protein kinase, catalytic domain
GRMZM2G442791				Glutaredoxin
GRMZM2G157749				Protein of unknown function DUF1751, integral membrane, eukaryotic
GRMZM2G125985				Protein of unknown function DUF52
GRMZM2G005080				Proteasome, alpha-subunit, conserved site
GRMZM2G079683				Protein of unknown function DUF584
GRMZM2G110304				Domain of unknown function XH
GRMZM2G038485				Cyclin-dependent kinase, regulatory subunit
GRMZM2G018314
GRMZM2G438301
GRMZM2G325350				Mitochodrial transcription termination factor-related
AC195220.3_FG007				TMS membrane protein/tumour differentially expressed protein
GRMZM2G089491				Protein secE/sec61-gamma protein
GRMZM2G156320				RabGAP/TBC
GRMZM2G065757				Peptidase A1
GRMZM2G079226				Small GTP-binding protein
GRMZM2G069880
GRMZM2G472780				Transcription factor TFIIIC, tau55-related
GRMZM2G060891				Disease resistance/zinc finger/chromosome condensation-like region
GRMZM2G095363
GRMZM2G149946				Magnesium transporter protein 1
GRMZM2G366532				Heat shock protein Hsp7
GRMZM5G895573
GRMZM2G386971				Glycosyl transferase, family 8
GRMZM2G029141				Peptidase S26A, signal peptidase I
GRMZM2G119523
GRMZM2G170727				Protein of unknown function DUF59
GRMZM2G383540
GRMZM2G057044
GRMZM2G062476
GRMZM2G113228				Helix-hairpin-helix motif
GRMZM2G442265
GRMZM5G896756
GRMZM2G117779				Nucleic acid binding, OB-fold, tRNA/helicase-type
GRMZM2G369629				Helix-loop-helix DNA-binding
GRMZM5G876773
GRMZM5G833699			HSP82	Chaperone protein htpG
GRMZM2G167151
AC233960.1_FG005				Helix-loop-helix DNA-binding
GRMZM2G063754
GRMZM2G393150				Plant lipid transfer protein/hydrophobic protein, helical domain
GRMZM2G027726				Inhibitor of apoptosis-promoting Bax1 related
GRMZM2G128617				Inhibitor of apoptosis-promoting Bax1 related
GRMZM2G098226
GRMZM2G113216			TEL1	Erv1/Alr
GRMZM2G154293				TMS membrane protein/tumour differentially expressed protein
GRMZM2G106424				14-3-3 protein
GRMZM2G131321				Signal peptidase complex subunit 2
GRMZM2G134862				Translin
GRMZM2G316113			nfc12	WD4 repeat
GRMZM2G450445				No apical meristem (NAM) protein
GRMZM2G045720				Peptide chain release factor eRF1/aRF1
GRMZM2G097021
GRMZM2G089619				Homeobox domain, ZF-HD class
GRMZM2G375504				Gamma-glutamyl phosphate reductase GPR
GRMZM2G054805
GRMZM2G022984
GRMZM2G093623				DNA mismatch repair protein MutS, C-terminal
GRMZM2G096431
GRMZM2G101390
GRMZM2G089102				Amino acid-binding ACT
GRMZM2G122811				H/ACA ribonucleoprotein complex, subunit Nhp2, eukaryote
GRMZM2G309660
GRMZM2G064042
GRMZM2G027627				Dehydrogenase, E1 component
GRMZM2G361605				Heat shock protein Hsp7
GRMZM2G033799				1-aminocyclopropane-1-carboxylate synthase
GRMZM2G377113
GRMZM2G553379			m15	Transcription factor, MADS-box
GRMZM2G084489
GRMZM2G370991
GRMZM2G409104				Nonaspanin (TM9SF)
GRMZM2G072612
GRMZM2G031591
GRMZM2G149347				Zinc finger, CCCH-type
GRMZM2G116574				Zinc finger, RING-type
GRMZM2G037379				Survival protein SurE-like phosphatase/nucleotidase
GRMZM2G134134				Ferredoxin
GRMZM2G180815				WD4 repeat
GRMZM2G160609
GRMZM2G113821				Peptidase C19, ubiquitin carboxyl-terminal hydrolase 2
GRMZM2G421604				Biopterin transport-related protein BT1
GRMZM2G309731				Pathogenesis-related transcriptional factor/ERF, DNA-binding
GRMZM2G020721				Cas1p-like
GRMZM2G105250				Argonaute/Dicer protein, PAZ
GRMZM2G038309				RIO2 kinase, winged helix, N-terminal
GRMZM5G807823
GRMZM2G168166
GRMZM2G062244				Helix-turn-helix motif, lambda-like repressor
GRMZM2G118636				Protein of unknown function DUF632
GRMZM2G149178			H4C13	Histone H4
GRMZM2G377553				Ubiquitin
GRMZM2G388911
GRMZM5G804976
AC191251.3_FG005				Cell differentiation, Rcd1-like
GRMZM2G043174				tRNA/rRNA methyltransferase, SpoU
GRMZM2G404762				Xyloglucan fucosyltransferase
GRMZM2G112991				Protein of unknown function DUF295
GRMZM2G139296
GRMZM2G114172				Ubiquitin
GRMZM2G022632				Cystathionine beta-synthase, core
GRMZM2G147014				Dehydrin
GRMZM2G015127				Actin-binding, cofilin/tropomyosin type
GRMZM2G098739
GRMZM2G147716				Transcription factor, MADS-box
GRMZM2G146047				Zinc finger, CCCH-type
GRMZM5G840269
GRMZM2G061624				Zinc finger, RING-type
GRMZM2G155822				Calcium-binding EF-hand
GRMZM5G814310
GRMZM2G057652				Protein of unknown function DUF1751, integral membrane, eukaryotic
GRMZM2G430710				Pentatricopeptide repeat
GRMZM2G155580				Peptidase M1, membrane alanine aminopeptidase
GRMZM2G013884
GRMZM2G015854
GRMZM2G423833				SANT, DNA-binding
GRMZM2G122631
GRMZM2G043600				Basic-leucine zipper (bZIP) transcription factor
GRMZM2G123063				Argonaute/Dicer protein, PAZ
GRMZM2G016930				Metallo-dependent phosphatase
AC207628.4_FG005				Porin, eukaryotic type
GRMZM2G384090
GRMZM2G093022				CMP/dCMP deaminase, zinc-binding
GRMZM2G037615				Raffinose synthase
GRMZM2G015605				Uncharacterised protein family UPF57
GRMZM2G114432
GRMZM2G441489				Frigida-like
GRMZM2G166452
GRMZM2G063163
GRMZM2G057950				Ribosomal protein L32p
GRMZM2G160069				Sugar/inositol transporter
GRMZM2G168614				GDP-fucose protein O-fucosyltransferase
GRMZM2G011436				Domain of unknown function XH
GRMZM2G105398				WD4 repeat
GRMZM2G003752				FAS1 domain
GRMZM2G302936
GRMZM2G131434				Cytochrome c oxidase, subunit VIb
GRMZM2G039577				von Willebrand factor, type A
GRMZM2G083262				Ribosomal protein S1, RNA-binding domain
GRMZM5G805585				AMP-dependent synthetase/ligase
GRMZM2G168651
GRMZM2G063575				Pentatricopeptide repeat
GRMZM2G023970				Zinc finger, RING-type
GRMZM2G075870				Phosphate permease
GRMZM2G177914				Clathrin adaptor complex, small chain
GRMZM2G148272
GRMZM2G441656
GRMZM2G160517				Ribosomal protein 6S
GRMZM2G090971
AC232289.2_FG005				Protein of unknown function DUF1664
GRMZM2G034383
GRMZM2G316889				Oligopeptide transporter
GRMZM2G166484				Bifunctional inhibitor/plant lipid transfer protein/seed storage
GRMZM2G124417				Proteasome, subunit alpha/beta
GRMZM2G377615				Rop nucleotide exchanger, PRONE
GRMZM5G863602				Tetraspanin, subgroup
GRMZM2G055527				Ubiquitin
GRMZM2G332843				Pentatricopeptide repeat
GRMZM2G125148				Pre-mRNA processing ribonucleoprotein, snoRNA-binding domain
GRMZM2G073840
GRMZM2G076826			Atg8b	Light chain 3 (LC3)
GRMZM2G031429				Phospholipid/glycerol acyltransferase
GRMZM2G018901				Protein of unknown function DUF866, eukaryotic
GRMZM2G086805				Transcription initiation Spt4
GRMZM2G135866				Zinc finger, RING-type
GRMZM2G101116				Pirin, N-terminal
GRMZM2G125216
GRMZM2G470302				Protein of unknown function DUF1618
GRMZM2G091652				RNA helicase, ATP-dependent, DEAD-box, conserved site
GRMZM2G012273
GRMZM2G173317
GRMZM2G421126				Nucleotide-diphospho-sugar transferase, predicted
GRMZM2G359952			AGAMOUS	Transcription factor, MADS-box
GRMZM2G044832
GRMZM2G015364				RWD
GRMZM2G084176				Pentatricopeptide repeat
AC234148.1_FG001				Protein of unknown function DUF295
GRMZM2G026223				Transcription factor, MADS-box
GRMZM2G031625				Reactive oxygen species modulator 1
GRMZM2G344895
GRMZM2G096753			PPCK3	Protein kinase, catalytic domain
GRMZM2G169671				Domain of unknown function DUF37
GRMZM2G346110				Auxin responsive SAUR protein
GRMZM2G082898
GRMZM2G156632			WIP1	Proteinase inhibitor I12, Bowman-Birk
GRMZM2G021921
GRMZM2G169648				Telomere end binding protein
GRMZM2G120814
GRMZM2G524937				SWIB/MDM2 domain
GRMZM2G070639
GRMZM2G125669			aox2	Alternative oxidase
GRMZM2G155491				Amino acid transporter, transmembrane
GRMZM2G159307				ATPase, AAA+ type, core
GRMZM2G098331				C2 calcium-dependent membrane targeting
GRMZM2G088064
GRMZM5G853245				Zinc finger, CCCH-type
GRMZM2G100103	PHS1		phs1
GRMZM2G151021				Bifunctional inhibitor/plant lipid transfer protein/seed storage
GRMZM5G853361				WD4 repeat
GRMZM2G333083				SANT, DNA-binding
GRMZM2G053766				Anaphase-promoting complex subunit 4
GRMZM2G107289
GRMZM5G866027				Cytochrome P45
GRMZM2G139372				Helix-loop-helix DNA-binding
GRMZM2G054350				Galectin, carbohydrate recognition domain
GRMZM2G147459				ER lumen protein retaining receptor
GRMZM2G016168				Ubiquitin-conjugating enzyme E2C-binding protein
GRMZM2G169089			DGAT1-2	Membrane bound O-acyl transferase, MBOAT
GRMZM2G169173				F-box domain, cyclin-like
GRMZM2G406553				WD4 repeat
GRMZM2G130354				Domain of unknown function DUF448
GRMZM2G076896				Pathogenesis-related transcriptional factor/ERF, DNA-binding
GRMZM2G163136
GRMZM2G468585				Protein of unknown function DUF584
GRMZM5G816031				Protein kinase, catalytic domain
GRMZM2G173826				Expansin
GRMZM2G163514
GRMZM2G411308
GRMZM2G168752				WD4 repeat
GRMZM2G086486				Ribosomal protein S17
GRMZM5G872234			orf12
GRMZM2G071330				Protein of unknown function DUF761, plant
GRMZM5G820650
GRMZM2G063435				Plant peroxidase
GRMZM2G042754
AC190565.2_FG003
GRMZM2G038821			PDC2	Thiamine pyrophosphate enzyme, C-terminal TPP-binding
GRMZM2G160611
GRMZM2G140339				RNA-binding protein Lupus La
GRMZM2G137713				Pleckstrin homology
GRMZM2G006252				Protein of unknown function DUF296
GRMZM2G099080				Phox-like
GRMZM2G363913				Myb/SANT-like domain
GRMZM2G096693				Protein of unknown function DUF184
GRMZM2G031925
GRMZM2G100076
GRMZM2G088313
GRMZM2G130764				Coiled-coil domain containing protein 19, C-terminal
GRMZM2G017789				Peptidase C12, ubiquitin carboxyl-terminal hydrolase 1
GRMZM2G151521				TRAM/LAG1/CLN8 homology domain
GRMZM2G081155				Peptidase M16, C-terminal
GRMZM5G881135		rps12 (ribosomal protein S12)	RPS12	Ribosomal protein S12, bacterial-type
GRMZM2G336761				Zinc finger, RING-type
GRMZM5G854185
GRMZM2G022052				TAFII28-like protein
GRMZM2G142984				3'-5' exonuclease
GRMZM2G041065				Inorganic H+ pyrophosphatase
GRMZM2G034631				Sulfotransferase
GRMZM2G135085				Hydroxymethylglutaryl-CoA reductase, class I/II, catalytic
GRMZM2G159246				Protein of unknown function DUF1618
GRMZM2G131329				Galectin, carbohydrate recognition domain
GRMZM2G169044
GRMZM2G028685
GRMZM2G034511
GRMZM2G075719				Ras GTPase
GRMZM2G133952				DNA mismatch repair protein
GRMZM2G114131				Deoxyribonuclease, TatD-related
GRMZM2G055143
GRMZM2G117230				Aminotransferase, class I/classII
GRMZM2G117961				Transcription factor, MADS-box
GRMZM2G071119				Cystathionine beta-synthase, core
GRMZM2G419563				Ankyrin repeat
GRMZM5G874955				ABC transporter-like
GRMZM2G139931				K+ potassium transporter
GRMZM2G117811				NADH-ubiquinone oxidoreductase, subunit 21kDa
AC199543.4_FG004				Protein of unknown function DUF1618
GRMZM2G319649				Heat shock protein Hsp7
GRMZM2G004396
GRMZM2G149073				Domain of unknown function DUF2431
GRMZM2G117281
GRMZM2G096020				AMP-dependent synthetase/ligase
GRMZM2G093347				Phosphoribosyltransferase
GRMZM2G000976				Exostosin-like
GRMZM2G093164				Protein of unknown function DUF1618
GRMZM2G001530				SANT, DNA-binding
GRMZM2G147917				Phospholipid/glycerol acyltransferase
GRMZM2G104795				RNA helicase, ATP-dependent, DEAD-box, conserved site
GRMZM2G062638				ATPase, AAA+ type, core
GRMZM5G883417				Fatty acid desaturase, type 2
AC210848.3_FG004
GRMZM2G067350
GRMZM2G141202				Pentatricopeptide repeat
GRMZM2G019971				Zinc finger, RING-type
GRMZM2G048013
GRMZM2G012220				Anaphase-promoting complex subunit 1
GRMZM2G396550				K+ potassium transporter
GRMZM2G095898				Inhibitor of apoptosis-promoting Bax1 related
GRMZM2G704285				ATPase-like, ATP-binding domain
1932	20	6	94	1466
