# Supplementary material for: The transcriptome landscape of early maize meiosis
Source: BMC Plant Biol. 2014 May 3;14:118. doi: 10.1186/1471-2229-14-118 (PMC4032173; doi:10.1186/1471-2229-14-118)
Supplement: Additional file 5: Table S3 — GO terms in differentially expressed genes. [file 1471-2229-14-118-S5.xlsx]

## Sheet: process
Significant GO terms in DE gene lists (biological process)
A up (vs M)			M up (vs A)			A up (vs S)			S up (vs A)			M up (vs S)			S up (vs M)
GO	description	p-value	GO	description	p-value	GO	description	p-value	GO	description	p-value	GO	description	p-value	GO	description	p-value
no significant terms			no significant terms			GO:0044262	cellular carbohydrate metabolic process	1.3e-10	GO:0015979	photosynthesis	1.5e-24	GO:0044262	cellular carbohydrate metabolic process	1e-06	GO:0015979	photosynthesis	1.1e-29
						GO:0034728	nucleosome organization	1.7e-05	GO:0034641	cellular nitrogen compound metabolic process	8.3e-21	GO:0033036	macromolecule localization	0.00016	GO:0009765	photosynthesis, light harvesting	5.7e-19
						GO:0065004	protein-DNA complex assembly	1.7e-05	GO:0009765	photosynthesis, light harvesting	4.3e-16	GO:0044248	cellular catabolic process	0.00024	GO:0019684	photosynthesis, light reaction	1.8e-13
						GO:0043413	macromolecule glycosylation	2e-05	GO:0018130	heterocycle biosynthetic process	2.6e-13	GO:0006298	mismatch repair	0.00022	GO:0018130	heterocycle biosynthetic process	1.9e-11
						GO:0031497	chromatin assembly	1.7e-05	GO:0019684	photosynthesis, light reaction	1.6e-10	GO:0051603	proteolysis involved in cellular protein catabolic process	0.00034	GO:0034641	cellular nitrogen compound metabolic process	3.6e-11
						GO:0006334	nucleosome assembly	1.7e-05	GO:0005975	carbohydrate metabolic process	2.2e-09	GO:0006511	ubiquitin-dependent protein catabolic process	0.00034	GO:0033014	tetrapyrrole biosynthetic process	3.6e-08
						GO:0009100	glycoprotein metabolic process	2e-05	GO:0033013	tetrapyrrole metabolic process	5.6e-09	GO:0044257	cellular protein catabolic process	0.00034	GO:0033013	tetrapyrrole metabolic process	6.4e-08
						GO:0009101	glycoprotein biosynthetic process	2e-05	GO:0042221	response to chemical stimulus	9.5e-09	GO:0043632	modification-dependent macromolecule catabolic process	0.00034	GO:0005975	carbohydrate metabolic process	2e-07
						GO:0006486	protein amino acid glycosylation	2e-05	GO:0044262	cellular carbohydrate metabolic process	1.6e-08	GO:0044265	cellular macromolecule catabolic process	0.0002	GO:0055114	oxidation reduction	6.3e-07
						GO:0044265	cellular macromolecule catabolic process	3.9e-06	GO:0006979	response to oxidative stress	2.5e-08	GO:0019941	modification-dependent protein catabolic process	0.00034	GO:0006629	lipid metabolic process	8.1e-07
						GO:0006323	DNA packaging	1.9e-05	GO:0050896	response to stimulus	7.1e-08	GO:0043413	macromolecule glycosylation	0.00055	GO:0044262	cellular carbohydrate metabolic process	1.2e-06
						GO:0070085	glycosylation	2e-05	GO:0033014	tetrapyrrole biosynthetic process	7.2e-08	GO:0009100	glycoprotein metabolic process	0.00055	GO:0006779	porphyrin biosynthetic process	1.7e-06
						GO:0051276	chromosome organization	1e-05	GO:0042440	pigment metabolic process	2.4e-07	GO:0009101	glycoprotein biosynthetic process	0.00055	GO:0006778	porphyrin metabolic process	2.9e-06
						GO:0005975	carbohydrate metabolic process	2.6e-05	GO:0044042	glucan metabolic process	3.8e-07	GO:0006486	protein amino acid glycosylation	0.00055	GO:0008272	sulfate transport	3.3e-06
						GO:0019318	hexose metabolic process	3.4e-05	GO:0006073	cellular glucan metabolic process	3.8e-07	GO:0070085	glycosylation	0.00055	GO:0042221	response to chemical stimulus	7.3e-06
						GO:0044248	cellular catabolic process	4.1e-05	GO:0006629	lipid metabolic process	5.4e-07	GO:0006066	alcohol metabolic process	0.0011	GO:0050896	response to stimulus	1.3e-05
						GO:0006325	chromatin organization	4.8e-05	GO:0006778	porphyrin metabolic process	5.3e-07	GO:0008104	protein localization	0.0021	GO:0015994	chlorophyll metabolic process	1.5e-05
						GO:0032774	RNA biosynthetic process	5.4e-05	GO:0044271	cellular nitrogen compound biosynthetic process	2.3e-06	GO:0019318	hexose metabolic process	0.0021	GO:0006979	response to oxidative stress	1.7e-05
						GO:0006351	transcription, DNA-dependent	5.2e-05	GO:0046148	pigment biosynthetic process	3.1e-06	GO:0005975	carbohydrate metabolic process	0.0061	GO:0051188	cofactor biosynthetic process	2.4e-05
						GO:0006066	alcohol metabolic process	0.00011	GO:0006950	response to stress	4.1e-06	GO:0005996	monosaccharide metabolic process	0.0097	GO:0044042	glucan metabolic process	3.1e-05
						GO:0006006	glucose metabolic process	0.00017	GO:0042592	homeostatic process	4.4e-06	GO:0006605	protein targeting	0.01	GO:0006073	cellular glucan metabolic process	3.1e-05
						GO:0006333	chromatin assembly or disassembly	0.00021	GO:0055114	oxidation reduction	4.8e-06	GO:0006820	anion transport	0.011	GO:0015995	chlorophyll biosynthetic process	2.8e-05
						GO:0006096	glycolysis	0.00023	GO:0006779	porphyrin biosynthetic process	7e-06	GO:0051716	cellular response to stimulus	0.015	GO:0042592	homeostatic process	4.3e-05
						GO:0006355	regulation of transcription, DNA-dependent	0.00024	GO:0015994	chlorophyll metabolic process	9.5e-06	GO:0006281	DNA repair	0.013	GO:0030243	cellulose metabolic process	8.4e-05
						GO:0051252	regulation of RNA metabolic process	0.00025	GO:0015995	chlorophyll biosynthetic process	1e-05	GO:0045184	establishment of protein localization	0.014	GO:0030244	cellulose biosynthetic process	8.4e-05
						GO:0005996	monosaccharide metabolic process	0.00034	GO:0008152	metabolic process	1.7e-05	GO:0033554	cellular response to stress	0.014	GO:0019184	nonribosomal peptide biosynthetic process	0.00018
						GO:0006996	organelle organization	0.00035	GO:0046274	lignin catabolic process	2e-05	GO:0016568	chromatin modification	0.016	GO:0006950	response to stress	0.00018
						GO:0044275	cellular carbohydrate catabolic process	0.00048	GO:0046271	phenylpropanoid catabolic process	2e-05	GO:0006974	response to DNA damage stimulus	0.015	GO:0009712	catechol metabolic process	0.00018
						GO:0019320	hexose catabolic process	0.00057	GO:0009808	lignin metabolic process	2e-05	GO:0015031	protein transport	0.014	GO:0034311	diol metabolic process	0.00018
						GO:0022607	cellular component assembly	0.00054	GO:0051188	cofactor biosynthetic process	2.8e-05	GO:0051276	chromosome organization	0.014	GO:0019540	siderophore biosynthetic process from catechol	0.00018
						GO:0006007	glucose catabolic process	0.00057	GO:0008272	sulfate transport	2.6e-05	GO:0006006	glucose metabolic process	0.018	GO:0018958	phenol metabolic process	0.00018
						GO:0065003	macromolecular complex assembly	0.00064	GO:0065008	regulation of biological quality	2.7e-05	GO:0019725	cellular homeostasis	0.02	GO:0009238	enterobactin metabolic process	0.00018
						GO:0043933	macromolecular complex subunit organization	0.00082	GO:0044264	cellular polysaccharide metabolic process	3.8e-05	GO:0006096	glycolysis	0.021	GO:0009239	enterobactin biosynthetic process	0.00018
						GO:0006350	transcription	0.00084	GO:0042219	cellular amino acid derivative catabolic process	3.9e-05	GO:0009059	macromolecule biosynthetic process	0.019	GO:0009237	siderophore metabolic process	0.00018
						GO:0051603	proteolysis involved in cellular protein catabolic process	0.0013	GO:0006575	cellular amino acid derivative metabolic process	4.8e-05	GO:0007264	small GTPase mediated signal transduction	0.021	GO:0019290	siderophore biosynthetic process	0.00018
						GO:0006511	ubiquitin-dependent protein catabolic process	0.0013	GO:0009628	response to abiotic stimulus	5.4e-05	GO:0032774	RNA biosynthetic process	0.023	GO:0006725	cellular aromatic compound metabolic process	0.00019
						GO:0044257	cellular protein catabolic process	0.0013	GO:0009250	glucan biosynthetic process	5.9e-05	GO:0006351	transcription, DNA-dependent	0.022	GO:0019725	cellular homeostasis	0.00023
						GO:0043632	modification-dependent macromolecule catabolic process	0.0013	GO:0006725	cellular aromatic compound metabolic process	6.6e-05	GO:0034645	cellular macromolecule biosynthetic process	0.027	GO:0030418	nicotianamine biosynthetic process	0.00023
						GO:0019941	modification-dependent protein catabolic process	0.0013	GO:0009698	phenylpropanoid metabolic process	7.1e-05	GO:0034728	nucleosome organization	0.15	GO:0044271	cellular nitrogen compound biosynthetic process	0.00022
						GO:0045449	regulation of transcription	0.0017	GO:0030243	cellulose metabolic process	0.0001	GO:0080090	regulation of primary metabolic process	0.13	GO:0030417	nicotianamine metabolic process	0.00023
						GO:0010468	regulation of gene expression	0.0017	GO:0030244	cellulose biosynthetic process	0.0001	GO:0019222	regulation of metabolic process	0.16	GO:0009250	glucan biosynthetic process	0.00026
						GO:0006629	lipid metabolic process	0.0018	GO:0006014	D-ribose metabolic process	0.00011	GO:0006470	protein amino acid dephosphorylation	0.23	GO:0009808	lignin metabolic process	0.00031
						GO:0009889	regulation of biosynthetic process	0.0021	GO:0009266	response to temperature stimulus	0.00015	GO:0009409	response to cold	0.99	GO:0046274	lignin catabolic process	0.00031
						GO:0031326	regulation of cellular biosynthetic process	0.0021	GO:0019184	nonribosomal peptide biosynthetic process	0.00018	GO:0009165	nucleotide biosynthetic process	0.99	GO:0046271	phenylpropanoid catabolic process	0.00031
						GO:0010556	regulation of macromolecule biosynthetic process	0.0021	GO:0009712	catechol metabolic process	0.00018	GO:0007165	signal transduction	1	GO:0008152	metabolic process	0.00033
						GO:0019219	regulation of nucleobase, nucleoside, nucleotide and nucleic acid metabolic process	0.0022	GO:0019540	siderophore biosynthetic process from catechol	0.00018	GO:0007166	cell surface receptor linked signaling pathway	0.69	GO:0065008	regulation of biological quality	0.00034
						GO:0051171	regulation of nitrogen compound metabolic process	0.0027	GO:0009237	siderophore metabolic process	0.00018	GO:0018958	phenol metabolic process	0.12	GO:0046148	pigment biosynthetic process	0.00045
						GO:0080090	regulation of primary metabolic process	0.0033	GO:0034311	diol metabolic process	0.00018	GO:0045454	cell redox homeostasis	0.054	GO:0030001	metal ion transport	0.00046
						GO:0060255	regulation of macromolecule metabolic process	0.0033	GO:0030001	metal ion transport	0.00017	GO:0055086	nucleobase, nucleoside and nucleotide metabolic process	0.97	GO:0042219	cellular amino acid derivative catabolic process	0.00048
						GO:0044085	cellular component biogenesis	0.0034	GO:0018958	phenol metabolic process	0.00018	GO:0070727	cellular macromolecule localization	0.055	GO:0042440	pigment metabolic process	0.00054
						GO:0031323	regulation of cellular metabolic process	0.0035	GO:0009238	enterobactin metabolic process	0.00018	GO:0043043	peptide biosynthetic process	0.19	GO:0044264	cellular polysaccharide metabolic process	0.00055
						GO:0046365	monosaccharide catabolic process	0.0038	GO:0009239	enterobactin biosynthetic process	0.00018	GO:0009611	response to wounding	0.063	GO:0006808	regulation of nitrogen utilization	0.00072
						GO:0046164	alcohol catabolic process	0.0047	GO:0019290	siderophore biosynthetic process	0.00018	GO:0055085	transmembrane transport	0.91	GO:0019740	nitrogen utilization	0.00072
						GO:0019222	regulation of metabolic process	0.0053	GO:0005976	polysaccharide metabolic process	0.0002	GO:0016311	dephosphorylation	0.32	GO:0051234	establishment of localization	0.00078
						GO:0016052	carbohydrate catabolic process	0.005	GO:0001659	temperature homeostasis	0.00026	GO:0009199	ribonucleoside triphosphate metabolic process	0.99	GO:0006810	transport	0.00078
						GO:0045226	extracellular polysaccharide biosynthetic process	0.0052	GO:0050826	response to freezing	0.00026	GO:0019184	nonribosomal peptide biosynthetic process	0.12	GO:0008610	lipid biosynthetic process	0.00077
						GO:0046379	extracellular polysaccharide metabolic process	0.0052	GO:0009409	response to cold	0.00026	GO:0009206	purine ribonucleoside triphosphate biosynthetic process	0.99	GO:0045454	cell redox homeostasis	0.00082
						GO:0006631	fatty acid metabolic process	0.0078	GO:0042309	homoiothermy	0.00026	GO:0009205	purine ribonucleoside triphosphate metabolic process	0.99	GO:0051186	cofactor metabolic process	0.00087
						GO:0034622	cellular macromolecular complex assembly	0.008	GO:0019725	cellular homeostasis	0.00027	GO:0009201	ribonucleoside triphosphate biosynthetic process	0.99	GO:0015833	peptide transport	0.00093
						GO:0034621	cellular macromolecular complex subunit organization	0.01	GO:0034637	cellular carbohydrate biosynthetic process	0.00042	GO:0060255	regulation of macromolecule metabolic process	0.13	GO:0006857	oligopeptide transport	0.00093
						GO:0016070	RNA metabolic process	0.011	GO:0044092	negative regulation of molecular function	0.00044	GO:0046034	ATP metabolic process	0.98	GO:0051179	localization	0.0009
						GO:0016043	cellular component organization	0.012	GO:0043086	negative regulation of catalytic activity	0.00044	GO:0032787	monocarboxylic acid metabolic process	0.16	GO:0009628	response to abiotic stimulus	0.0011
						GO:0006820	anion transport	0.013	GO:0051186	cofactor metabolic process	0.00056	GO:0030163	protein catabolic process	1	GO:0043043	peptide biosynthetic process	0.0012
						GO:0018130	heterocycle biosynthetic process	0.018	GO:0045454	cell redox homeostasis	0.00059	GO:0043436	oxoacid metabolic process	0.56	GO:0006575	cellular amino acid derivative metabolic process	0.0014
						GO:0007242	intracellular signaling cascade	0.021	GO:0032501	multicellular organismal process	0.00062	GO:0055114	oxidation reduction	0.71	GO:0019439	aromatic compound catabolic process	0.0014
						GO:0019725	cellular homeostasis	0.024	GO:0015698	inorganic anion transport	0.00068	GO:0046483	heterocycle metabolic process	0.92	GO:0006066	alcohol metabolic process	0.0018
						GO:0007264	small GTPase mediated signal transduction	0.027	GO:0006820	anion transport	0.00081	GO:0016192	vesicle-mediated transport	0.64	GO:0006014	D-ribose metabolic process	0.0018
						GO:0034637	cellular carbohydrate biosynthetic process	0.029	GO:0016051	carbohydrate biosynthetic process	0.00087	GO:0009605	response to external stimulus	0.12	GO:0032787	monocarboxylic acid metabolic process	0.0018
						GO:0045454	cell redox homeostasis	0.03	GO:0005985	sucrose metabolic process	0.00089	GO:0019538	protein metabolic process	0.46	GO:0009409	response to cold	0.0023
						GO:0032787	monocarboxylic acid metabolic process	0.03	GO:0019748	secondary metabolic process	0.00097	GO:0016052	carbohydrate catabolic process	0.098	GO:0050826	response to freezing	0.0023
						GO:0008202	steroid metabolic process	0.035	GO:0030417	nicotianamine metabolic process	0.00098	GO:0016053	organic acid biosynthetic process	0.34	GO:0042309	homoiothermy	0.0023
						GO:0008610	lipid biosynthetic process	0.036	GO:0030418	nicotianamine biosynthetic process	0.00098	GO:0016051	carbohydrate biosynthetic process	0.063	GO:0001659	temperature homeostasis	0.0023
						GO:0016051	carbohydrate biosynthetic process	0.038	GO:0042401	cellular biogenic amine biosynthetic process	0.0012	GO:0006163	purine nucleotide metabolic process	0.97	GO:0009266	response to temperature stimulus	0.0025
						GO:0009059	macromolecule biosynthetic process	0.042	GO:0043043	peptide biosynthetic process	0.0016	GO:0007154	cell communication	1	GO:0009698	phenylpropanoid metabolic process	0.0027
						GO:0033036	macromolecule localization	0.046	GO:0006457	protein folding	0.0017	GO:0006164	purine nucleotide biosynthetic process	0.99	GO:0015698	inorganic anion transport	0.0029
						GO:0006869	lipid transport	0.045	GO:0019439	aromatic compound catabolic process	0.0019	GO:0019637	organophosphate metabolic process	0.24	GO:0006811	ion transport	0.0032
						GO:0006694	steroid biosynthetic process	0.045	GO:0006857	oligopeptide transport	0.002	GO:0006119	oxidative phosphorylation	0.77	GO:0006633	fatty acid biosynthetic process	0.0033
						GO:0034645	cellular macromolecule biosynthetic process	0.048	GO:0006576	cellular biogenic amine metabolic process	0.0025	GO:0019320	hexose catabolic process	0.061	GO:0006091	generation of precursor metabolites and energy	0.0033
						GO:0006352	transcription initiation	0.051	GO:0006518	peptide metabolic process	0.0025	GO:0022607	cellular component assembly	0.054	GO:0006518	peptide metabolic process	0.0037
						GO:0044255	cellular lipid metabolic process	0.053	GO:0006066	alcohol metabolic process	0.0026	GO:0006457	protein folding	0.12	GO:0034637	cellular carbohydrate biosynthetic process	0.0037
						GO:0007275	multicellular organismal development	0.062	GO:0033692	cellular polysaccharide biosynthetic process	0.0028	GO:0009141	nucleoside triphosphate metabolic process	0.99	GO:0005976	polysaccharide metabolic process	0.0037
						GO:0070271	protein complex biogenesis	0.065	GO:0016114	terpenoid biosynthetic process	0.003	GO:0009142	nucleoside triphosphate biosynthetic process	0.99	GO:0033692	cellular polysaccharide biosynthetic process	0.0043
						GO:0000041	transition metal ion transport	0.066	GO:0006772	thiamin metabolic process	0.003	GO:0009144	purine nucleoside triphosphate metabolic process	0.99	GO:0032501	multicellular organismal process	0.005
						GO:0006461	protein complex assembly	0.065	GO:0006721	terpenoid metabolic process	0.003	GO:0006807	nitrogen compound metabolic process	0.47	GO:0006457	protein folding	0.0059
						GO:0009058	biosynthetic process	0.066	GO:0006811	ion transport	0.0032	GO:0050826	response to freezing	0.99	GO:0016051	carbohydrate biosynthetic process	0.0061
						GO:0006520	cellular amino acid metabolic process	0.95	GO:0044272	sulfur compound biosynthetic process	0.0032	GO:0051336	regulation of hydrolase activity	0.15	GO:0000271	polysaccharide biosynthetic process	0.006
						GO:0006470	protein amino acid dephosphorylation	0.25	GO:0019740	nitrogen utilization	0.0037	GO:0033692	cellular polysaccharide biosynthetic process	0.3	GO:0006820	anion transport	0.0061
						GO:0009409	response to cold	0.94	GO:0006808	regulation of nitrogen utilization	0.0037	GO:0050789	regulation of biological process	0.65	GO:0006813	potassium ion transport	0.0069
						GO:0008104	protein localization	0.34	GO:0005984	disaccharide metabolic process	0.0038	GO:0044267	cellular protein metabolic process	0.26	GO:0006814	sodium ion transport	0.0073
						GO:0007165	signal transduction	1	GO:0016137	glycoside metabolic process	0.0038	GO:0044264	cellular polysaccharide metabolic process	0.51	GO:0048878	chemical homeostasis	0.0083
						GO:0007166	cell surface receptor linked signaling pathway	0.67	GO:0000271	polysaccharide biosynthetic process	0.0043	GO:0051186	cofactor metabolic process	0.12	GO:0050801	ion homeostasis	0.0083
						GO:0070727	cellular macromolecule localization	0.68	GO:0009416	response to light stimulus	0.0047	GO:0015992	proton transport	0.81	GO:0055080	cation homeostasis	0.0083
						GO:0009611	response to wounding	0.16	GO:0042723	thiamin and derivative metabolic process	0.0047	GO:0044260	cellular macromolecule metabolic process	0.1	GO:0006631	fatty acid metabolic process	0.0084
						GO:0055085	transmembrane transport	0.99	GO:0042724	thiamin and derivative biosynthetic process	0.0047	GO:0006886	intracellular protein transport	0.049	GO:0009314	response to radiation	0.0098
						GO:0016311	dephosphorylation	0.34	GO:0009314	response to radiation	0.0047	GO:0051188	cofactor biosynthetic process	0.38	GO:0042401	cellular biogenic amine biosynthetic process	0.0098
						GO:0055086	nucleobase, nucleoside and nucleotide metabolic process	0.99	GO:0006790	sulfur metabolic process	0.005	GO:0016043	cellular component organization	0.13	GO:0009416	response to light stimulus	0.0098
						GO:0045184	establishment of protein localization	0.38	GO:0009311	oligosaccharide metabolic process	0.0054	GO:0065003	macromolecular complex assembly	0.063	GO:0019748	secondary metabolic process	0.011
						GO:0030163	protein catabolic process	1	GO:0042493	response to drug	0.0057	GO:0065007	biological regulation	0.74	GO:0006869	lipid transport	0.012
						GO:0043436	oxoacid metabolic process	0.55	GO:0015893	drug transport	0.0057	GO:0065004	protein-DNA complex assembly	0.15	GO:0006576	cellular biogenic amine metabolic process	0.013
						GO:0055114	oxidation reduction	0.29	GO:0015849	organic acid transport	0.006	GO:0065009	regulation of molecular function	0.17	GO:0042493	response to drug	0.014
						GO:0046483	heterocycle metabolic process	0.94	GO:0046942	carboxylic acid transport	0.006	GO:0065008	regulation of biological quality	0.8	GO:0015893	drug transport	0.014
						GO:0016192	vesicle-mediated transport	0.19	GO:0015833	peptide transport	0.0064	GO:0007186	G-protein coupled receptor protein signaling pathway	0.81	GO:0000160	two-component signal transduction system (phosphorelay)	0.016
						GO:0009605	response to external stimulus	0.27	GO:0008610	lipid biosynthetic process	0.011	GO:0009150	purine ribonucleotide metabolic process	0.98	GO:0015849	organic acid transport	0.02
						GO:0019538	protein metabolic process	0.78	GO:0008299	isoprenoid biosynthetic process	0.011	GO:0018130	heterocycle biosynthetic process	0.22	GO:0046942	carboxylic acid transport	0.02
						GO:0016053	organic acid biosynthetic process	0.13	GO:0042398	cellular amino acid derivative biosynthetic process	0.011	GO:0006818	hydrogen transport	0.81	GO:0009719	response to endogenous stimulus	0.021
						GO:0019637	organophosphate metabolic process	0.26	GO:0006720	isoprenoid metabolic process	0.011	GO:0006629	lipid metabolic process	0.048	GO:0009725	response to hormone stimulus	0.021
						GO:0006457	protein folding	0.14	GO:0006855	multidrug transport	0.011	GO:0009308	amine metabolic process	0.88	GO:0010033	response to organic substance	0.021
						GO:0032940	secretion by cell	0.1	GO:0000097	sulfur amino acid biosynthetic process	0.012	GO:0009309	amine biosynthetic process	0.33	GO:0006006	glucose metabolic process	0.023
						GO:0006807	nitrogen compound metabolic process	0.56	GO:0048878	chemical homeostasis	0.013	GO:0006813	potassium ion transport	0.48	GO:0006855	multidrug transport	0.031
						GO:0050826	response to freezing	0.94	GO:0050801	ion homeostasis	0.013	GO:0006812	cation transport	0.73	GO:0044092	negative regulation of molecular function	0.034
						GO:0033692	cellular polysaccharide biosynthetic process	0.096	GO:0055080	cation homeostasis	0.013	GO:0006811	ion transport	0.36	GO:0043086	negative regulation of catalytic activity	0.034
						GO:0050789	regulation of biological process	0.3	GO:0051234	establishment of localization	0.014	GO:0050790	regulation of catalytic activity	0.17	GO:0019438	aromatic compound biosynthetic process	0.037
						GO:0008219	cell death	0.67	GO:0006810	transport	0.014	GO:0009889	regulation of biosynthetic process	0.11	GO:0019318	hexose metabolic process	0.037
						GO:0044267	cellular protein metabolic process	0.6	GO:0006814	sodium ion transport	0.015	GO:0009152	purine ribonucleotide biosynthetic process	0.98	GO:0015837	amine transport	0.038
						GO:0044264	cellular polysaccharide metabolic process	0.24	GO:0051179	localization	0.015	GO:0050794	regulation of cellular process	0.67	GO:0006865	amino acid transport	0.038
						GO:0051186	cofactor metabolic process	0.14	GO:0044106	cellular amine metabolic process	0.015	GO:0009260	ribonucleotide biosynthetic process	0.98	GO:0043241	protein complex disassembly	0.041
						GO:0044260	cellular macromolecule metabolic process	0.15	GO:0008219	cell death	0.017	GO:0043412	macromolecule modification	0.93	GO:0022411	cellular component disassembly	0.041
						GO:0006886	intracellular protein transport	0.66	GO:0016265	death	0.017	GO:0045333	cellular respiration	0.096	GO:0005996	monosaccharide metabolic process	0.04
						GO:0051188	cofactor biosynthetic process	0.42	GO:0006869	lipid transport	0.019	GO:0008152	metabolic process	0.36	GO:0034623	cellular macromolecular complex disassembly	0.041
						GO:0065007	biological regulation	0.45	GO:0000160	two-component signal transduction system (phosphorelay)	0.022	GO:0009266	response to temperature stimulus	0.99	GO:0032984	macromolecular complex disassembly	0.041
						GO:0065009	regulation of molecular function	0.31	GO:0006519	cellular amino acid and derivative metabolic process	0.023	GO:0051234	establishment of localization	0.24	GO:0043624	cellular protein complex disassembly	0.041
						GO:0065008	regulation of biological quality	0.65	GO:0019321	pentose metabolic process	0.024	GO:0034613	cellular protein localization	0.055	GO:0009306	protein secretion	0.043
						GO:0007186	G-protein coupled receptor protein signaling pathway	0.72	GO:0032787	monocarboxylic acid metabolic process	0.027	GO:0044275	cellular carbohydrate catabolic process	0.056	GO:0009110	vitamin biosynthetic process	0.048
						GO:0034613	cellular protein localization	0.68	GO:0042180	cellular ketone metabolic process	0.03	GO:0044271	cellular nitrogen compound biosynthetic process	0.41	GO:0006812	cation transport	0.05
						GO:0016265	death	0.67	GO:0046483	heterocycle metabolic process	0.031	GO:0015980	energy derivation by oxidation of organic compounds	0.13	GO:0016265	death	0.054
						GO:0006915	apoptosis	0.55	GO:0043436	oxoacid metabolic process	0.032	GO:0046907	intracellular transport	0.1	GO:0008219	cell death	0.054
						GO:0009308	amine metabolic process	0.98	GO:0019752	carboxylic acid metabolic process	0.032	GO:0046394	carboxylic acid biosynthetic process	0.34	GO:0006915	apoptosis	0.058
						GO:0009309	amine biosynthetic process	0.51	GO:0000096	sulfur amino acid metabolic process	0.034	GO:0050896	response to stimulus	0.82	GO:0012501	programmed cell death	0.058
						GO:0006813	potassium ion transport	0.24	GO:0006082	organic acid metabolic process	0.034	GO:0006950	response to stress	0.73	GO:0034728	nucleosome organization	1
						GO:0006812	cation transport	0.64	GO:0009110	vitamin biosynthetic process	0.036	GO:0006355	regulation of transcription, DNA-dependent	0.037	GO:0008104	protein localization	1
						GO:0006811	ion transport	0.29	GO:0010035	response to inorganic substance	0.036	GO:0006350	transcription	0.063	GO:0080090	regulation of primary metabolic process	0.7
						GO:0006810	transport	0.15	GO:0019438	aromatic compound biosynthetic process	0.043	GO:0006352	transcription initiation	0.2	GO:0019222	regulation of metabolic process	0.66
						GO:0050794	regulation of cellular process	0.27	GO:0050787	detoxification of mercury ion	0.046	GO:0006518	peptide metabolic process	0.13	GO:0006519	cellular amino acid and derivative metabolic process	0.39
						GO:0012501	programmed cell death	0.55	GO:0006885	regulation of pH	0.046	GO:0006753	nucleoside phosphate metabolic process	0.98	GO:0006470	protein amino acid dephosphorylation	0.8
						GO:0043412	macromolecule modification	0.64	GO:0046689	response to mercury ion	0.046	GO:0006754	ATP biosynthetic process	0.98	GO:0042254	ribosome biogenesis	0.48
						GO:0008152	metabolic process	0.34	GO:0055067	monovalent inorganic cation homeostasis	0.046	GO:0006633	fatty acid biosynthetic process	0.45	GO:0009165	nucleotide biosynthetic process	1
						GO:0009266	response to temperature stimulus	0.94	GO:0015694	mercury ion transport	0.046	GO:0006631	fatty acid metabolic process	0.15	GO:0007165	signal transduction	1
						GO:0051234	establishment of localization	0.15	GO:0006091	generation of precursor metabolites and energy	0.052	GO:0042309	homoiothermy	0.99	GO:0007166	cell surface receptor linked signaling pathway	0.97
						GO:0046903	secretion	0.1	GO:0015837	amine transport	0.053	GO:0070271	protein complex biogenesis	0.053	GO:0044255	cellular lipid metabolic process	0.41
						GO:0044271	cellular nitrogen compound biosynthetic process	0.34	GO:0006865	amino acid transport	0.053	GO:0006732	coenzyme metabolic process	0.12	GO:0032774	RNA biosynthetic process	0.46
						GO:0046907	intracellular transport	0.76	GO:0046700	heterocycle catabolic process	0.056	GO:0016310	phosphorylation	1	GO:0051716	cellular response to stimulus	0.64
						GO:0046394	carboxylic acid biosynthetic process	0.13	GO:0006813	potassium ion transport	0.06	GO:0034311	diol metabolic process	0.12	GO:0000003	reproduction	0.45
						GO:0050896	response to stimulus	0.94	GO:0043933	macromolecular complex subunit organization	0.99	GO:0044249	cellular biosynthetic process	0.079	GO:0055086	nucleobase, nucleoside and nucleotide metabolic process	1
						GO:0006950	response to stress	0.94	GO:0009165	nucleotide biosynthetic process	1	GO:0034641	cellular nitrogen compound metabolic process	0.11	GO:0070727	cellular macromolecule localization	1
						GO:0006518	peptide metabolic process	0.28	GO:0044255	cellular lipid metabolic process	0.61	GO:0031497	chromatin assembly	0.15	GO:0009966	regulation of signal transduction	0.78
						GO:0006753	nucleoside phosphate metabolic process	1	GO:0051716	cellular response to stimulus	0.26	GO:0042221	response to chemical stimulus	0.88	GO:0070271	protein complex biogenesis	0.24
						GO:0006633	fatty acid biosynthetic process	0.086	GO:0000003	reproduction	0.75	GO:0043087	regulation of GTPase activity	0.15	GO:0044275	cellular carbohydrate catabolic process	0.36
						GO:0042309	homoiothermy	0.94	GO:0009199	ribonucleoside triphosphate metabolic process	1	GO:0009259	ribonucleotide metabolic process	0.99	GO:0055085	transmembrane transport	0.33
						GO:0006732	coenzyme metabolic process	0.24	GO:0006281	DNA repair	0.32	GO:0006139	nucleobase, nucleoside, nucleotide and nucleic acid metabolic process	0.28	GO:0006265	DNA topological change	0.33
						GO:0016310	phosphorylation	1	GO:0006289	nucleotide-excision repair	0.091	GO:0019540	siderophore biosynthetic process from catechol	0.12	GO:0009199	ribonucleoside triphosphate metabolic process	1
						GO:0044249	cellular biosynthetic process	0.15	GO:0006835	dicarboxylic acid transport	0.084	GO:0009712	catechol metabolic process	0.12	GO:0022900	electron transport chain	0.48
						GO:0034641	cellular nitrogen compound metabolic process	0.13	GO:0019538	protein metabolic process	0.77	GO:0051246	regulation of protein metabolic process	0.46	GO:0033036	macromolecule localization	0.97
						GO:0007154	cell communication	1	GO:0019320	hexose catabolic process	0.62	GO:0051641	cellular localization	0.049	GO:0051056	regulation of small GTPase mediated signal transduction	0.72
						GO:0043087	regulation of GTPase activity	0.31	GO:0050789	regulation of biological process	0.96	GO:0009057	macromolecule catabolic process	1	GO:0009205	purine ribonucleoside triphosphate metabolic process	1
						GO:0006139	nucleobase, nucleoside, nucleotide and nucleic acid metabolic process	0.4	GO:0015992	proton transport	0.99	GO:0046365	monosaccharide catabolic process	0.15	GO:0006766	vitamin metabolic process	0.24
						GO:0051641	cellular localization	0.43	GO:0006886	intracellular protein transport	1	GO:0006810	transport	0.24	GO:0034470	ncRNA processing	0.76
						GO:0051179	localization	0.11	GO:0042254	ribosome biogenesis	0.43	GO:0031326	regulation of cellular biosynthetic process	0.11	GO:0006818	hydrogen transport	1
						GO:0006508	proteolysis	0.29	GO:0019400	alditol metabolic process	0.28	GO:0006508	proteolysis	0.18	GO:0006281	DNA repair	0.61
						GO:0008652	cellular amino acid biosynthetic process	0.36	GO:0009308	amine metabolic process	0.089	GO:0008652	cellular amino acid biosynthetic process	0.33	GO:0060255	regulation of macromolecule metabolic process	0.66
						GO:0015672	monovalent inorganic cation transport	0.84	GO:0009309	amine biosynthetic process	0.13	GO:0015672	monovalent inorganic cation transport	0.63	GO:0051252	regulation of RNA metabolic process	0.36
						GO:0032502	developmental process	0.083	GO:0019318	hexose metabolic process	0.12	GO:0016070	RNA metabolic process	0.15	GO:0045184	establishment of protein localization	1
						GO:0051336	regulation of hydrolase activity	0.31	GO:0009260	ribonucleotide biosynthetic process	1	GO:0006644	phospholipid metabolic process	0.15	GO:0006835	dicarboxylic acid transport	0.17
						GO:0006644	phospholipid metabolic process	0.17	GO:0043412	macromolecule modification	0.98	GO:0032501	multicellular organismal process	0.97	GO:0043436	oxoacid metabolic process	0.084
						GO:0032501	multicellular organismal process	0.85	GO:0016072	rRNA metabolic process	0.47	GO:0044238	primary metabolic process	0.16	GO:0050794	regulation of cellular process	0.99
						GO:0044238	primary metabolic process	0.2	GO:0010556	regulation of macromolecule biosynthetic process	0.15	GO:0043687	post-translational protein modification	1	GO:0046483	heterocycle metabolic process	0.076
						GO:0043687	post-translational protein modification	0.97	GO:0006694	steroid biosynthetic process	0.15	GO:0009987	cellular process	0.22	GO:0043648	dicarboxylic acid metabolic process	0.17
						GO:0009987	cellular process	0.42	GO:0006753	nucleoside phosphate metabolic process	1	GO:0006725	cellular aromatic compound metabolic process	0.39	GO:0006418	tRNA aminoacylation for protein translation	0.6
						GO:0006725	cellular aromatic compound metabolic process	0.55	GO:0006754	ATP biosynthetic process	1	GO:0009145	purine nucleoside triphosphate biosynthetic process	0.99	GO:0044249	cellular biosynthetic process	0.45
						GO:0030001	metal ion transport	0.085	GO:0031497	chromatin assembly	1	GO:0034637	cellular carbohydrate biosynthetic process	0.097	GO:0019538	protein metabolic process	0.93
						GO:0001659	temperature homeostasis	0.94	GO:0015674	di-, tri-valent inorganic cation transport	0.36	GO:0030001	metal ion transport	0.38	GO:0016052	carbohydrate catabolic process	0.45
						GO:0006979	response to oxidative stress	0.87	GO:0015672	monovalent inorganic cation transport	0.45	GO:0001659	temperature homeostasis	0.99	GO:0016053	organic acid biosynthetic process	0.11
						GO:0042180	cellular ketone metabolic process	0.57	GO:0015985	energy coupled proton transport, down electrochemical gradient	0.99	GO:0044255	cellular lipid metabolic process	0.15	GO:0043038	amino acid activation	0.61
						GO:0051259	protein oligomerization	0.29	GO:0043687	post-translational protein modification	0.95	GO:0006979	response to oxidative stress	0.85	GO:0043039	tRNA aminoacylation	0.61
						GO:0022610	biological adhesion	0.68	GO:0006974	response to DNA damage stimulus	0.34	GO:0008202	steroid metabolic process	0.18	GO:0033554	cellular response to stress	0.62
						GO:0006082	organic acid metabolic process	0.55	GO:0042891	antibiotic transport	0.12	GO:0042180	cellular ketone metabolic process	0.51	GO:0006164	purine nucleotide biosynthetic process	0.99
						GO:0043170	macromolecule metabolic process	0.29	GO:0006334	nucleosome assembly	1	GO:0051259	protein oligomerization	0.07	GO:0007154	cell communication	1
						GO:0044106	cellular amine metabolic process	0.95	GO:0006333	chromatin assembly or disassembly	1	GO:0022610	biological adhesion	0.77	GO:0019321	pentose metabolic process	0.061
						GO:0019752	carboxylic acid metabolic process	0.55	GO:0045449	regulation of transcription	0.11	GO:0006082	organic acid metabolic process	0.57	GO:0019320	hexose catabolic process	0.38
						GO:0042592	homeostatic process	0.67	GO:0006520	cellular amino acid metabolic process	0.26	GO:0007242	intracellular signaling cascade	0.03	GO:0022607	cellular component assembly	0.9
						GO:0000271	polysaccharide biosynthetic process	0.11	GO:0006096	glycolysis	0.52	GO:0006334	nucleosome assembly	0.15	GO:0015850	organic alcohol transport	0.13
						GO:0051260	protein homooligomerization	0.29	GO:0006468	protein amino acid phosphorylation	0.6	GO:0051252	regulation of RNA metabolic process	0.038	GO:0042398	cellular amino acid derivative biosynthetic process	0.077
						GO:0010467	gene expression	0.23	GO:0019219	regulation of nucleobase, nucleoside, nucleotide and nucleic acid metabolic process	0.14	GO:0006333	chromatin assembly or disassembly	0.2	GO:0009141	nucleoside triphosphate metabolic process	1
						GO:0006468	protein amino acid phosphorylation	0.99	GO:0006461	protein complex assembly	0.61	GO:0043170	macromolecule metabolic process	0.18	GO:0009142	nucleoside triphosphate biosynthetic process	1
						GO:0006464	protein modification process	0.59	GO:0006464	protein modification process	0.99	GO:0034621	cellular macromolecular complex subunit organization	0.59	GO:0009144	purine nucleoside triphosphate metabolic process	1
						GO:0015031	protein transport	0.38	GO:0000272	polysaccharide catabolic process	0.34	GO:0006007	glucose catabolic process	0.061	GO:0009145	purine nucleoside triphosphate biosynthetic process	1
						GO:0009117	nucleotide metabolic process	1	GO:0051276	chromosome organization	1	GO:0044106	cellular amine metabolic process	0.76	GO:0006333	chromatin assembly or disassembly	1
						GO:0051649	establishment of localization in cell	0.47	GO:0006796	phosphate metabolic process	0.89	GO:0009238	enterobactin metabolic process	0.12	GO:0032940	secretion by cell	0.6
						GO:0007155	cell adhesion	0.68	GO:0006418	tRNA aminoacylation for protein translation	0.3	GO:0009239	enterobactin biosynthetic process	0.12	GO:0006807	nitrogen compound metabolic process	1
						GO:0042221	response to chemical stimulus	0.84	GO:0006414	translational elongation	0.57	GO:0043933	macromolecular complex subunit organization	0.067	GO:0051336	regulation of hydrolase activity	0.44
						GO:0009056	catabolic process	0.99	GO:0006412	translation	0.95	GO:0009237	siderophore metabolic process	0.12	GO:0034660	ncRNA metabolic process	0.86
						GO:0009057	macromolecule catabolic process	1	GO:0008104	protein localization	1	GO:0009064	glutamine family amino acid metabolic process	0.093	GO:0050789	regulation of biological process	0.99
						GO:0006091	generation of precursor metabolites and energy	0.43	GO:0009636	response to toxin	0.067	GO:0031323	regulation of cellular metabolic process	0.14	GO:0044267	cellular protein metabolic process	0.98
						GO:0009628	response to abiotic stimulus	0.96	GO:0009451	RNA modification	0.17	GO:0019752	carboxylic acid metabolic process	0.56	GO:0015992	proton transport	1
						GO:0006519	cellular amino acid and derivative metabolic process	0.98	GO:0007165	signal transduction	1	GO:0042592	homeostatic process	0.89	GO:0044260	cellular macromolecule metabolic process	1
						GO:0050790	regulation of catalytic activity	0.3	GO:0007166	cell surface receptor linked signaling pathway	0.99	GO:0045449	regulation of transcription	0.14	GO:0009987	cellular process	0.95
						GO:0005976	polysaccharide metabolic process	0.45	GO:0033036	macromolecule localization	1	GO:0034622	cellular macromolecular complex assembly	0.6	GO:0006886	intracellular protein transport	1
						GO:0044237	cellular metabolic process	0.2	GO:0046034	ATP metabolic process	1	GO:0000271	polysaccharide biosynthetic process	0.19	GO:0016043	cellular component organization	1
						GO:0006796	phosphate metabolic process	1	GO:0010038	response to metal ion	0.1	GO:0006325	chromatin organization	0.038	GO:0065003	macromolecular complex assembly	0.91
						GO:0006793	phosphorus metabolic process	1	GO:0010033	response to organic substance	0.19	GO:0006520	cellular amino acid metabolic process	0.83	GO:0065007	biological regulation	0.62
						GO:0006259	DNA metabolic process	1	GO:0009072	aromatic amino acid family metabolic process	0.52	GO:0051260	protein homooligomerization	0.07	GO:0065004	protein-DNA complex assembly	1
						GO:0006412	translation	0.99	GO:0051704	multi-organism process	0.37	GO:0006323	DNA packaging	0.15	GO:0019637	organophosphate metabolic process	0.75
									GO:0044248	cellular catabolic process	0.91	GO:0010467	gene expression	0.13	GO:0065009	regulation of molecular function	0.12
									GO:0015850	organic alcohol transport	0.12	GO:0010556	regulation of macromolecule biosynthetic process	0.11	GO:0007186	G-protein coupled receptor protein signaling pathway	0.98
									GO:0006807	nitrogen compound metabolic process	0.94	GO:0010468	regulation of gene expression	0.11	GO:0009150	purine ribonucleotide metabolic process	0.99
									GO:0034660	ncRNA metabolic process	0.43	GO:0006694	steroid biosynthetic process	0.11	GO:0006119	oxidative phosphorylation	1
									GO:0044267	cellular protein metabolic process	0.99	GO:0006468	protein amino acid phosphorylation	1	GO:0009308	amine metabolic process	0.76
									GO:0044260	cellular macromolecule metabolic process	1	GO:0046164	alcohol catabolic process	0.17	GO:0009309	amine biosynthetic process	0.55
									GO:0006364	rRNA processing	0.47	GO:0019219	regulation of nucleobase, nucleoside, nucleotide and nucleic acid metabolic process	0.13	GO:0050790	regulation of catalytic activity	0.12
									GO:0007186	G-protein coupled receptor protein signaling pathway	0.99	GO:0006461	protein complex assembly	0.053	GO:0009889	regulation of biosynthetic process	0.54
									GO:0034613	cellular protein localization	1	GO:0006464	protein modification process	0.92	GO:0009152	purine ribonucleotide biosynthetic process	0.99
									GO:0050790	regulation of catalytic activity	0.12	GO:0009058	biosynthetic process	0.029	GO:0006952	defense response	0.74
									GO:0009889	regulation of biosynthetic process	0.15	GO:0009117	nucleotide metabolic process	0.98	GO:0009260	ribonucleotide biosynthetic process	0.99
									GO:0050794	regulation of cellular process	0.96	GO:0051171	regulation of nitrogen compound metabolic process	0.15	GO:0043412	macromolecule modification	0.99
									GO:0051336	regulation of hydrolase activity	0.88	GO:0051649	establishment of localization in cell	0.19	GO:0016311	dephosphorylation	0.63
									GO:0008652	cellular amino acid biosynthetic process	0.63	GO:0007155	cell adhesion	0.77	GO:0015985	energy coupled proton transport, down electrochemical gradient	0.99
									GO:0015986	ATP synthesis coupled proton transport	0.99	GO:0019290	siderophore biosynthetic process	0.12	GO:0008652	cellular amino acid biosynthetic process	0.91
									GO:0015980	energy derivation by oxidation of organic compounds	0.82	GO:0009056	catabolic process	0.99	GO:0046903	secretion	0.6
									GO:0046394	carboxylic acid biosynthetic process	0.25	GO:0051179	localization	0.098	GO:0015986	ATP synthesis coupled proton transport	0.99
									GO:0009059	macromolecule biosynthetic process	0.91	GO:0006091	generation of precursor metabolites and energy	0.17	GO:0015980	energy derivation by oxidation of organic compounds	0.75
									GO:0009116	nucleoside metabolic process	0.39	GO:0008610	lipid biosynthetic process	0.14	GO:0046907	intracellular transport	1
									GO:0006633	fatty acid biosynthetic process	0.15	GO:0006996	organelle organization	0.036	GO:0046394	carboxylic acid biosynthetic process	0.11
									GO:0006631	fatty acid metabolic process	0.18	GO:0009628	response to abiotic stimulus	0.99	GO:0042545	cell wall modification	0.65
									GO:0070271	protein complex biogenesis	0.61	GO:0006519	cellular amino acid and derivative metabolic process	0.89	GO:0006355	regulation of transcription, DNA-dependent	0.36
									GO:0006732	coenzyme metabolic process	0.96	GO:0005976	polysaccharide metabolic process	0.42	GO:0006350	transcription	0.76
									GO:0006730	one-carbon metabolic process	0.83	GO:0044237	cellular metabolic process	0.092	GO:0006351	transcription, DNA-dependent	0.45
									GO:0019953	sexual reproduction	0.5	GO:0006796	phosphate metabolic process	1	GO:0006352	transcription initiation	0.81
									GO:0009312	oligosaccharide biosynthetic process	0.14	GO:0044085	cellular component biogenesis	0.13	GO:0006753	nucleoside phosphate metabolic process	1
									GO:0009259	ribonucleotide metabolic process	1	GO:0006793	phosphorus metabolic process	1	GO:0006754	ATP biosynthetic process	1
									GO:0051246	regulation of protein metabolic process	1	GO:0006259	DNA metabolic process	0.43	GO:0051171	regulation of nitrogen compound metabolic process	0.53
									GO:0009057	macromolecule catabolic process	1	GO:0006412	translation	0.22	GO:0006732	coenzyme metabolic process	0.97
									GO:0008033	tRNA processing	0.72	GO:0006396	RNA processing	0.97	GO:0009311	oligosaccharide metabolic process	0.091
									GO:0009405	pathogenesis	0.28				GO:0019953	sexual reproduction	0.11
									GO:0009084	glutamine family amino acid biosynthetic process	0.1				GO:0046677	response to antibiotic	0.18
									GO:0034621	cellular macromolecular complex subunit organization	1				GO:0031497	chromatin assembly	1
									GO:0034622	cellular macromolecular complex assembly	1				GO:0006163	purine nucleotide metabolic process	1
									GO:0006325	chromatin organization	1				GO:0010646	regulation of cell communication	0.78
									GO:0006323	DNA packaging	1				GO:0043087	regulation of GTPase activity	0.44
									GO:0006793	phosphorus metabolic process	0.89				GO:0009259	ribonucleotide metabolic process	1
									GO:0046365	monosaccharide catabolic process	0.86				GO:0006461	protein complex assembly	0.24
									GO:0007264	small GTPase mediated signal transduction	0.98				GO:0006139	nucleobase, nucleoside, nucleotide and nucleic acid metabolic process	1
									GO:0043623	cellular protein complex assembly	1				GO:0009072	aromatic amino acid family metabolic process	0.11
									GO:0006996	organelle organization	1				GO:0007264	small GTPase mediated signal transduction	0.92
									GO:0044237	cellular metabolic process	0.25				GO:0046034	ATP metabolic process	1
									GO:0006399	tRNA metabolic process	0.5				GO:0043623	cellular protein complex assembly	0.98
									GO:0006259	DNA metabolic process	1				GO:0000041	transition metal ion transport	0.13
									GO:0006396	RNA processing	1				GO:0005984	disaccharide metabolic process	0.077
									GO:0019222	regulation of metabolic process	0.27				GO:0051641	cellular localization	1
									GO:0006470	protein amino acid dephosphorylation	0.81				GO:0009057	macromolecule catabolic process	1
									GO:0022900	electron transport chain	0.82				GO:0034613	cellular protein localization	1
									GO:0006071	glycerol metabolic process	0.28				GO:0031326	regulation of cellular biosynthetic process	0.54
									GO:0008202	steroid metabolic process	0.2				GO:0022613	ribonucleoprotein complex biogenesis	0.5
									GO:0034470	ncRNA processing	0.56				GO:0006508	proteolysis	0.83
									GO:0045184	establishment of protein localization	1				GO:0015904	tetracycline transport	0.13
									GO:0016052	carbohydrate catabolic process	0.46				GO:0015672	monovalent inorganic cation transport	0.21
									GO:0016053	organic acid biosynthetic process	0.25				GO:0016070	RNA metabolic process	0.89
									GO:0033554	cellular response to stress	0.24				GO:0006644	phospholipid metabolic process	0.86
									GO:0009725	response to hormone stimulus	0.19				GO:0044238	primary metabolic process	0.51
									GO:0019637	organophosphate metabolic process	0.49				GO:0006720	isoprenoid metabolic process	0.077
									GO:0006119	oxidative phosphorylation	1				GO:0043687	post-translational protein modification	0.97
									GO:0022607	cellular component assembly	1				GO:0046164	alcohol catabolic process	0.69
									GO:0009141	nucleoside triphosphate metabolic process	1				GO:0006974	response to DNA damage stimulus	0.63
									GO:0009142	nucleoside triphosphate biosynthetic process	0.99				GO:0034645	cellular macromolecule biosynthetic process	0.88
									GO:0009144	purine nucleoside triphosphate metabolic process	1				GO:0042891	antibiotic transport	0.13
									GO:0009145	purine nucleoside triphosphate biosynthetic process	0.99				GO:0008202	steroid metabolic process	0.26
									GO:0005992	trehalose biosynthetic process	0.2				GO:0042180	cellular ketone metabolic process	0.076
									GO:0009066	aspartate family amino acid metabolic process	0.33				GO:0051259	protein oligomerization	0.16
									GO:0009064	glutamine family amino acid metabolic process	0.21				GO:0051258	protein polymerization	0.89
									GO:0009069	serine family amino acid metabolic process	0.23				GO:0015674	di-, tri-valent inorganic cation transport	0.55
									GO:0015904	tetracycline transport	0.12				GO:0046578	regulation of Ras protein signal transduction	0.72
									GO:0006818	hydrogen transport	0.99				GO:0006082	organic acid metabolic process	0.087
									GO:0006812	cation transport	0.092				GO:0007242	intracellular signaling cascade	0.85
									GO:0012501	programmed cell death	0.066				GO:0006334	nucleosome assembly	1
									GO:0045333	cellular respiration	0.94				GO:0044272	sulfur compound biosynthetic process	0.16
									GO:0044275	cellular carbohydrate catabolic process	0.49				GO:0042364	water-soluble vitamin biosynthetic process	0.11
									GO:0046907	intracellular transport	1				GO:0043170	macromolecule metabolic process	0.99
									GO:0006355	regulation of transcription, DNA-dependent	0.32				GO:0032318	regulation of Ras GTPase activity	0.65
									GO:0006350	transcription	0.5				GO:0034621	cellular macromolecular complex subunit organization	1
									GO:0006351	transcription, DNA-dependent	0.46				GO:0006007	glucose catabolic process	0.38
									GO:0006352	transcription initiation	0.96				GO:0016310	phosphorylation	0.89
									GO:0032774	RNA biosynthetic process	0.47				GO:0016137	glycoside metabolic process	0.077
									GO:0046677	response to antibiotic	0.18				GO:0044265	cellular macromolecule catabolic process	0.98
									GO:0009719	response to endogenous stimulus	0.19				GO:0043933	macromolecular complex subunit organization	0.77
									GO:0006139	nucleobase, nucleoside, nucleotide and nucleic acid metabolic process	1				GO:0009064	glutamine family amino acid metabolic process	0.54
									GO:0006508	proteolysis	0.11				GO:0031323	regulation of cellular metabolic process	0.51
									GO:0016070	RNA metabolic process	0.8				GO:0006767	water-soluble vitamin metabolic process	0.38
									GO:0006644	phospholipid metabolic process	0.67				GO:0019752	carboxylic acid metabolic process	0.084
									GO:0009987	cellular process	0.98				GO:0045449	regulation of transcription	0.45
									GO:0051259	protein oligomerization	0.14				GO:0015031	protein transport	1
									GO:0051252	regulation of RNA metabolic process	0.32				GO:0034622	cellular macromolecular complex assembly	1
									GO:0006006	glucose metabolic process	0.14				GO:0009201	ribonucleoside triphosphate biosynthetic process	1
									GO:0006007	glucose catabolic process	0.62				GO:0006325	chromatin organization	1
									GO:0016138	glycoside biosynthetic process	0.13				GO:0046365	monosaccharide catabolic process	0.66
									GO:0006767	water-soluble vitamin metabolic process	0.37				GO:0006520	cellular amino acid metabolic process	0.8
									GO:0046351	disaccharide biosynthetic process	0.13				GO:0006796	phosphate metabolic process	0.9
									GO:0006915	apoptosis	0.066				GO:0006323	DNA packaging	1
									GO:0034220	ion transmembrane transport	0.99				GO:0006096	glycolysis	0.35
									GO:0009058	biosynthetic process	0.22				GO:0051260	protein homooligomerization	0.16
									GO:0009117	nucleotide metabolic process	1				GO:0010467	gene expression	0.97
									GO:0051171	regulation of nitrogen compound metabolic process	0.17				GO:0010556	regulation of macromolecule biosynthetic process	0.54
									GO:0051649	establishment of localization in cell	1				GO:0044106	cellular amine metabolic process	0.36
									GO:0009119	ribonucleoside metabolic process	0.5				GO:0051704	multi-organism process	0.66
									GO:0009056	catabolic process	1				GO:0010468	regulation of gene expression	0.46
									GO:0051641	cellular localization	1				GO:0006694	steroid biosynthetic process	0.13
									GO:0080090	regulation of primary metabolic process	0.28				GO:0006468	protein amino acid phosphorylation	0.7
									GO:0006821	chloride transport	0.092				GO:0019219	regulation of nucleobase, nucleoside, nucleotide and nucleic acid metabolic process	0.5
									GO:0006825	copper ion transport	0.1				GO:0006464	protein modification process	0.99
									GO:0070727	cellular macromolecule localization	1				GO:0034220	ion transmembrane transport	0.99
									GO:0006265	DNA topological change	0.23				GO:0009058	biosynthetic process	0.25
									GO:0006260	DNA replication	1				GO:0009059	macromolecule biosynthetic process	0.88
									GO:0009206	purine ribonucleoside triphosphate biosynthetic process	0.99				GO:0009117	nucleotide metabolic process	1
									GO:0009205	purine ribonucleoside triphosphate metabolic process	1				GO:0009116	nucleoside metabolic process	0.79
									GO:0006766	vitamin metabolic process	0.25				GO:0051649	establishment of localization in cell	1
									GO:0009201	ribonucleoside triphosphate biosynthetic process	0.99				GO:0007155	cell adhesion	0.84
									GO:0060255	regulation of macromolecule metabolic process	0.25				GO:0007265	Ras protein signal transduction	0.72
									GO:0030163	protein catabolic process	1				GO:0009056	catabolic process	1
									GO:0046128	purine ribonucleoside metabolic process	0.49				GO:0044248	cellular catabolic process	0.86
									GO:0042545	cell wall modification	0.78				GO:0006996	organelle organization	1
									GO:0043648	dicarboxylic acid metabolic process	0.48				GO:0007017	microtubule-based process	0.67
									GO:0006163	purine nucleotide metabolic process	1				GO:0051276	chromosome organization	1
									GO:0043038	amino acid activation	0.22				GO:0022610	biological adhesion	0.85
									GO:0043039	tRNA aminoacylation	0.22				GO:0007018	microtubule-based movement	0.77
									GO:0006164	purine nucleotide biosynthetic process	1				GO:0044237	cellular metabolic process	0.28
									GO:0016043	cellular component organization	1				GO:0006399	tRNA metabolic process	0.88
									GO:0065003	macromolecular complex assembly	1				GO:0008299	isoprenoid biosynthetic process	0.077
									GO:0065007	biological regulation	0.33				GO:0044085	cellular component biogenesis	0.85
									GO:0065004	protein-DNA complex assembly	1				GO:0006790	sulfur metabolic process	0.13
									GO:0065009	regulation of molecular function	0.13				GO:0006793	phosphorus metabolic process	0.9
									GO:0009152	purine ribonucleotide biosynthetic process	1				GO:0006259	DNA metabolic process	1
									GO:0009150	purine ribonucleotide metabolic process	1				GO:0009405	pathogenesis	0.38
									GO:0034728	nucleosome organization	1				GO:0009206	purine ribonucleoside triphosphate biosynthetic process	1
									GO:0042278	purine nucleoside metabolic process	0.49				GO:0006412	translation	0.8
									GO:0016311	dephosphorylation	0.71				GO:0006396	RNA processing	1
									GO:0016310	phosphorylation	0.87
									GO:0044249	cellular biosynthetic process	0.49
									GO:0034645	cellular macromolecule biosynthetic process	0.91
									GO:0007154	cell communication	1
									GO:0043087	regulation of GTPase activity	0.88
									GO:0000041	transition metal ion transport	0.061
									GO:0022613	ribonucleoprotein complex biogenesis	0.45
									GO:0022610	biological adhesion	0.7
									GO:0044238	primary metabolic process	0.15
									GO:0046164	alcohol catabolic process	0.84
									GO:0055085	transmembrane transport	0.22
									GO:0055086	nucleobase, nucleoside and nucleotide metabolic process	1
									GO:0007242	intracellular signaling cascade	0.96
									GO:0005996	monosaccharide metabolic process	0.11
									GO:0042364	water-soluble vitamin biosynthetic process	0.075
									GO:0005991	trehalose metabolic process	0.24
									GO:0043170	macromolecule metabolic process	0.95
									GO:0031326	regulation of cellular biosynthetic process	0.15
									GO:0031323	regulation of cellular metabolic process	0.16
									GO:0019751	polyol metabolic process	0.21
									GO:0051260	protein homooligomerization	0.14
									GO:0010467	gene expression	0.95
									GO:0010468	regulation of gene expression	0.11
									GO:0044265	cellular macromolecule catabolic process	0.99
									GO:0007155	cell adhesion	0.69
									GO:0007017	microtubule-based process	0.96
									GO:0007018	microtubule-based movement	0.94
									GO:0044085	cellular component biogenesis	0.99
									GO:0015031	protein transport	1

## Sheet: component
Significant GO terms in DE gene lists (cellular component)
A up (vs M)			M up (vs A)			A up (vs S)			S up (vs A)			M up (vs S)			S up (vs M)
GO	description	p-value	GO	description	p-value	GO	description	p-value	GO	description	p-value	GO	description	p-value	GO	description	p-value
no significant terms			no significant terms			GO:0043231	intracellular membrane-bounded organelle	1.6e-08	GO:0034357	photosynthetic membrane	1.9e-14	GO:0005739	mitochondrion	2.3e-11	GO:0034357	photosynthetic membrane	1.4e-18
						GO:0043227	membrane-bounded organelle	2.9e-08	GO:0009579	thylakoid	9.8e-14	GO:0044429	mitochondrial part	4.7e-10	GO:0009579	thylakoid	6.5e-18
						GO:0000786	nucleosome	1.6e-05	GO:0009521	photosystem	4.3e-13	GO:0044444	cytoplasmic part	2.1e-08	GO:0009521	photosystem	1.8e-16
						GO:0005783	endoplasmic reticulum	2e-05	GO:0044436	thylakoid part	5.1e-10	GO:0005740	mitochondrial envelope	1.6e-08	GO:0044436	thylakoid part	1.1e-11
						GO:0005741	mitochondrial outer membrane	1.2e-05	GO:0009522	photosystem I	1.2e-08	GO:0005741	mitochondrial outer membrane	1.9e-08	GO:0009522	photosystem I	2.6e-10
						GO:0032993	protein-DNA complex	1.9e-05	GO:0009654	oxygen evolving complex	3.3e-08	GO:0031968	organelle outer membrane	6.6e-08	GO:0009654	oxygen evolving complex	1.8e-08
						GO:0031968	organelle outer membrane	2.7e-05	GO:0009536	plastid	1.3e-07	GO:0043231	intracellular membrane-bounded organelle	5.6e-07	GO:0009523	photosystem II	2.5e-08
						GO:0019867	outer membrane	8.9e-05	GO:0009523	photosystem II	1.4e-06	GO:0031967	organelle envelope	5.9e-07	GO:0009538	photosystem I reaction center	1.3e-07
						GO:0043229	intracellular organelle	9.7e-05	GO:0009538	photosystem I reaction center	1.5e-06	GO:0019867	outer membrane	6.9e-07	GO:0016020	membrane	6.5e-07
						GO:0043226	organelle	9.7e-05	GO:0048046	apoplast	1.9e-06	GO:0031966	mitochondrial membrane	8.3e-07	GO:0009536	plastid	2.6e-06
						GO:0005634	nucleus	0.00014	GO:0019898	extrinsic to membrane	7e-06	GO:0043227	membrane-bounded organelle	9.3e-07	GO:0042651	thylakoid membrane	6.2e-06
						GO:0005694	chromosome	0.00015	GO:0042651	thylakoid membrane	9.4e-05	GO:0031975	envelope	1.9e-06	GO:0019898	extrinsic to membrane	7.2e-06
						GO:0044427	chromosomal part	0.00027	GO:0009507	chloroplast	0.00021	GO:0005737	cytoplasm	1.8e-06	GO:0048046	apoplast	0.00014
						GO:0000785	chromatin	0.00032	GO:0016020	membrane	0.00036	GO:0043229	intracellular organelle	9e-06	GO:0009507	chloroplast	0.00031
						GO:0005739	mitochondrion	0.00035	GO:0016021	integral to membrane	0.0058	GO:0043226	organelle	9e-06	GO:0016021	integral to membrane	0.00086
						GO:0044429	mitochondrial part	0.00042	GO:0031224	intrinsic to membrane	0.0071	GO:0031090	organelle membrane	2.7e-05	GO:0044425	membrane part	0.0012
						GO:0000015	phosphopyruvate hydratase complex	0.0006	GO:0044425	membrane part	0.012	GO:0005783	endoplasmic reticulum	5.1e-05	GO:0031224	intrinsic to membrane	0.0013
						GO:0005622	intracellular	0.002	GO:0005576	extracellular region	0.02	GO:0005622	intracellular	0.00018	GO:0005576	extracellular region	0.054
						GO:0044424	intracellular part	0.0044	GO:0005737	cytoplasm	1	GO:0044455	mitochondrial membrane part	0.0002	GO:0031975	envelope	1
						GO:0044464	cell part	0.0051	GO:0031975	envelope	1	GO:0044424	intracellular part	0.00037	GO:0044424	intracellular part	0.98
						GO:0005623	cell	0.0051	GO:0044424	intracellular part	1	GO:0044464	cell part	0.0017	GO:0044427	chromosomal part	1
						GO:0005740	mitochondrial envelope	0.0062	GO:0044427	chromosomal part	1	GO:0005623	cell	0.0017	GO:0044422	organelle part	1
						GO:0044422	organelle part	0.0078	GO:0044462	external encapsulating structure part	0.25	GO:0005743	mitochondrial inner membrane	0.0056	GO:0016469	proton-transporting two-sector ATPase complex	0.99
						GO:0044446	intracellular organelle part	0.0078	GO:0016469	proton-transporting two-sector ATPase complex	0.99	GO:0044422	organelle part	0.0064	GO:0005875	microtubule associated complex	0.8
						GO:0044444	cytoplasmic part	0.0073	GO:0005874	microtubule	0.96	GO:0019866	organelle inner membrane	0.006	GO:0044464	cell part	0.27
						GO:0031967	organelle envelope	0.013	GO:0005875	microtubule associated complex	0.84	GO:0044446	intracellular organelle part	0.0064	GO:0005618	cell wall	0.36
						GO:0005737	cytoplasm	0.019	GO:0033279	ribosomal subunit	0.98	GO:0042995	cell projection	0.021	GO:0043234	protein complex	0.99
						GO:0005829	cytosol	0.029	GO:0030313	cell envelope	0.25	GO:0005634	nucleus	0.054	GO:0043231	intracellular membrane-bounded organelle	1
						GO:0044445	cytosolic part	0.029	GO:0044464	cell part	0.85	GO:0005694	chromosome	0.089	GO:0043232	intracellular non-membrane-bounded organelle	1
						GO:0031975	envelope	0.03	GO:0042597	periplasmic space	0.22	GO:0043232	intracellular non-membrane-bounded organelle	0.13	GO:0045259	proton-transporting ATP synthase complex	0.88
						GO:0031966	mitochondrial membrane	0.037	GO:0005623	cell	0.85	GO:0031974	membrane-enclosed lumen	0.12	GO:0044430	cytoskeletal part	0.84
						GO:0031974	membrane-enclosed lumen	0.07	GO:0005618	cell wall	0.23	GO:0043228	non-membrane-bounded organelle	0.13	GO:0031090	organelle membrane	0.9
						GO:0031090	organelle membrane	0.088	GO:0030312	external encapsulating structure	0.13	GO:0016020	membrane	0.13	GO:0008287	protein serine/threonine phosphatase complex	0.8
						GO:0044428	nuclear part	0.63	GO:0043234	protein complex	1	GO:0000786	nucleosome	0.14	GO:0031226	intrinsic to plasma membrane	0.084
						GO:0044425	membrane part	0.91	GO:0043231	intracellular membrane-bounded organelle	1	GO:0030529	ribonucleoprotein complex	0.14	GO:0005783	endoplasmic reticulum	0.8
						GO:0031224	intrinsic to membrane	0.7	GO:0043232	intracellular non-membrane-bounded organelle	1	GO:0005840	ribosome	0.15	GO:0000786	nucleosome	1
						GO:0070013	intracellular organelle lumen	0.2	GO:0045259	proton-transporting ATP synthase complex	0.92	GO:0032993	protein-DNA complex	0.15	GO:0043229	intracellular organelle	0.99
						GO:0016021	integral to membrane	0.67	GO:0044430	cytoskeletal part	0.99	GO:0044428	nuclear part	0.6	GO:0043228	non-membrane-bounded organelle	1
						GO:0016020	membrane	0.21	GO:0044422	organelle part	1	GO:0044425	membrane part	0.7	GO:0000785	chromatin	1
						GO:0043234	protein complex	0.97	GO:0031090	organelle membrane	0.99	GO:0044427	chromosomal part	0.26	GO:0005622	intracellular	0.99
						GO:0043232	intracellular non-membrane-bounded organelle	0.18	GO:0008287	protein serine/threonine phosphatase complex	0.9	GO:0031224	intrinsic to membrane	0.66	GO:0043227	membrane-bounded organelle	1
						GO:0043233	organelle lumen	0.2	GO:0005783	endoplasmic reticulum	0.9	GO:0008287	protein serine/threonine phosphatase complex	0.23	GO:0043226	organelle	0.99
						GO:0043228	non-membrane-bounded organelle	0.18	GO:0000786	nucleosome	1	GO:0070013	intracellular organelle lumen	0.32	GO:0005856	cytoskeleton	0.96
						GO:0005856	cytoskeleton	0.99	GO:0043229	intracellular organelle	1	GO:0016021	integral to membrane	0.64	GO:0044446	intracellular organelle part	1
						GO:0012505	endomembrane system	0.51	GO:0043228	non-membrane-bounded organelle	1	GO:0043234	protein complex	0.78	GO:0044444	cytoplasmic part	0.97
						GO:0030529	ribonucleoprotein complex	0.85	GO:0000785	chromatin	1	GO:0043233	organelle lumen	0.32	GO:0044445	cytosolic part	0.72
						GO:0005840	ribosome	0.83	GO:0005622	intracellular	1	GO:0005829	cytosol	0.28	GO:0005634	nucleus	1
						GO:0005576	extracellular region	0.58	GO:0043227	membrane-bounded organelle	1	GO:0000785	chromatin	0.41	GO:0005737	cytoplasm	0.91
						GO:0032991	macromolecular complex	0.66	GO:0043226	organelle	1	GO:0005856	cytoskeleton	0.98	GO:0015629	actin cytoskeleton	0.92
									GO:0005856	cytoskeleton	0.99	GO:0012505	endomembrane system	0.49	GO:0030529	ribonucleoprotein complex	0.8
									GO:0033178	proton-transporting two-sector ATPase complex, catalytic domain	0.74	GO:0044445	cytosolic part	0.28	GO:0005945	6-phosphofructokinase complex	0.42
									GO:0044444	cytoplasmic part	1	GO:0005576	extracellular region	0.8	GO:0042995	cell projection	0.22
									GO:0044445	cytosolic part	0.64	GO:0032991	macromolecular complex	0.28	GO:0032991	macromolecular complex	1
									GO:0005634	nucleus	1				GO:0005829	cytosol	0.72
									GO:0015629	actin cytoskeleton	0.84				GO:0005874	microtubule	0.5
									GO:0044446	intracellular organelle part	1				GO:0005840	ribosome	0.77
									GO:0030529	ribonucleoprotein complex	0.99				GO:0044459	plasma membrane part	0.3
									GO:0045261	proton-transporting ATP synthase complex, catalytic core F(1)	0.28				GO:0005623	cell	0.27
									GO:0005945	6-phosphofructokinase complex	0.22				GO:0005694	chromosome	1
									GO:0042995	cell projection	0.27				GO:0015630	microtubule cytoskeleton	0.72
									GO:0032991	macromolecular complex	1				GO:0005887	integral to plasma membrane	0.084
									GO:0005829	cytosol	0.64				GO:0005886	plasma membrane	0.31
									GO:0031226	intrinsic to plasma membrane	0.14				GO:0030312	external encapsulating structure	0.27
									GO:0005840	ribosome	0.98				GO:0032993	protein-DNA complex	1
									GO:0044459	plasma membrane part	0.37
									GO:0030288	outer membrane-bounded periplasmic space	0.19
									GO:0005694	chromosome	1
									GO:0015630	microtubule cytoskeleton	0.97
									GO:0005887	integral to plasma membrane	0.14
									GO:0005886	plasma membrane	0.38
									GO:0032993	protein-DNA complex	1

## Sheet: function
Significant GO terms in DE gene lists (molecular function)
A up (vs M)			M up (vs A)			A up (vs S)			S up (vs A)			M up (vs S)			S up (vs M)
GO	description	p-value	GO	description	p-value	GO	description	p-value	GO	description	p-value	GO	description	p-value	GO	description	p-value
no significant terms			no significant terms			GO:0008378	galactosyltransferase activity	2.2e-06	GO:0016491	oxidoreductase activity	2e-14	GO:0005048	signal sequence binding	1.5e-05	GO:0016491	oxidoreductase activity	2e-17
						GO:0016903	oxidoreductase activity, acting on the aldehyde or oxo group of donors	7.6e-05	GO:0009055	electron carrier activity	1.1e-14	GO:0016903	oxidoreductase activity, acting on the aldehyde or oxo group of donors	6.1e-05	GO:0009055	electron carrier activity	1e-14
						GO:0004634	phosphopyruvate hydratase activity	0.0006	GO:0005506	iron ion binding	7.3e-11	GO:0030983	mismatched DNA binding	0.00022	GO:0005506	iron ion binding	2.6e-12
						GO:0016620	oxidoreductase activity, acting on the aldehyde or oxo group of donors, NAD or NADP as acceptor	0.00073	GO:0020037	heme binding	2e-09	GO:0016620	oxidoreductase activity, acting on the aldehyde or oxo group of donors, NAD or NADP as acceptor	0.00062	GO:0020037	heme binding	2.2e-10
						GO:0016769	transferase activity, transferring nitrogenous groups	0.002	GO:0046906	tetrapyrrole binding	2.2e-09	GO:0008378	galactosyltransferase activity	0.001	GO:0046906	tetrapyrrole binding	2.4e-10
						GO:0008831	dTDP-4-dehydrorhamnose reductase activity	0.0045	GO:0046527	glucosyltransferase activity	2.2e-09	GO:0003690	double-stranded DNA binding	0.0014	GO:0004497	monooxygenase activity	1.5e-07
						GO:0004252	serine-type endopeptidase activity	0.12	GO:0003824	catalytic activity	1.3e-09	GO:0005253	anion channel activity	0.0027	GO:0005215	transporter activity	3.4e-07
						GO:0000166	nucleotide binding	0.82	GO:0016757	transferase activity, transferring glycosyl groups	4.7e-09	GO:0008308	voltage-gated anion channel activity	0.0027	GO:0051537	2 iron, 2 sulfur cluster binding	6.1e-07
						GO:0004713	protein tyrosine kinase activity	0.95	GO:0016758	transferase activity, transferring hexosyl groups	1.7e-08	GO:0004527	exonuclease activity	0.0034	GO:0003824	catalytic activity	5.6e-07
						GO:0017171	serine hydrolase activity	0.21	GO:0016209	antioxidant activity	1.9e-08	GO:0003899	DNA-directed RNA polymerase activity	0.0041	GO:0070008	serine-type exopeptidase activity	8.7e-07
						GO:0003924	GTPase activity	0.21	GO:0035251	UDP-glucosyltransferase activity	4.7e-08	GO:0043566	structure-specific DNA binding	0.007	GO:0004185	serine-type carboxypeptidase activity	8.7e-07
						GO:0016818	hydrolase activity, acting on acid anhydrides, in phosphorus-containing anhydrides	0.048	GO:0016684	oxidoreductase activity, acting on peroxide as acceptor	2.5e-07	GO:0004177	aminopeptidase activity	0.0061	GO:0046527	glucosyltransferase activity	2.8e-06
						GO:0016684	oxidoreductase activity, acting on peroxide as acceptor	0.82	GO:0004601	peroxidase activity	2.5e-07	GO:0030234	enzyme regulator activity	0.0063	GO:0016759	cellulose synthase activity	5.4e-06
						GO:0016810	hydrolase activity, acting on carbon-nitrogen (but not peptide) bonds	0.32	GO:0051537	2 iron, 2 sulfur cluster binding	8e-07	GO:0016769	transferase activity, transferring nitrogenous groups	0.0067	GO:0035251	UDP-glucosyltransferase activity	5.9e-06
						GO:0016817	hydrolase activity, acting on acid anhydrides	0.057	GO:0070008	serine-type exopeptidase activity	1.1e-06	GO:0034062	RNA polymerase activity	0.0071	GO:0016758	transferase activity, transferring hexosyl groups	8.9e-06
						GO:0004091	carboxylesterase activity	0.45	GO:0004185	serine-type carboxypeptidase activity	1.1e-06	GO:0042277	peptide binding	0.0084	GO:0016765	transferase activity, transferring alkyl or aryl (other than methyl) groups	9.1e-06
						GO:0031072	heat shock protein binding	0.63	GO:0016829	lyase activity	2.1e-06	GO:0008094	DNA-dependent ATPase activity	0.013	GO:0016209	antioxidant activity	9.7e-06
						GO:0030170	pyridoxal phosphate binding	0.19	GO:0008194	UDP-glycosyltransferase activity	4.1e-06	GO:0004866	endopeptidase inhibitor activity	0.012	GO:0008171	O-methyltransferase activity	1.3e-05
						GO:0015399	primary active transmembrane transporter activity	0.92	GO:0016759	cellulose synthase activity	6.5e-06	GO:0030414	peptidase inhibitor activity	0.012	GO:0016760	cellulose synthase (UDP-forming) activity	1.3e-05
						GO:0017076	purine nucleotide binding	0.9	GO:0016731	oxidoreductase activity, acting on iron-sulfur proteins as donors, NAD or NADP as acceptor	1e-05	GO:0008408	3'-5' exonuclease activity	0.016	GO:0015116	sulfate transmembrane transporter activity	1.2e-05
						GO:0003774	motor activity	0.62	GO:0008937	ferredoxin reductase activity	1e-05	GO:0016846	carbon-sulfur lyase activity	0.017	GO:0008271	secondary active sulfate transmembrane transporter activity	1.2e-05
						GO:0016787	hydrolase activity	0.34	GO:0016760	cellulose synthase (UDP-forming) activity	1.2e-05	GO:0004252	serine-type endopeptidase activity	0.39	GO:0016731	oxidoreductase activity, acting on iron-sulfur proteins as donors, NAD or NADP as acceptor	2.8e-05
						GO:0016788	hydrolase activity, acting on ester bonds	0.24	GO:0008471	laccase activity	2e-05	GO:0000166	nucleotide binding	0.87	GO:0008937	ferredoxin reductase activity	2.8e-05
						GO:0016779	nucleotidyltransferase activity	0.66	GO:0004497	monooxygenase activity	2.3e-05	GO:0004713	protein tyrosine kinase activity	1	GO:0016757	transferase activity, transferring glycosyl groups	5.3e-05
						GO:0016773	phosphotransferase activity, alcohol group as acceptor	0.83	GO:0016682	oxidoreductase activity, acting on diphenols and related substances as donors, oxygen as acceptor	2.5e-05	GO:0003924	GTPase activity	0.3	GO:0016684	oxidoreductase activity, acting on peroxide as acceptor	7.4e-05
						GO:0016772	transferase activity, transferring phosphorus-containing groups	0.84	GO:0016740	transferase activity	2.7e-05	GO:0016818	hydrolase activity, acting on acid anhydrides, in phosphorus-containing anhydrides	0.12	GO:0004601	peroxidase activity	7.4e-05
						GO:0008415	acyltransferase activity	0.2	GO:0048037	cofactor binding	5e-05	GO:0016684	oxidoreductase activity, acting on peroxide as acceptor	0.89	GO:0015291	secondary active transmembrane transporter activity	8.2e-05
						GO:0015075	ion transmembrane transporter activity	0.82	GO:0004180	carboxypeptidase activity	6.7e-05	GO:0016810	hydrolase activity, acting on carbon-nitrogen (but not peptide) bonds	0.3	GO:0016747	transferase activity, transferring acyl groups other than amino-acyl groups	9.3e-05
						GO:0015077	monovalent inorganic cation transmembrane transporter activity	0.79	GO:0015116	sulfate transmembrane transporter activity	7.2e-05	GO:0016817	hydrolase activity, acting on acid anhydrides	0.16	GO:0051536	iron-sulfur cluster binding	0.00011
						GO:0032559	adenyl ribonucleotide binding	0.93	GO:0008271	secondary active sulfate transmembrane transporter activity	7.2e-05	GO:0004091	carboxylesterase activity	0.7	GO:0051540	metal cluster binding	0.00011
						GO:0032555	purine ribonucleotide binding	0.89	GO:0042802	identical protein binding	9.3e-05	GO:0031072	heat shock protein binding	0.31	GO:0016746	transferase activity, transferring acyl groups	0.00012
						GO:0008509	anion transmembrane transporter activity	0.12	GO:0004747	ribokinase activity	0.00011	GO:0030170	pyridoxal phosphate binding	0.088	GO:0016628	oxidoreductase activity, acting on the CH-CH group of donors, NAD or NADP as acceptor	0.00016
						GO:0032553	ribonucleotide binding	0.89	GO:0005215	transporter activity	0.00012	GO:0008565	protein transporter activity	0.057	GO:0008667	2,3-dihydro-2,3-dihydroxybenzoate dehydrogenase activity	0.00018
						GO:0008026	ATP-dependent helicase activity	0.51	GO:0008168	methyltransferase activity	0.00014	GO:0022884	macromolecule transmembrane transporter activity	0.032	GO:0004222	metalloendopeptidase activity	0.00019
						GO:0043565	sequence-specific DNA binding	0.018	GO:0008236	serine-type peptidase activity	0.00017	GO:0015399	primary active transmembrane transporter activity	0.48	GO:0030410	nicotianamine synthase activity	0.00023
						GO:0005199	structural constituent of cell wall	0.11	GO:0017171	serine hydrolase activity	0.00017	GO:0017076	purine nucleotide binding	0.93	GO:0016740	transferase activity	0.00024
						GO:0000287	magnesium ion binding	0.53	GO:0008667	2,3-dihydro-2,3-dihydroxybenzoate dehydrogenase activity	0.00018	GO:0016787	hydrolase activity	0.15	GO:0004437	inositol or phosphatidylinositol phosphatase activity	0.00029
						GO:0005509	calcium ion binding	0.053	GO:0016679	oxidoreductase activity, acting on diphenols and related substances as donors	0.0002	GO:0016788	hydrolase activity, acting on ester bonds	0.085	GO:0008471	laccase activity	0.00031
						GO:0005506	iron ion binding	0.82	GO:0016628	oxidoreductase activity, acting on the CH-CH group of donors, NAD or NADP as acceptor	0.00022	GO:0016779	nucleotidyltransferase activity	0.19	GO:0004180	carboxypeptidase activity	0.00048
						GO:0005507	copper ion binding	0.14	GO:0004222	metalloendopeptidase activity	0.00026	GO:0022838	substrate-specific channel activity	0.54	GO:0016627	oxidoreductase activity, acting on the CH-CH group of donors	0.00048
						GO:0008324	cation transmembrane transporter activity	0.95	GO:0050825	ice binding	0.00026	GO:0016773	phosphotransferase activity, alcohol group as acceptor	1	GO:0022857	transmembrane transporter activity	0.00061
						GO:0008289	lipid binding	0.67	GO:0050824	water binding	0.00026	GO:0016772	transferase activity, transferring phosphorus-containing groups	0.97	GO:0016829	lyase activity	0.00063
						GO:0048037	cofactor binding	0.072	GO:0008238	exopeptidase activity	0.00029	GO:0008415	acyltransferase activity	0.052	GO:0016564	transcription repressor activity	0.00072
						GO:0016853	isomerase activity	0.039	GO:0008509	anion transmembrane transporter activity	0.0003	GO:0015075	ion transmembrane transporter activity	0.39	GO:0022804	active transmembrane transporter activity	0.00086
						GO:0004197	cysteine-type endopeptidase activity	0.46	GO:0016667	oxidoreductase activity, acting on sulfur group of donors	0.00031	GO:0015077	monovalent inorganic cation transmembrane transporter activity	0.038	GO:0008194	UDP-glycosyltransferase activity	0.00093
						GO:0003899	DNA-directed RNA polymerase activity	0.18	GO:0008171	O-methyltransferase activity	0.00032	GO:0032559	adenyl ribonucleotide binding	0.95	GO:0016667	oxidoreductase activity, acting on sulfur group of donors	0.00093
						GO:0001883	purine nucleoside binding	0.92	GO:0015291	secondary active transmembrane transporter activity	0.00045	GO:0032555	purine ribonucleotide binding	0.88	GO:0016679	oxidoreductase activity, acting on diphenols and related substances as donors	0.0013
						GO:0001882	nucleoside binding	0.92	GO:0004553	hydrolase activity, hydrolyzing O-glycosyl compounds	0.00067	GO:0016627	oxidoreductase activity, acting on the CH-CH group of donors	0.44	GO:0015103	inorganic anion transmembrane transporter activity	0.0013
						GO:0003735	structural constituent of ribosome	0.91	GO:0016741	transferase activity, transferring one-carbon groups	0.0007	GO:0032553	ribonucleotide binding	0.88	GO:0015297	antiporter activity	0.0014
						GO:0015267	channel activity	0.57	GO:0016798	hydrolase activity, acting on glycosyl bonds	0.00083	GO:0008026	ATP-dependent helicase activity	0.091	GO:0022891	substrate-specific transmembrane transporter activity	0.0014
						GO:0070011	peptidase activity, acting on L-amino acid peptides	0.79	GO:0016671	oxidoreductase activity, acting on sulfur group of donors, disulfide as acceptor	0.00098	GO:0008667	2,3-dihydro-2,3-dihydroxybenzoate dehydrogenase activity	0.12	GO:0016682	oxidoreductase activity, acting on diphenols and related substances as donors, oxygen as acceptor	0.0015
						GO:0004497	monooxygenase activity	0.89	GO:0030410	nicotianamine synthase activity	0.00098	GO:0043565	sequence-specific DNA binding	0.029	GO:0004747	ribokinase activity	0.0018
						GO:0016597	amino acid binding	0.48	GO:0016762	xyloglucan:xyloglucosyl transferase activity	0.0012	GO:0005199	structural constituent of cell wall	0.28	GO:0016730	oxidoreductase activity, acting on iron-sulfur proteins as donors	0.002
						GO:0016740	transferase activity	0.41	GO:0051536	iron-sulfur cluster binding	0.0016	GO:0000287	magnesium ion binding	0.5	GO:0050825	ice binding	0.0023
						GO:0016741	transferase activity, transferring one-carbon groups	0.64	GO:0051540	metal cluster binding	0.0016	GO:0005509	calcium ion binding	0.24	GO:0050824	water binding	0.0023
						GO:0016746	transferase activity, transferring acyl groups	0.23	GO:0016765	transferase activity, transferring alkyl or aryl (other than methyl) groups	0.0017	GO:0005506	iron ion binding	0.97	GO:0022892	substrate-specific transporter activity	0.0027
						GO:0016747	transferase activity, transferring acyl groups other than amino-acyl groups	0.17	GO:0016730	oxidoreductase activity, acting on iron-sulfur proteins as donors	0.0019	GO:0005507	copper ion binding	0.12	GO:0004553	hydrolase activity, hydrolyzing O-glycosyl compounds	0.0031
						GO:0004221	ubiquitin thiolesterase activity	0.088	GO:0016846	carbon-sulfur lyase activity	0.0022	GO:0008324	cation transmembrane transporter activity	0.59	GO:0016798	hydrolase activity, acting on glycosyl bonds	0.0036
						GO:0016209	antioxidant activity	0.77	GO:0022857	transmembrane transporter activity	0.0024	GO:0008289	lipid binding	0.75	GO:0042578	phosphoric ester hydrolase activity	0.0042
						GO:0004386	helicase activity	0.22	GO:0016830	carbon-carbon lyase activity	0.0025	GO:0008320	protein transmembrane transporter activity	0.032	GO:0015035	protein disulfide oxidoreductase activity	0.0045
						GO:0016298	lipase activity	0.18	GO:0015297	antiporter activity	0.0027	GO:0048037	cofactor binding	0.2	GO:0016791	phosphatase activity	0.0046
						GO:0034062	RNA polymerase activity	0.23	GO:0050662	coenzyme binding	0.0028	GO:0016853	isomerase activity	0.03	GO:0048037	cofactor binding	0.0047
						GO:0050825	ice binding	0.94	GO:0016705	oxidoreductase activity, acting on paired donors, with incorporation or reduction of molecular oxygen	0.0032	GO:0001883	purine nucleoside binding	0.97	GO:0008509	anion transmembrane transporter activity	0.0049
						GO:0050824	water binding	0.94	GO:0070279	vitamin B6 binding	0.0032	GO:0001882	nucleoside binding	0.97	GO:0015036	disulfide oxidoreductase activity	0.005
						GO:0020037	heme binding	0.98	GO:0030170	pyridoxal phosphate binding	0.0032	GO:0003735	structural constituent of ribosome	0.18	GO:0008168	methyltransferase activity	0.0053
						GO:0008227	G-protein coupled amine receptor activity	0.53	GO:0016747	transferase activity, transferring acyl groups other than amino-acyl groups	0.0032	GO:0015267	channel activity	0.54	GO:0050662	coenzyme binding	0.0061
						GO:0022891	substrate-specific transmembrane transporter activity	0.87	GO:0015103	inorganic anion transmembrane transporter activity	0.0032	GO:0070011	peptidase activity, acting on L-amino acid peptides	0.49	GO:0016830	carbon-carbon lyase activity	0.0069
						GO:0022890	inorganic cation transmembrane transporter activity	0.62	GO:0016746	transferase activity, transferring acyl groups	0.0037	GO:0004497	monooxygenase activity	0.99	GO:0016614	oxidoreductase activity, acting on CH-OH group of donors	0.0069
						GO:0022892	substrate-specific transporter activity	0.81	GO:0016564	transcription repressor activity	0.0037	GO:0005543	phospholipid binding	0.032	GO:0016788	hydrolase activity, acting on ester bonds	0.011
						GO:0019001	guanyl nucleotide binding	0.068	GO:0003913	DNA photolyase activity	0.0037	GO:0016740	transferase activity	0.54	GO:0008238	exopeptidase activity	0.011
						GO:0016791	phosphatase activity	0.29	GO:0016627	oxidoreductase activity, acting on the CH-CH group of donors	0.004	GO:0016741	transferase activity, transferring one-carbon groups	0.36	GO:0015300	solute:solute antiporter activity	0.012
						GO:0016790	thiolester hydrolase activity	0.04	GO:0015035	protein disulfide oxidoreductase activity	0.0044	GO:0016746	transferase activity, transferring acyl groups	0.084	GO:0015238	drug transmembrane transporter activity	0.014
						GO:0016798	hydrolase activity, acting on glycosyl bonds	0.83	GO:0015036	disulfide oxidoreductase activity	0.005	GO:0004221	ubiquitin thiolesterase activity	0.08	GO:0016987	sigma factor activity	0.014
						GO:0070279	vitamin B6 binding	0.19	GO:0019842	vitamin binding	0.0054	GO:0016209	antioxidant activity	0.74	GO:0016741	transferase activity, transferring one-carbon groups	0.014
						GO:0004857	enzyme inhibitor activity	0.5	GO:0015238	drug transmembrane transporter activity	0.0057	GO:0004386	helicase activity	0.063	GO:0000156	two-component response regulator activity	0.014
						GO:0016491	oxidoreductase activity	0.33	GO:0016787	hydrolase activity	0.0087	GO:0016298	lipase activity	0.31	GO:0042802	identical protein binding	0.014
						GO:0004527	exonuclease activity	0.043	GO:0022891	substrate-specific transmembrane transporter activity	0.0093	GO:0050825	ice binding	0.99	GO:0015299	solute:hydrogen antiporter activity	0.015
						GO:0016705	oxidoreductase activity, acting on paired donors, with incorporation or reduction of molecular oxygen	0.0092	GO:0008237	metallopeptidase activity	0.01	GO:0050824	water binding	0.99	GO:0015298	solute:cation antiporter activity	0.017
						GO:0032561	guanyl ribonucleotide binding	0.056	GO:0042578	phosphoric ester hydrolase activity	0.011	GO:0016757	transferase activity, transferring glycosyl groups	0.037	GO:0003913	DNA photolyase activity	0.017
						GO:0016667	oxidoreductase activity, acting on sulfur group of donors	0.32	GO:0004175	endopeptidase activity	0.012	GO:0020037	heme binding	0.99	GO:0008236	serine-type peptidase activity	0.018
						GO:0005215	transporter activity	0.78	GO:0022804	active transmembrane transporter activity	0.012	GO:0008227	G-protein coupled amine receptor activity	0.67	GO:0017171	serine hydrolase activity	0.018
						GO:0008134	transcription factor binding	0.015	GO:0016788	hydrolase activity, acting on ester bonds	0.013	GO:0022891	substrate-specific transmembrane transporter activity	0.25	GO:0015075	ion transmembrane transporter activity	0.021
						GO:0005515	protein binding	0.71	GO:0046943	carboxylic acid transmembrane transporter activity	0.013	GO:0022890	inorganic cation transmembrane transporter activity	0.076	GO:0050660	FAD binding	0.026
						GO:0005102	receptor binding	0.71	GO:0016847	1-aminocyclopropane-1-carboxylate synthase activity	0.013	GO:0022892	substrate-specific transporter activity	0.25	GO:0046943	carboxylic acid transmembrane transporter activity	0.031
						GO:0005488	binding	0.8	GO:0004197	cysteine-type endopeptidase activity	0.014	GO:0016301	kinase activity	0.99	GO:0016762	xyloglucan:xyloglucosyl transferase activity	0.033
						GO:0004175	endopeptidase activity	0.64	GO:0005507	copper ion binding	0.014	GO:0019001	guanyl nucleotide binding	0.053	GO:0016616	oxidoreductase activity, acting on the CH-OH group of donors, NAD or NADP as acceptor	0.039
						GO:0016887	ATPase activity	0.4	GO:0000156	two-component response regulator activity	0.015	GO:0003743	translation initiation factor activity	0.084	GO:0050661	NADP or NADPH binding	0.045
						GO:0030246	carbohydrate binding	0.053	GO:0016769	transferase activity, transferring nitrogenous groups	0.017	GO:0016791	phosphatase activity	0.38	GO:0005342	organic acid transmembrane transporter activity	0.048
						GO:0008047	enzyme activator activity	0.27	GO:0004252	serine-type endopeptidase activity	0.018	GO:0016790	thiolester hydrolase activity	0.036	GO:0008415	acyltransferase activity	0.049
						GO:0016846	carbon-sulfur lyase activity	0.019	GO:0016614	oxidoreductase activity, acting on CH-OH group of donors	0.018	GO:0016798	hydrolase activity, acting on glycosyl bonds	0.91	GO:0004252	serine-type endopeptidase activity	0.73
						GO:0022857	transmembrane transporter activity	0.76	GO:0019200	carbohydrate kinase activity	0.024	GO:0070279	vitamin B6 binding	0.088	GO:0016866	intramolecular transferase activity	0.42
						GO:0004674	protein serine/threonine kinase activity	0.97	GO:0005342	organic acid transmembrane transporter activity	0.024	GO:0004857	enzyme inhibitor activity	0.073	GO:0000166	nucleotide binding	0.85
						GO:0004672	protein kinase activity	0.99	GO:0016791	phosphatase activity	0.025	GO:0016491	oxidoreductase activity	0.66	GO:0004713	protein tyrosine kinase activity	0.51
						GO:0005216	ion channel activity	0.57	GO:0022892	substrate-specific transporter activity	0.028	GO:0016874	ligase activity	0.95	GO:0003924	GTPase activity	0.7
						GO:0017111	nucleoside-triphosphatase activity	0.059	GO:0050660	FAD binding	0.029	GO:0016705	oxidoreductase activity, acting on paired donors, with incorporation or reduction of molecular oxygen	0.22	GO:0030599	pectinesterase activity	0.92
						GO:0003700	transcription factor activity	0.023	GO:0004008	copper-exporting ATPase activity	0.03	GO:0032561	guanyl ribonucleotide binding	0.043	GO:0016818	hydrolase activity, acting on acid anhydrides, in phosphorus-containing anhydrides	0.85
						GO:0060089	molecular transducer activity	0.52	GO:0004437	inositol or phosphatidylinositol phosphatase activity	0.031	GO:0016667	oxidoreductase activity, acting on sulfur group of donors	0.3	GO:0016817	hydrolase activity, acting on acid anhydrides	0.9
						GO:0016627	oxidoreductase activity, acting on the CH-CH group of donors	0.47	GO:0043682	copper-transporting ATPase activity	0.03	GO:0005215	transporter activity	0.56	GO:0004091	carboxylesterase activity	0.66
						GO:0046873	metal ion transmembrane transporter activity	0.19	GO:0005254	chloride channel activity	0.035	GO:0005216	ion channel activity	0.54	GO:0016874	ligase activity	0.98
						GO:0046872	metal ion binding	0.89	GO:0005247	voltage-gated chloride channel activity	0.035	GO:0008135	translation factor activity, nucleic acid binding	0.27	GO:0031072	heat shock protein binding	0.067
						GO:0016757	transferase activity, transferring glycosyl groups	0.032	GO:0070011	peptidase activity, acting on L-amino acid peptides	0.04	GO:0005515	protein binding	0.69	GO:0005488	binding	1
						GO:0016758	transferase activity, transferring hexosyl groups	0.02	GO:0050661	NADP or NADPH binding	0.041	GO:0005102	receptor binding	0.69	GO:0016875	ligase activity, forming carbon-oxygen bonds	0.67
						GO:0015405	P-P-bond-hydrolysis-driven transmembrane transporter activity	0.92	GO:0015300	solute:solute antiporter activity	0.044	GO:0005488	binding	0.92	GO:0008565	protein transporter activity	0.74
						GO:0016881	acid-amino acid ligase activity	0.73	GO:0015385	sodium:hydrogen antiporter activity	0.046	GO:0004175	endopeptidase activity	0.79	GO:0022884	macromolecule transmembrane transporter activity	0.064
						GO:0003676	nucleic acid binding	0.12	GO:0016987	sigma factor activity	0.046	GO:0016887	ATPase activity	0.15	GO:0003779	actin binding	0.82
						GO:0003677	DNA binding	0.0089	GO:0016298	lipase activity	0.047	GO:0030246	carbohydrate binding	0.077	GO:0015399	primary active transmembrane transporter activity	0.29
						GO:0008168	methyltransferase activity	0.56	GO:0005451	monovalent cation:hydrogen antiporter activity	0.046	GO:0008047	enzyme activator activity	0.053	GO:0017076	purine nucleotide binding	0.82
						GO:0042623	ATPase activity, coupled	0.75	GO:0015097	mercury ion transmembrane transporter activity	0.046	GO:0022857	transmembrane transporter activity	0.3	GO:0003774	motor activity	0.9
						GO:0005529	sugar binding	0.14	GO:0008233	peptidase activity	0.047	GO:0004674	protein serine/threonine kinase activity	1	GO:0003777	microtubule motor activity	0.8
						GO:0005253	anion channel activity	0.013	GO:0031072	heat shock protein binding	0.049	GO:0004672	protein kinase activity	1	GO:0016787	hydrolase activity	0.3
						GO:0005524	ATP binding	0.93	GO:0016616	oxidoreductase activity, acting on the CH-OH group of donors, NAD or NADP as acceptor	0.051	GO:0008134	transcription factor binding	0.046	GO:0033764	steroid dehydrogenase activity, acting on the CH-OH group of donors, NAD or NADP as acceptor	0.096
						GO:0005525	GTP binding	0.056	GO:0015491	cation:cation antiporter activity	0.056	GO:0017111	nucleoside-triphosphatase activity	0.11	GO:0008443	phosphofructokinase activity	0.45
						GO:0016301	kinase activity	0.89	GO:0016866	intramolecular transferase activity	0.17	GO:0003700	transcription factor activity	0.06	GO:0016779	nucleotidyltransferase activity	1
						GO:0004553	hydrolase activity, hydrolyzing O-glycosyl compounds	0.81	GO:0000166	nucleotide binding	0.67	GO:0060089	molecular transducer activity	0.58	GO:0022838	substrate-specific channel activity	0.18
						GO:0008308	voltage-gated anion channel activity	0.013	GO:0004713	protein tyrosine kinase activity	0.22	GO:0016628	oxidoreductase activity, acting on the CH-CH group of donors, NAD or NADP as acceptor	0.16	GO:0016773	phosphotransferase activity, alcohol group as acceptor	0.62
						GO:0046906	tetrapyrrole binding	0.98	GO:0005375	copper ion transmembrane transporter activity	0.078	GO:0008509	anion transmembrane transporter activity	0.057	GO:0016772	transferase activity, transferring phosphorus-containing groups	0.87
						GO:0016835	carbon-oxygen lyase activity	0.12	GO:0003924	GTPase activity	0.9	GO:0046873	metal ion transmembrane transporter activity	0.51	GO:0016774	phosphotransferase activity, carboxyl group as acceptor	0.2
						GO:0016836	hydro-lyase activity	0.048	GO:0030599	pectinesterase activity	0.96	GO:0046872	metal ion binding	0.99	GO:0015077	monovalent inorganic cation transmembrane transporter activity	0.68
						GO:0016830	carbon-carbon lyase activity	0.56	GO:0016884	carbon-nitrogen ligase activity, with glutamine as amido-N-donor	0.091	GO:0004553	hydrolase activity, hydrolyzing O-glycosyl compounds	0.9	GO:0032559	adenyl ribonucleotide binding	0.89
						GO:0004601	peroxidase activity	0.82	GO:0016818	hydrolase activity, acting on acid anhydrides, in phosphorus-containing anhydrides	0.74	GO:0016758	transferase activity, transferring hexosyl groups	0.068	GO:0032555	purine ribonucleotide binding	0.93
						GO:0042578	phosphoric ester hydrolase activity	0.3	GO:0016810	hydrolase activity, acting on carbon-nitrogen (but not peptide) bonds	0.94	GO:0015405	P-P-bond-hydrolysis-driven transmembrane transporter activity	0.48	GO:0015078	hydrogen ion transmembrane transporter activity	0.81
						GO:0008238	exopeptidase activity	0.47	GO:0016817	hydrolase activity, acting on acid anhydrides	0.78	GO:0003676	nucleic acid binding	0.19	GO:0032553	ribonucleotide binding	0.93
						GO:0008233	peptidase activity	0.77	GO:0004091	carboxylesterase activity	0.79	GO:0003677	DNA binding	0.13	GO:0005343	organic acid:sodium symporter activity	0.17
						GO:0008234	cysteine-type peptidase activity	0.86	GO:0004620	phospholipase activity	0.14	GO:0008168	methyltransferase activity	0.28	GO:0004650	polygalacturonase activity	0.35
						GO:0008236	serine-type peptidase activity	0.21	GO:0016874	ligase activity	0.97	GO:0042623	ATPase activity, coupled	0.32	GO:0043565	sequence-specific DNA binding	0.36
						GO:0019787	small conjugating protein ligase activity	0.81	GO:0003993	acid phosphatase activity	0.12	GO:0005529	sugar binding	0.21	GO:0000287	magnesium ion binding	0.15
						GO:0043169	cation binding	0.89	GO:0008483	transaminase activity	0.26	GO:0005524	ATP binding	0.95	GO:0008227	G-protein coupled amine receptor activity	0.81
						GO:0051082	unfolded protein binding	0.73	GO:0005488	binding	1	GO:0005525	GTP binding	0.043	GO:0005509	calcium ion binding	0.15
						GO:0043167	ion binding	0.89	GO:0016875	ligase activity, forming carbon-oxygen bonds	0.28	GO:0003824	catalytic activity	0.68	GO:0022890	inorganic cation transmembrane transporter activity	0.68
						GO:0004866	endopeptidase inhibitor activity	0.29	GO:0008565	protein transporter activity	0.99	GO:0046906	tetrapyrrole binding	0.99	GO:0008324	cation transmembrane transporter activity	0.12
						GO:0004867	serine-type endopeptidase inhibitor activity	0.33	GO:0022884	macromolecule transmembrane transporter activity	0.55	GO:0016830	carbon-carbon lyase activity	0.36	GO:0008289	lipid binding	0.67
						GO:0030554	adenyl nucleotide binding	0.92	GO:0003779	actin binding	0.78	GO:0004601	peroxidase activity	0.89	GO:0008320	protein transmembrane transporter activity	0.064
						GO:0004518	nuclease activity	0.52	GO:0015399	primary active transmembrane transporter activity	0.6	GO:0042578	phosphoric ester hydrolase activity	0.38	GO:0042895	antibiotic transporter activity	0.13
						GO:0022832	voltage-gated channel activity	0.26	GO:0017076	purine nucleotide binding	0.57	GO:0008238	exopeptidase activity	0.043	GO:0016853	isomerase activity	0.75
						GO:0022836	gated channel activity	0.38	GO:0003774	motor activity	0.91	GO:0008233	peptidase activity	0.46	GO:0016859	cis-trans isomerase activity	0.19
						GO:0022838	substrate-specific channel activity	0.57	GO:0003777	microtubule motor activity	0.84	GO:0008234	cysteine-type peptidase activity	0.73	GO:0004197	cysteine-type endopeptidase activity	0.5
						GO:0031406	carboxylic acid binding	0.58	GO:0033764	steroid dehydrogenase activity, acting on the CH-OH group of donors, NAD or NADP as acceptor	0.1	GO:0008237	metallopeptidase activity	0.53	GO:0004190	aspartic-type endopeptidase activity	0.98
						GO:0016229	steroid dehydrogenase activity	0.035	GO:0008443	phosphofructokinase activity	0.14	GO:0008236	serine-type peptidase activity	0.36	GO:0003872	6-phosphofructokinase activity	0.42
						GO:0030234	enzyme regulator activity	0.41	GO:0022838	substrate-specific channel activity	0.071	GO:0051082	unfolded protein binding	0.42	GO:0001883	purine nucleoside binding	0.73
						GO:0016879	ligase activity, forming carbon-nitrogen bonds	0.88	GO:0016773	phosphotransferase activity, alcohol group as acceptor	0.45	GO:0043167	ion binding	0.99	GO:0001882	nucleoside binding	0.73
						GO:0016874	ligase activity	0.98	GO:0016772	transferase activity, transferring phosphorus-containing groups	0.88	GO:0016747	transferase activity, transferring acyl groups other than amino-acyl groups	0.14	GO:0003735	structural constituent of ribosome	0.75
						GO:0009055	electron carrier activity	0.85	GO:0008415	acyltransferase activity	0.14	GO:0004867	serine-type endopeptidase inhibitor activity	0.031	GO:0015267	channel activity	0.18
						GO:0019842	vitamin binding	0.22	GO:0016774	phosphotransferase activity, carboxyl group as acceptor	0.13	GO:0017171	serine hydrolase activity	0.36	GO:0005249	voltage-gated potassium channel activity	0.092
						GO:0004888	transmembrane receptor activity	0.47	GO:0015075	ion transmembrane transporter activity	0.1	GO:0030554	adenyl nucleotide binding	0.97	GO:0004969	histamine receptor activity	0.81
						GO:0051287	NAD or NADH binding	0.067	GO:0015077	monovalent inorganic cation transmembrane transporter activity	0.94	GO:0004518	nuclease activity	0.044	GO:0004022	alcohol dehydrogenase (NAD) activity	0.16
						GO:0008270	zinc ion binding	0.99	GO:0032559	adenyl ribonucleotide binding	0.62	GO:0022832	voltage-gated channel activity	0.23	GO:0046983	protein dimerization activity	1
						GO:0003854	3-beta-hydroxy-delta5-steroid dehydrogenase activity	0.033	GO:0032555	purine ribonucleotide binding	0.76	GO:0022836	gated channel activity	0.35	GO:0016986	transcription initiation factor activity	0.22
						GO:0030695	GTPase regulator activity	0.55	GO:0032553	ribonucleotide binding	0.76	GO:0008757	S-adenosylmethionine-dependent methyltransferase activity	0.14	GO:0070011	peptidase activity, acting on L-amino acid peptides	0.71
						GO:0016614	oxidoreductase activity, acting on CH-OH group of donors	0.16	GO:0008270	zinc ion binding	1	GO:0016879	ligase activity, forming carbon-nitrogen bonds	0.99	GO:0005267	potassium channel activity	0.13
						GO:0016616	oxidoreductase activity, acting on the CH-OH group of donors, NAD or NADP as acceptor	0.14	GO:0005343	organic acid:sodium symporter activity	0.1	GO:0009055	electron carrier activity	0.8	GO:0005261	cation channel activity	0.34
						GO:0070035	purine NTP-dependent helicase activity	0.51	GO:0008026	ATP-dependent helicase activity	1	GO:0019842	vitamin binding	0.19	GO:0004499	flavin-containing monooxygenase activity	0.41
						GO:0004930	G-protein coupled receptor activity	0.53	GO:0004650	polygalacturonase activity	0.28	GO:0015078	hydrogen ion transmembrane transporter activity	0.14	GO:0016597	amino acid binding	0.54
						GO:0022803	passive transmembrane transporter activity	0.57	GO:0043565	sequence-specific DNA binding	0.16	GO:0004888	transmembrane receptor activity	0.32	GO:0004812	aminoacyl-tRNA ligase activity	0.66
						GO:0022804	active transmembrane transporter activity	0.94	GO:0000287	magnesium ion binding	0.14	GO:0051287	NAD or NADH binding	0.15	GO:0015307	drug:hydrogen antiporter activity	0.13
						GO:0033764	steroid dehydrogenase activity, acting on the CH-OH group of donors, NAD or NADP as acceptor	0.033	GO:0008227	G-protein coupled amine receptor activity	0.7	GO:0008270	zinc ion binding	1	GO:0016298	lipase activity	0.07
						GO:0004721	phosphoprotein phosphatase activity	0.058	GO:0005509	calcium ion binding	0.13	GO:0030695	GTPase regulator activity	0.34	GO:0004806	triglyceride lipase activity	0.077
						GO:0016462	pyrophosphatase activity	0.048	GO:0016410	N-acyltransferase activity	0.72	GO:0016614	oxidoreductase activity, acting on CH-OH group of donors	0.21	GO:0016229	steroid dehydrogenase activity	0.1
						GO:0005244	voltage-gated ion channel activity	0.26	GO:0022890	inorganic cation transmembrane transporter activity	0.79	GO:0016616	oxidoreductase activity, acting on the CH-OH group of donors, NAD or NADP as acceptor	0.19	GO:0030145	manganese ion binding	0.17
						GO:0016829	lyase activity	0.13	GO:0008324	cation transmembrane transporter activity	0.32	GO:0070035	purine NTP-dependent helicase activity	0.091	GO:0008493	tetracycline transporter activity	0.13
						GO:0015297	antiporter activity	0.6	GO:0008289	lipid binding	0.58	GO:0005083	small GTPase regulator activity	0.42	GO:0016820	hydrolase activity, acting on acid anhydrides, catalyzing transmembrane movement of substances	0.73
						GO:0015291	secondary active transmembrane transporter activity	0.81	GO:0008320	protein transmembrane transporter activity	0.55	GO:0004930	G-protein coupled receptor activity	0.49	GO:0019205	nucleobase, nucleoside, nucleotide kinase activity	0.61
						GO:0030414	peptidase inhibitor activity	0.29	GO:0042895	antibiotic transporter activity	0.12	GO:0022803	passive transmembrane transporter activity	0.54	GO:0016879	ligase activity, forming carbon-nitrogen bonds	0.99
						GO:0060589	nucleoside-triphosphatase regulator activity	0.43	GO:0016853	isomerase activity	0.28	GO:0022804	active transmembrane transporter activity	0.76	GO:0016301	kinase activity	0.53
						GO:0043176	amine binding	0.53	GO:0016859	cis-trans isomerase activity	0.12	GO:0043169	cation binding	0.99	GO:0019001	guanyl nucleotide binding	0.64
						GO:0003723	RNA binding	0.47	GO:0004190	aspartic-type endopeptidase activity	0.93	GO:0004721	phosphoprotein phosphatase activity	0.11	GO:0070279	vitamin B6 binding	0.31
						GO:0019200	carbohydrate kinase activity	0.063	GO:0003872	6-phosphofructokinase activity	0.22	GO:0016462	pyrophosphatase activity	0.093	GO:0004857	enzyme inhibitor activity	0.97
						GO:0004872	receptor activity	0.27	GO:0001883	purine nucleoside binding	0.38	GO:0005244	voltage-gated ion channel activity	0.23	GO:0016709	oxidoreductase activity, acting on paired donors, with incorporation or reduction of molecular oxygen, NADH or NADPH as one donor, and incorporation of one atom of oxygen	0.26
						GO:0004871	signal transducer activity	0.52	GO:0001882	nucleoside binding	0.39	GO:0016829	lyase activity	0.41	GO:0016705	oxidoreductase activity, acting on paired donors, with incorporation or reduction of molecular oxygen	0.063
						GO:0004879	ligand-dependent nuclear receptor activity	0.13	GO:0003735	structural constituent of ribosome	0.99	GO:0015297	antiporter activity	0.73	GO:0008270	zinc ion binding	1
						GO:0050662	coenzyme binding	0.15	GO:0015267	channel activity	0.071	GO:0015291	secondary active transmembrane transporter activity	0.87	GO:0032561	guanyl ribonucleotide binding	0.72
						GO:0050660	FAD binding	0.58	GO:0005249	voltage-gated potassium channel activity	0.36	GO:0060589	nucleoside-triphosphatase regulator activity	0.14	GO:0005216	ion channel activity	0.18
						GO:0030528	transcription regulator activity	0.035	GO:0004969	histamine receptor activity	0.71	GO:0003723	RNA binding	0.049	GO:0008135	translation factor activity, nucleic acid binding	0.39
						GO:0005198	structural molecule activity	0.86	GO:0004022	alcohol dehydrogenase (NAD) activity	0.2	GO:0019200	carbohydrate kinase activity	0.13	GO:0005515	protein binding	1
						GO:0008408	3'-5' exonuclease activity	0.018	GO:0016986	transcription initiation factor activity	0.45	GO:0015450	P-P-bond-hydrolysis-driven protein transmembrane transporter activity	0.032	GO:0005102	receptor binding	0.98
						GO:0046914	transition metal ion binding	0.97	GO:0005267	potassium channel activity	0.33	GO:0004872	receptor activity	0.28	GO:0031177	phosphopantetheine binding	0.39
						GO:0003824	catalytic activity	0.6	GO:0005261	cation channel activity	0.3	GO:0004871	signal transducer activity	0.58	GO:0004175	endopeptidase activity	0.62
									GO:0004499	flavin-containing monooxygenase activity	0.21	GO:0004879	ligand-dependent nuclear receptor activity	0.24	GO:0016887	ATPase activity	0.7
									GO:0016597	amino acid binding	0.34	GO:0050662	coenzyme binding	0.39	GO:0003677	DNA binding	1
									GO:0004812	aminoacyl-tRNA ligase activity	0.37	GO:0030528	transcription regulator activity	0.13	GO:0030246	carbohydrate binding	0.75
									GO:0046983	protein dimerization activity	1	GO:0005198	structural molecule activity	0.32	GO:0008047	enzyme activator activity	0.52
									GO:0005543	phospholipid binding	0.21	GO:0046914	transition metal ion binding	1	GO:0016846	carbon-sulfur lyase activity	0.19
									GO:0015307	drug:hydrogen antiporter activity	0.12				GO:0004674	protein serine/threonine kinase activity	0.58
									GO:0016160	amylase activity	0.12				GO:0004672	protein kinase activity	0.72
									GO:0004386	helicase activity	1				GO:0017111	nucleoside-triphosphatase activity	0.84
									GO:0019829	cation-transporting ATPase activity	0.72				GO:0003700	transcription factor activity	0.85
									GO:0004806	triglyceride lipase activity	0.25				GO:0030170	pyridoxal phosphate binding	0.31
									GO:0016229	steroid dehydrogenase activity	0.11				GO:0060089	molecular transducer activity	0.19
									GO:0046915	transition metal ion transmembrane transporter activity	0.12				GO:0016620	oxidoreductase activity, acting on the aldehyde or oxo group of donors, NAD or NADP as acceptor	0.18
									GO:0030145	manganese ion binding	0.31				GO:0070001	aspartic-type peptidase activity	0.98
									GO:0008493	tetracycline transporter activity	0.12				GO:0046873	metal ion transmembrane transporter activity	0.39
									GO:0019205	nucleobase, nucleoside, nucleotide kinase activity	0.73				GO:0046872	metal ion binding	0.23
									GO:0016879	ligase activity, forming carbon-nitrogen bonds	1				GO:0005096	GTPase activator activity	0.46
									GO:0016301	kinase activity	0.33				GO:0015405	P-P-bond-hydrolysis-driven transmembrane transporter activity	0.29
									GO:0019001	guanyl nucleotide binding	0.84				GO:0003676	nucleic acid binding	1
									GO:0004857	enzyme inhibitor activity	0.92				GO:0042625	ATPase activity, coupled to transmembrane movement of ions	0.75
									GO:0016709	oxidoreductase activity, acting on paired donors, with incorporation or reduction of molecular oxygen, NADH or NADPH as one donor, and incorporation of one atom of oxygen	0.13				GO:0042626	ATPase activity, coupled to transmembrane movement of substances	0.47
									GO:0032561	guanyl ribonucleotide binding	0.88				GO:0042623	ATPase activity, coupled	0.98
									GO:0005216	ion channel activity	0.071				GO:0003918	DNA topoisomerase (ATP-hydrolyzing) activity	0.16
									GO:0043566	structure-specific DNA binding	0.24				GO:0005529	sugar binding	1
									GO:0016407	acetyltransferase activity	0.65				GO:0005524	ATP binding	0.88
									GO:0005515	protein binding	1				GO:0005525	GTP binding	0.72
									GO:0005102	receptor binding	0.98				GO:0016835	carbon-oxygen lyase activity	0.12
									GO:0031177	phosphopantetheine binding	0.1				GO:0016836	hydro-lyase activity	0.14
									GO:0004177	aminopeptidase activity	0.17				GO:0016831	carboxy-lyase activity	0.16
									GO:0016887	ATPase activity	0.32				GO:0008233	peptidase activity	0.76
									GO:0003677	DNA binding	1				GO:0008234	cysteine-type peptidase activity	0.99
									GO:0030246	carbohydrate binding	0.92				GO:0008237	metallopeptidase activity	0.083
									GO:0008047	enzyme activator activity	0.96				GO:0030528	transcription regulator activity	0.55
									GO:0004674	protein serine/threonine kinase activity	0.44				GO:0051082	unfolded protein binding	0.21
									GO:0004672	protein kinase activity	0.65				GO:0043167	ion binding	0.24
									GO:0008135	translation factor activity, nucleic acid binding	0.77				GO:0015370	solute:sodium symporter activity	0.11
									GO:0017111	nucleoside-triphosphatase activity	0.72				GO:0003755	peptidyl-prolyl cis-trans isomerase activity	0.19
									GO:0016903	oxidoreductase activity, acting on the aldehyde or oxo group of donors	0.55				GO:0017153	sodium:dicarboxylate symporter activity	0.17
									GO:0003700	transcription factor activity	0.52				GO:0030554	adenyl nucleotide binding	0.73
									GO:0046961	proton-transporting ATPase activity, rotational mechanism	0.66				GO:0004518	nuclease activity	0.95
									GO:0060089	molecular transducer activity	0.35				GO:0004519	endonuclease activity	0.89
									GO:0015082	di-, tri-valent inorganic cation transmembrane transporter activity	0.19				GO:0022832	voltage-gated channel activity	0.2
									GO:0016620	oxidoreductase activity, acting on the aldehyde or oxo group of donors, NAD or NADP as acceptor	0.39				GO:0022836	gated channel activity	0.18
									GO:0070001	aspartic-type peptidase activity	0.93				GO:0031406	carboxylic acid binding	0.55
									GO:0019787	small conjugating protein ligase activity	1				GO:0005310	dicarboxylic acid transmembrane transporter activity	0.17
									GO:0046873	metal ion transmembrane transporter activity	0.29				GO:0008757	S-adenosylmethionine-dependent methyltransferase activity	0.65
									GO:0046872	metal ion binding	0.27				GO:0030234	enzyme regulator activity	0.85
									GO:0005096	GTPase activator activity	0.95				GO:0016876	ligase activity, forming aminoacyl-tRNA and related compounds	0.67
									GO:0003916	DNA topoisomerase activity	0.39				GO:0019842	vitamin binding	0.39
									GO:0015405	P-P-bond-hydrolysis-driven transmembrane transporter activity	0.6				GO:0004888	transmembrane receptor activity	0.89
									GO:0016881	acid-amino acid ligase activity	1				GO:0003916	DNA topoisomerase activity	0.4
									GO:0003676	nucleic acid binding	1				GO:0003854	3-beta-hydroxy-delta5-steroid dehydrogenase activity	0.096
									GO:0042625	ATPase activity, coupled to transmembrane movement of ions	0.83				GO:0008092	cytoskeletal protein binding	0.86
									GO:0042626	ATPase activity, coupled to transmembrane movement of substances	0.56				GO:0030695	GTPase regulator activity	0.63
									GO:0042623	ATPase activity, coupled	0.96				GO:0015520	tetracycline:hydrogen antiporter activity	0.13
									GO:0003918	DNA topoisomerase (ATP-hydrolyzing) activity	0.23				GO:0005083	small GTPase regulator activity	0.76
									GO:0005529	sugar binding	1				GO:0043176	amine binding	0.61
									GO:0005253	anion channel activity	0.14				GO:0004930	G-protein coupled receptor activity	0.91
									GO:0005524	ATP binding	0.61				GO:0004427	inorganic diphosphatase activity	0.33
									GO:0005525	GTP binding	0.88				GO:0022803	passive transmembrane transporter activity	0.18
									GO:0008308	voltage-gated anion channel activity	0.14				GO:0016769	transferase activity, transferring nitrogenous groups	0.47
									GO:0016835	carbon-oxygen lyase activity	0.11				GO:0043169	cation binding	0.24
									GO:0016836	hydro-lyase activity	0.27				GO:0043492	ATPase activity, coupled to movement of substances	0.47
									GO:0016831	carboxy-lyase activity	0.11				GO:0004721	phosphoprotein phosphatase activity	0.71
									GO:0008235	metalloexopeptidase activity	0.51				GO:0016462	pyrophosphatase activity	0.8
									GO:0008234	cysteine-type peptidase activity	0.69				GO:0016903	oxidoreductase activity, acting on the aldehyde or oxo group of donors	0.15
									GO:0042277	peptide binding	0.97				GO:0045735	nutrient reservoir activity	0.17
									GO:0030528	transcription regulator activity	0.16				GO:0015662	ATPase activity, coupled to transmembrane movement of ions, phosphorylative mechanism	0.84
									GO:0051082	unfolded protein binding	0.39				GO:0005244	voltage-gated ion channel activity	0.2
									GO:0043167	ion binding	0.28				GO:0015294	solute:cation symporter activity	0.26
									GO:0015370	solute:sodium symporter activity	0.072				GO:0015296	anion:cation symporter activity	0.17
									GO:0003755	peptidyl-prolyl cis-trans isomerase activity	0.12				GO:0015293	symporter activity	0.26
									GO:0003690	double-stranded DNA binding	0.078				GO:0060589	nucleoside-triphosphatase regulator activity	0.46
									GO:0017153	sodium:dicarboxylate symporter activity	0.084				GO:0005507	copper ion binding	0.11
									GO:0016779	nucleotidyltransferase activity	1				GO:0003723	RNA binding	0.97
									GO:0004866	endopeptidase inhibitor activity	0.92				GO:0019200	carbohydrate kinase activity	0.15
									GO:0004867	serine-type endopeptidase inhibitor activity	0.8				GO:0015450	P-P-bond-hydrolysis-driven protein transmembrane transporter activity	0.064
									GO:0030554	adenyl nucleotide binding	0.38				GO:0004872	receptor activity	0.75
									GO:0004518	nuclease activity	0.9				GO:0004871	signal transducer activity	0.19
									GO:0004519	endonuclease activity	0.84				GO:0004879	ligand-dependent nuclear receptor activity	0.15
									GO:0022832	voltage-gated channel activity	0.26				GO:0005199	structural constituent of cell wall	0.8
									GO:0022836	gated channel activity	0.21				GO:0005198	structural molecule activity	0.74
									GO:0031406	carboxylic acid binding	0.21				GO:0022843	voltage-gated cation channel activity	0.18
									GO:0005310	dicarboxylic acid transmembrane transporter activity	0.084				GO:0046914	transition metal ion binding	0.69
									GO:0008528	peptide receptor activity, G-protein coupled	0.88
									GO:0008757	S-adenosylmethionine-dependent methyltransferase activity	0.49
									GO:0030234	enzyme regulator activity	0.98
									GO:0001653	peptide receptor activity	0.94
									GO:0016876	ligase activity, forming aminoacyl-tRNA and related compounds	0.28
									GO:0008081	phosphoric diester hydrolase activity	0.31
									GO:0015078	hydrogen ion transmembrane transporter activity	0.93
									GO:0004888	transmembrane receptor activity	0.94
									GO:0046914	transition metal ion binding	0.86
									GO:0051287	NAD or NADH binding	0.89
									GO:0003854	3-beta-hydroxy-delta5-steroid dehydrogenase activity	0.1
									GO:0008092	cytoskeletal protein binding	0.83
									GO:0030695	GTPase regulator activity	0.99
									GO:0015520	tetracycline:hydrogen antiporter activity	0.12
									GO:0070035	purine NTP-dependent helicase activity	1
									GO:0043176	amine binding	0.42
									GO:0004930	G-protein coupled receptor activity	0.96
									GO:0004936	alpha-adrenergic receptor activity	0.49
									GO:0004427	inorganic diphosphatase activity	0.42
									GO:0022803	passive transmembrane transporter activity	0.071
									GO:0043169	cation binding	0.28
									GO:0043492	ATPase activity, coupled to movement of substances	0.56
									GO:0004721	phosphoprotein phosphatase activity	0.68
									GO:0016462	pyrophosphatase activity	0.69
									GO:0045735	nutrient reservoir activity	0.22
									GO:0015662	ATPase activity, coupled to transmembrane movement of ions, phosphorylative mechanism	0.88
									GO:0005244	voltage-gated ion channel activity	0.26
									GO:0016820	hydrolase activity, acting on acid anhydrides, catalyzing transmembrane movement of substances	0.7
									GO:0046933	hydrogen ion transporting ATP synthase activity, rotational mechanism	0.51
									GO:0015294	solute:cation symporter activity	0.25
									GO:0015296	anion:cation symporter activity	0.084
									GO:0015293	symporter activity	0.25
									GO:0015299	solute:hydrogen antiporter activity	0.078
									GO:0015298	solute:cation antiporter activity	0.083
									GO:0030414	peptidase inhibitor activity	0.92
									GO:0060589	nucleoside-triphosphatase regulator activity	0.95
									GO:0003723	RNA binding	0.58
									GO:0019202	amino acid kinase activity	0.32
									GO:0015450	P-P-bond-hydrolysis-driven protein transmembrane transporter activity	0.55
									GO:0004872	receptor activity	0.81
									GO:0004871	signal transducer activity	0.35
									GO:0004879	ligand-dependent nuclear receptor activity	0.18
									GO:0005199	structural constituent of cell wall	0.81
									GO:0005198	structural molecule activity	0.97
									GO:0022843	voltage-gated cation channel activity	0.55
									GO:0008080	N-acetyltransferase activity	0.67
									GO:0004935	adrenoceptor activity	0.53

## Sheet: Defined M genes
Significant GO terms in list of defined M genes			terms also enriched in list of DE genes meiocytes vs seedlings
group	GO	description	p-value
carbohydrate metabolism	GO:0044262	cellular carbohydrate metabolic process	1.5e-10
	GO:0044265	cellular macromolecule catabolic process	1.3e-06
	GO:0044248	cellular catabolic process	4.7e-06
	GO:0019318	hexose metabolic process	5e-06
	GO:0006066	alcohol metabolic process	1.3e-05
	GO:0006006	glucose metabolic process	5.8e-05
	GO:0005996	monosaccharide metabolic process	8.8e-05
	GO:0006096	glycolysis	0.00011
	GO:0005975	carbohydrate metabolic process	0.00013
	GO:0044275	cellular carbohydrate catabolic process	0.0003
	GO:0006007	glucose catabolic process	0.00036
	GO:0019320	hexose catabolic process	0.00036
	GO:0016052	carbohydrate catabolic process	0.002
	GO:0046365	monosaccharide catabolic process	0.0029
	GO:0046164	alcohol catabolic process	0.0037
	GO:0045226	extracellular polysaccharide biosynthetic process	0.0088
	GO:0046379	extracellular polysaccharide metabolic process	0.0088
	GO:0016051	carbohydrate biosynthetic process	0.042
	GO:0000271	polysaccharide biosynthetic process	0.048
localization	GO:0033036	macromolecule localization	4.6e-05
	GO:0008104	protein localization	0.0021
	GO:0051641	cellular localization	0.0092
	GO:0045184	establishment of protein localization	0.012
	GO:0015031	protein transport	0.012
	GO:0006605	protein targeting	0.022
	GO:0051179	localization	0.033
	GO:0051649	establishment of localization in cell	0.044
chromatin	GO:0051276	chromosome organization	8.9e-05
	GO:0006325	chromatin organization	0.00034
	GO:0006334	nucleosome assembly	0.00073
	GO:0065004	protein-DNA complex assembly	0.00073
	GO:0031497	chromatin assembly	0.00073
	GO:0034728	nucleosome organization	0.00073
	GO:0006323	DNA packaging	0.00078
	GO:0006333	chromatin assembly or disassembly	0.0025
	GO:0016568	chromatin modification	0.028
glycosylation	GO:0043413	macromolecule glycosylation	0.00032
	GO:0009100	glycoprotein metabolic process	0.00032
	GO:0009101	glycoprotein biosynthetic process	0.00032
	GO:0006486	protein amino acid glycosylation	0.00032
	GO:0070085	glycosylation	0.00032
DNA repair	GO:0006298	mismatch repair	0.00045
	GO:0009611	response to wounding	0.047
proteolysis	GO:0051603	proteolysis involved in cellular protein catabolic process	0.00064
	GO:0006511	ubiquitin-dependent protein catabolic process	0.00064
	GO:0044257	cellular protein catabolic process	0.00064
	GO:0043632	modification-dependent macromolecule catabolic process	0.00064
	GO:0019941	modification-dependent protein catabolic process	0.00064
cellular component	GO:0022607	cellular component assembly	0.00069
	GO:0065003	macromolecular complex assembly	0.00078
	GO:0043933	macromolecular complex subunit organization	0.0011
	GO:0044085	cellular component biogenesis	0.0049
	GO:0016043	cellular component organization	0.013
	GO:0006996	organelle organization	0.0013
	GO:0051259	protein oligomerization	0.031
	GO:0051260	protein homooligomerization	0.031
	GO:0070271	protein complex biogenesis	0.0094
	GO:0006461	protein complex assembly	0.0094
lipid metabolism	GO:0006629	lipid metabolic process	0.0036
	GO:0006631	fatty acid metabolic process	0.0082
	GO:0008610	lipid biosynthetic process	0.033
	GO:0032787	monocarboxylic acid metabolic process	0.018
	GO:0006694	steroid biosynthetic process	0.028
RNA	GO:0006351	transcription, DNA-dependent	0.0043
	GO:0032774	RNA biosynthetic process	0.0044
	GO:0006355	regulation of transcription, DNA-dependent	0.016
	GO:0051252	regulation of RNA metabolic process	0.016
	GO:0009059	macromolecule biosynthetic process	0.018
	GO:0034645	cellular macromolecule biosynthetic process	0.024
	GO:0009058	biosynthetic process	0.035
	GO:0006350	transcription	0.036
	GO:0006352	transcription initiation	0.041
homeostasis	GO:0019725	cellular homeostasis	0.0055
	GO:0045454	cell redox homeostasis	0.014
signalling	GO:0007264	small GTPase mediated signal transduction	0.011
	GO:0007242	intracellular signaling cascade	0.011
anion transport	GO:0006820	anion transport	0.027

## Sheet: Detail GO term genes MvsS
Detail of genes in significant GO terms in list meiocytes vs seedlings
group	gene	name?	InterPro Description
DNA repair	GRMZM2G093623		DNA mismatch repair protein MutS, C-terminal
	GRMZM2G021439		Repair protein Rad1/Rec1
	GRMZM2G055807		Xeroderma pigmentosum group B protein (XP-B)
	GRMZM2G056075	MUS1 (DNA mismatch repair protein MSH2 (MUS1)	DNA mismatch repair protein MutS, C-terminal
	GRMZM2G062638		ATPase, AAA+ type, core
	GRMZM2G093623		DNA mismatch repair protein MutS, C-terminal
	GRMZM2G110212	MUS2	DNA mismatch repair protein MutS, C-terminal
	GRMZM2G113228		Helix-hairpin-helix motif
	GRMZM2G121262		DNA repair protein (XPGC)/yeast Rad
	GRMZM2G133952		DNA mismatch repair protein
	GRMZM2G176455		Nucleotide excision repair, TFIIH, subunit TTDA
	GRMZM2G360873	DNA mismatch repair protein	Excinuclease ABC, C subunit, N-terminal
	GRMZM2G398668		DNA repair protein (XPGC)/yeast Rad
localization	AC149818.2_FG001		Ras GTPase
	AC166636.1_FG008		Ras GTPase
	AC208023.3_FG001		Protein secE/sec61-gamma protein
	GRMZM2G011559		NSF attachment protein
	GRMZM2G031802		ER lumen protein retaining receptor
	GRMZM2G035839		Protein of unknown function DUF593
	GRMZM2G037655		ER lumen protein retaining receptor
	GRMZM2G046676		Snf7
	GRMZM2G047431		Rab GDI protein
	GRMZM2G060324		Signal recognition particle, SRP54 subunit, GTPase
	GRMZM2G075003		Mitochondrial inner membrane translocase complex, Tim8/9/10/13-zinc finger-like
	GRMZM2G075051		Ras GTPase
	GRMZM2G075719		Ras GTPase
	GRMZM2G076539		Signal recognition particle, SRP14 subunit
	GRMZM2G079226		Small GTP-binding protein
	GRMZM2G086935		0
	GRMZM2G089400		Plant lipid transfer protein/hydrophobic protein, helical domain
	GRMZM2G089491		Protein secE/sec61-gamma protein
	GRMZM2G092286		Mitochondrial inner membrane translocase complex, subunit Tim17/22
	GRMZM2G096234		Plant lipid transfer protein/Par allergen
	GRMZM2G098622		0
	GRMZM2G100402		Plant specific mitochondrial import receptor subunit TOM20
	GRMZM2G111713		Mitochondrial inner membrane translocase complex, subunit Tim44-related
	GRMZM2G122666		Small GTP-binding protein
	GRMZM2G128771		Ras GTPase
	GRMZM2G133421		RFT1
	GRMZM2G147459		ER lumen protein retaining receptor
	GRMZM2G147579		Tumour susceptibility gene 101
	GRMZM2G154960		Ras GTPase
	GRMZM2G171597		Plant lipid transfer protein/Par allergen
	GRMZM2G177914		Clathrin adaptor complex, small chain
	GRMZM2G179215		Ras GTPase
	GRMZM2G314679		AP complex, mu/sigma subunit
	GRMZM2G339503		Mitochondrial outer membrane translocase complex, subunit Tom7
	GRMZM2G408989		ER lumen protein retaining receptor
	GRMZM2G431703		Protein secE/sec61-gamma protein
RNA	AC198398.3_FG003		0
	AC198725.4_FG009		DNA-binding WRKY
	AC233960.1_FG005		Helix-loop-helix DNA-binding
	GRMZM2G003752		FAS1 domain
	GRMZM2G005815		Heat shock factor (HSF)-type, DNA-binding
	GRMZM2G006450		Ribosomal protein L18/L5
	GRMZM2G006578		Basic-leucine zipper (bZIP) transcription factor
	GRMZM2G009894		Ribosomal protein L29e
	GRMZM2G010435		Granulin
	GRMZM2G010599		Ribosomal protein L29
	GRMZM2G011253		Ribosomal protein L31e
	GRMZM2G018923		Mannosyltransferase, PIG-V
	GRMZM2G020826		Histone H1/H5
	GRMZM2G021276		0
	GRMZM2G023813		Transcriptional factor B3
	GRMZM2G026922		0
	GRMZM2G030877		Basic-leucine zipper (bZIP) transcription factor
	GRMZM2G031963		DNA-binding WRKY
	GRMZM2G032339		Transcription factor, K-box
	GRMZM2G032409		Ribophorin I
	GRMZM2G035839		Protein of unknown function DUF593
	GRMZM2G036092		Helix-loop-helix DNA-binding
	GRMZM2G037910		Basic-leucine zipper (bZIP) transcription factor
	GRMZM2G039870		Pathogenesis-related transcriptional factor/ERF, DNA-binding
	GRMZM2G040702		RNA polymerase Rpb7, N-terminal
	GRMZM2G041797		WHEP-TRS
	GRMZM2G043600		Basic-leucine zipper (bZIP) transcription factor
	GRMZM2G045720		Peptide chain release factor eRF1/aRF1
	GRMZM2G051896		Nucleotidyl transferase domain
	GRMZM2G052336		NAD-dependent epimerase/dehydratase
	GRMZM2G054350		Galectin, carbohydrate recognition domain
	GRMZM2G055629		0
	GRMZM2G056920		Zinc finger, CCCH-type
	GRMZM2G057950		Ribosomal protein L32p
	GRMZM2G058138		Ribosomal protein S1, RNA-binding domain
	GRMZM2G059939		Pathogenesis-related transcriptional factor/ERF, DNA-binding
	GRMZM2G062009		No apical meristem (NAM) protein
	GRMZM2G062244		Helix-turn-helix motif, lambda-like repressor
	GRMZM2G068352		Translation initiation factor SUI1
	GRMZM2G069078		Pentatricopeptide repeat
	GRMZM2G075051		Ras GTPase
	GRMZM2G075584		ATPase, AAA+ type, core
	GRMZM2G076539		Signal recognition particle, SRP14 subunit
	GRMZM2G076896		Pathogenesis-related transcriptional factor/ERF, DNA-binding
	GRMZM2G078779		BURP
	GRMZM2G081536		0
	GRMZM2G081930		No apical meristem (NAM) protein
	GRMZM2G082508		0
	GRMZM2G082586		Helix-loop-helix DNA-binding
	GRMZM2G083262		Ribosomal protein S1, RNA-binding domain
	GRMZM2G083497		Ribosomal protein S8
	GRMZM2G085675		Ribosomal protein L21
	GRMZM2G086486		Ribosomal protein S17
	GRMZM2G086805		Transcription initiation Spt4
	GRMZM2G087059		Pathogenesis-related transcriptional factor/ERF, DNA-binding
	GRMZM2G087095	Zea mays MADS24	Transcription factor, MADS-box
	GRMZM2G087172		0
	GRMZM2G089619		Homeobox domain, ZF-HD class
	GRMZM2G092091		Helix-loop-helix DNA-binding
	GRMZM2G092694		DNA-binding WRKY
	GRMZM2G097059		Transcription factor, MADS-box
	GRMZM2G097182		Pathogenesis-related transcriptional factor/ERF, DNA-binding
	GRMZM2G099183		RNA polymerase, subunit H/Rpb5 C-terminal
	GRMZM2G099522		Transcription factor, MADS-box
	GRMZM2G100727		Pathogenesis-related transcriptional factor/ERF, DNA-binding
	GRMZM2G101859		Translation initiation factor 1A (eIF-1A)
	GRMZM2G102075		Ribosomal protein S19/S15
	GRMZM2G102161	Zea mays MADS8	Transcription factor, MADS-box
	GRMZM2G103740		ATPase, AAA+ type, core
	GRMZM2G104078		0
	GRMZM2G104204		Homeobox
	GRMZM2G108008		Ribosomal protein S17
	GRMZM2G108509		Paired amphipathic helix
	GRMZM2G108865		Zinc finger, Dof-type
	GRMZM2G109252		Lipid-binding START
	GRMZM2G109480		Transcriptional factor B3
	GRMZM2G109618		DNA repair Rad51/transcription factor NusA, alpha-helical
	GRMZM2G110076		Transcription factor TAFII-31
	GRMZM2G110153	Zea mays MADS16	Transcription factor, MADS-box
	GRMZM2G112535		Transcriptional coactivator p15
	GRMZM2G113216		Erv1/Alr
	GRMZM2G114895		Ribosomal protein L34
	GRMZM2G115013		Nucleic acid binding, OB-fold, tRNA/helicase-type
	GRMZM2G115065		Glycoside hydrolase, family 3, N-terminal
	GRMZM2G117961		Transcription factor, MADS-box
	GRMZM2G118636		Protein of unknown function DUF632
	GRMZM2G119393		RNA polymerase II, Rpb4
	GRMZM2G119705		Ribosome-inactivating protein
	GRMZM2G119809	acidic ribosomal protein P2a	Ribosomal protein 60S
	GRMZM2G121166		Maf1 regulator
	GRMZM2G122615		No apical meristem (NAM) protein
	GRMZM2G122811		H/ACA ribonucleoprotein complex, subunit Nhp2, eukaryote
	GRMZM2G126603		Ribosomal protein L34
	GRMZM2G127379		No apical meristem (NAM) protein
	GRMZM2G129034	Zea mays MADS7	Transcription factor, MADS-box
	GRMZM2G130314		Pentatricopeptide repeat
	GRMZM2G131329		Galectin, carbohydrate recognition domain
	GRMZM2G133173		Ribophorin II
	GRMZM2G133512		DNA-directed RNA polymerase, subunit 2, domain 6
	GRMZM2G134134		Ferredoxin
	GRMZM2G134862		Translin
	GRMZM2G138340		Basic-leucine zipper (bZIP) transcription factor
	GRMZM2G138407		WW/Rsp5/WWP
	GRMZM2G139073	silky1	Transcription factor, MADS-box
	GRMZM2G143780		Histone H4
	GRMZM2G144002		Nucleotidyl transferase
	GRMZM2G145085		Transcription initiation factor IIF, alpha subunit
	GRMZM2G145554		DNA-binding WRKY
	GRMZM2G146225		Histone H1/H5
	GRMZM2G147716		Transcription factor, MADS-box
	GRMZM2G148133		0
	GRMZM2G148693	zea apetala homolog1 (MADS box protein)	Transcription factor, MADS-box
	GRMZM2G149178		Histone H4
	GRMZM2G149649		Ribosomal protein L11
	GRMZM2G149756		Pathogenesis-related transcriptional factor/ERF, DNA-binding
	GRMZM2G149841		Galectin, carbohydrate recognition domain
	GRMZM2G149940		Transcriptional factor B3
	GRMZM2G153863		Ribosomal protein L21
	GRMZM2G154960		Ras GTPase
	GRMZM2G159397	Zea mays MADS6	Transcription factor, MADS-box
	GRMZM2G159948		Transcriptional coactivator p15
	GRMZM2G160517		Ribosomal protein 60S
	GRMZM2G160565	bearded-ear1	Transcription factor, MADS-box
	GRMZM2G160958		Galectin, carbohydrate recognition domain
	GRMZM2G162177		0
	GRMZM2G162697		RNA polymerase, subunit H/Rpb5 C-terminal
	GRMZM2G163843		No apical meristem (NAM) protein
	GRMZM2G164909		Heat shock factor (HSF)-type, DNA-binding
	GRMZM2G166855		Ribophorin II
	GRMZM2G170262		Ribosomal protein S21
	GRMZM2G171365	MADS1	Transcription factor, MADS-box
	GRMZM2G173771		Pathogenesis-related transcriptional factor/ERF, DNA-binding
	GRMZM2G175856		Pathogenesis-related transcriptional factor/ERF, DNA-binding
	GRMZM2G176774		Galectin, carbohydrate recognition domain
	GRMZM2G179121		Transcriptional factor B3
	GRMZM2G181254		Transcriptional factor B3
	GRMZM2G302927		0
	GRMZM2G309731		Pathogenesis-related transcriptional factor/ERF, DNA-binding
	GRMZM2G312672		SWIB/MDM2 domain
	GRMZM2G317160		Pathogenesis-related transcriptional factor/ERF, DNA-binding
	GRMZM2G319104		Paired amphipathic helix
	GRMZM2G322413		Ribosomal protein L18e
	GRMZM2G335438		Zinc finger, TAZ-type
	GRMZM2G340065		Granulin
	GRMZM2G347717		NAD-dependent epimerase/dehydratase
	GRMZM2G348551	sugary2	Glycosyl transferase, group 1
	GRMZM2G350819		0
	GRMZM2G353905		Glycosyl transferase, family 48
	GRMZM2G359952	Zea mays MADS2	Transcription factor, MADS-box
	GRMZM2G369629		Helix-loop-helix DNA-binding
	GRMZM2G377797		Ribosomal protein S9
	GRMZM2G378490		Zinc finger, Dof-type
	GRMZM2G380152		Ribosomal protein S2
	GRMZM2G381473		NAD-dependent epimerase/dehydratase
	GRMZM2G382350		DNA-binding WRKY
	GRMZM2G384339		Heat shock factor (HSF)-type, DNA-binding
	GRMZM2G384386		Pathogenesis-related transcriptional factor/ERF, DNA-binding
	GRMZM2G390889		0
	GRMZM2G393433		No apical meristem (NAM) protein
	GRMZM2G406413		RNA polymerase Rpc34
	GRMZM2G406643		Ubiquitin
	GRMZM2G427031		DNA-directed RNA polymerase, subunit 2, domain 6
	GRMZM2G450445		No apical meristem (NAM) protein
	GRMZM2G476357		Transcription factor TFIIB related
	GRMZM2G534116		0
chromatin	GRMZM2G006452		RecF/RecN/SMC protein, N-terminal
	GRMZM2G008865		Histone H2A
	GRMZM2G020826		Histone H1/H5
	GRMZM2G034157		Heat shock protein Hsp20
	GRMZM2G057369		Histone chaperone, ASF1-like
	GRMZM2G074094		SET domain
	GRMZM2G097511		Histone H2A
	GRMZM2G111510		Zinc finger, PARP-type
	GRMZM2G143780		Histone H4
	GRMZM2G145758		Histone H3
	GRMZM2G146225		Histone H1/H5
	GRMZM2G149178		Histone H4
	GRMZM2G151826		Histone H2A
	GRMZM2G163572		Histone deacetylase superfamily
	GRMZM2G165011		SET domain
	GRMZM2G169648		Telomere end binding protein
	GRMZM2G312672		SWIB/MDM2 domain
	GRMZM2G427106		Histone H1/H5
	GRMZM2G136067		Histone deacetylase superfamily
glycosylation	GRMZM2G131329		Galectin, carbohydrate recognition domain
	GRMZM2G133173		Ribophorin II
	GRMZM2G166855		Ribophorin II
	GRMZM2G176774		Galectin, carbohydrate recognition domain
	GRMZM2G160958		Galectin, carbohydrate recognition domain
	GRMZM2G149841		Galectin, carbohydrate recognition domain
	GRMZM2G032409		Ribophorin I
	GRMZM2G054350		Galectin, carbohydrate recognition domain
proteolysis	GRMZM2G060394		SKP1 component
	GRMZM2G005080		Proteasome, alpha-subunit, conserved site
	GRMZM2G080549		Proteasome, alpha-subunit, conserved site
	GRMZM2G061624		Zinc finger, RING-type
	GRMZM2G094705		Peptidase C12, ubiquitin carboxyl-terminal hydrolase 1
	GRMZM2G145816		0
	GRMZM2G113821		Peptidase C19, ubiquitin carboxyl-terminal hydrolase 2
	GRMZM2G097164		Proteasome, subunit alpha/beta
	GRMZM2G124417		Proteasome, subunit alpha/beta
	GRMZM2G009106		SKP1 component
	GRMZM2G447056		Peptidase C19, ubiquitin carboxyl-terminal hydrolase 2
	GRMZM2G032562		SKP1 component
	GRMZM2G059865		SKP1 component
	GRMZM2G416964		SKP1 component
	GRMZM2G017789		Peptidase C12, ubiquitin carboxyl-terminal hydrolase 1
	GRMZM2G006424		SKP1 component
homeostasis	GRMZM2G338661		0
	GRMZM2G134889	protein disulfide isomerase3	Thioredoxin
	GRMZM2G067373		DEP domain
	GRMZM2G113216		Erv1/Alr
	GRMZM2G080722		Glutaredoxin
	GRMZM2G053023		Thioredoxin
	GRMZM2G442791	MSCA1 (=MS22!)	Glutaredoxin
	GRMZM2G062342		Frataxin, subgroup
	GRMZM2G376542		Thioredoxin-like fold
	GRMZM2G082886		Thioredoxin
	GRMZM2G004847		Glutaredoxin
	GRMZM2G033829		Thioredoxin
signalling	GRMZM2G179215		Ras GTPase
	GRMZM2G079226		Small GTP-binding protein
	GRMZM2G062638		ATPase, AAA+ type, core
	GRMZM2G011355		ARF/SAR superfamily
	GRMZM2G122666		Small GTP-binding protein
	GRMZM2G156320		RabGAP/TBC
	GRMZM2G128771		Ras GTPase
	GRMZM2G154960		Ras GTPase
	GRMZM2G024293		Ras GTPase
	GRMZM2G146047		Zinc finger, CCCH-type
	GRMZM2G075719		Ras GTPase
	AC149818.2_FG001		Ras GTPase
	AC166636.1_FG008		Ras GTPase
	GRMZM2G154716		Arf GTPase activating protein
	GRMZM2G075051		Ras GTPase
	GRMZM2G126946		C2 calcium-dependent membrane targeting
anion transport	GRMZM2G174696		Porin, eukaryotic type
	GRMZM2G108144		Porin, eukaryotic type
	GRMZM2G059937		Porin, eukaryotic type
	GRMZM2G075870		Phosphate permease
	GRMZM2G071119		Cystathionine beta-synthase, core
	GRMZM2G011667		0
	GRMZM2G146670		Porin, eukaryotic type
	AC207628.4_FG005		Porin, eukaryotic type
	GRMZM2G115049		Porin, eukaryotic type
carbohydrate metabolism	GRMZM2G005080		Proteasome, alpha-subunit, conserved site
	GRMZM2G006424		SKP1 component
	GRMZM2G007736		Trehalose-phosphatase
	GRMZM2G009106		SKP1 component
	GRMZM2G015804		Glycoside hydrolase, family 1
	GRMZM2G017789		Peptidase C12, ubiquitin carboxyl-terminal hydrolase 1
	GRMZM2G027627		Dehydrogenase, E1 component
	GRMZM2G032409		Ribophorin I
	GRMZM2G032562		SKP1 component
	GRMZM2G032628	amylose extender1	Glycoside hydrolase, family 13, N-terminal
	GRMZM2G034835		Glycoside hydrolase, family 28
	GRMZM2G041694		Short-chain dehydrogenase/reductase SDR
	GRMZM2G046686		Hexokinase
	GRMZM2G046911		0
	GRMZM2G048371	enolase2	Enolase
	GRMZM2G050933		Cyclin, C-terminal
	GRMZM2G051004		Glyceraldehyde-3-phosphate dehydrogenase, type I
	GRMZM2G051806		Hexokinase
	GRMZM2G051943	chitinase A1	Glycoside hydrolase, family 19, catalytic
	GRMZM2G052336		NAD-dependent epimerase/dehydratase
	GRMZM2G054350		Galectin, carbohydrate recognition domain
	GRMZM2G057823	aldolase1	Fructose-bisphosphate aldolase, class-I
	GRMZM2G059865		SKP1 component
	GRMZM2G060394		SKP1 component
	GRMZM2G061624		Zinc finger, RING-type
	GRMZM2G064023		Citrate synthase-like
	GRMZM2G064360		Glycoside hydrolase, family 19, catalytic
	GRMZM2G066024		Fructose-bisphosphate aldolase, class-I
	GRMZM2G070172		Glycoside hydrolase family 13
	GRMZM2G073912		Dak kinase
	GRMZM2G074158		Glycosyl transferase, family 35
	GRMZM2G077389		Glycoside hydrolase, family 27
	GRMZM2G079928		Glycosyl transferase, family 20
	GRMZM2G080354		Trehalose-phosphatase
	GRMZM2G080549		Proteasome, alpha-subunit, conserved site
	GRMZM2G082780		Phosphoenolpyruvate carboxylase, active site
	GRMZM2G085547		Kelch repeat type 2
	GRMZM2G086210		Glucose-methanol-choline oxidoreductase, N-terminal
	GRMZM2G093945		Aldose 1-epimerase
	GRMZM2G094705		Peptidase C12, ubiquitin carboxyl-terminal hydrolase 1
	GRMZM2G097164		Proteasome, subunit alpha/beta
	GRMZM2G103287		Aldose 1-epimerase
	GRMZM2G104632		Glyceraldehyde-3-phosphate dehydrogenase, type I
	GRMZM2G108338		Short-chain dehydrogenase/reductase SDR
	GRMZM2G109383		Alpha-D-phosphohexomutase
	GRMZM2G110714		Phosphoenolpyruvate carboxylase, active site
	GRMZM2G113821		Peptidase C19, ubiquitin carboxyl-terminal hydrolase 2
	GRMZM2G115065		Glycoside hydrolase, family 3, N-terminal
	GRMZM2G117405		Beta-N-acetylhexosaminidase, subunit a/b
	GRMZM2G124417		Proteasome, subunit alpha/beta
	GRMZM2G131329		Galectin, carbohydrate recognition domain
	GRMZM2G133173		Ribophorin II
	GRMZM2G133421		RFT1
	GRMZM2G134134		Ferredoxin
	GRMZM2G138342		Inorganic polyphosphate/ATP-NAD kinase, predicted
	GRMZM2G138410		NAD-dependent epimerase/dehydratase
	GRMZM2G140107		Glycosyl transferase, group 1
	GRMZM2G141256		Short-chain dehydrogenase/reductase SDR
	GRMZM2G144002		Nucleotidyl transferase
	GRMZM2G145816		0
	GRMZM2G149841		Galectin, carbohydrate recognition domain
	GRMZM2G153274		Glycerophosphoryl diester phosphodiesterase
	GRMZM2G160958		Galectin, carbohydrate recognition domain
	GRMZM2G166855		Ribophorin II
	GRMZM2G171328		DOMON related
	GRMZM2G174249		Glycoside hydrolase, family 32
	GRMZM2G176307	cytosolic glyceroldehyde-3-phosphate dehydrogenase GAPC4	Glyceraldehyde-3-phosphate dehydrogenase, type I
	GRMZM2G176774		Galectin, carbohydrate recognition domain
	GRMZM2G177461		Myo-inositol-1-phosphate synthase
	GRMZM2G310739		Glycoside hydrolase, family 17
	GRMZM2G334409		Glycoside hydrolase, family 38, core
	GRMZM2G347717		NAD-dependent epimerase/dehydratase
	GRMZM2G348551	sugary2	Glycosyl transferase, group 1
	GRMZM2G353905		Glycosyl transferase, family 48
	GRMZM2G354909		Short-chain dehydrogenase/reductase SDR
	GRMZM2G361693		Dehydrogenase, E1 component
	GRMZM2G381473		NAD-dependent epimerase/dehydratase
	GRMZM2G404056		Beta-lactamase-like
	GRMZM2G416110		Short-chain dehydrogenase/reductase SDR
	GRMZM2G416964		SKP1 component
	GRMZM2G438299		0
	GRMZM2G447056		Peptidase C19, ubiquitin carboxyl-terminal hydrolase 2
	GRMZM2G450163		0
	GRMZM2G456626	low phytic acid2	Inositol 1, 3, 4-trisphosphate 56-kinase
	GRMZM2G458549		Galactokinase
