# Supplementary material for: The transcriptome landscape of early maize meiosis
Source: BMC Plant Biol. 2014 May 3;14:118. doi: 10.1186/1471-2229-14-118 (PMC4032173; doi:10.1186/1471-2229-14-118)
Supplement: Additional file 8: Table S4 — Mitochondrial RNA editing. [file 1471-2229-14-118-S8.xlsx]

## Sheet: RNA editing
Mitochondrial RNA editing
Blind approach SNP calling on mitochondrial genome
Meiocytes A			Meiocytes B			Anthers A			Anthers B			Seedlings A			Seedlings B
#	reference allele	variant allele	#	reference allele	variant allele	#	reference allele	variant allele	#	reference allele	variant allele	#	reference allele	variant allele	#	reference allele	variant allele
10	C	T	1	A	C	20	C	T	14	C	T	3	C	T	2	G	A
32	G	A	40	C	T	51	G	A	49	G	A	6	G	A
1	T	A	71	G	A	1	T	G	1	T	G
1	T	C	2	G	T
1	T	G	1	T	C
			1	T	G
number of all SNPs called by 20% of uniquely (>2) aligning reads in all samples, with a quality of 10
Refined approach targeting only edited C´s in genes
	Stringent			Lenient
	Covered Cs	Editted Cs	%	Covered Cs	Editted Cs	%
Anthers A	3731	82	0.021978	13118	288	0.0219546
Anthers B	3725	95	0.0255034	11921	306	0.025669
Meiocytes A	20987	147	0.00700434	21066	150	0.00712048
Meiocytes B	10745	277	0.0257794	16438	353	0.0214746
Seedlings A	378	1	0.0026455	5317	116	0.0218168
Seedlings B	74	0	0	636	45	0.0707547
Covered = 10+ aligned reads (total reads)				Covered = 2+ aligned reads (total reads)
Editted = 10 reads covering + 20% (total reads)				Editted = 1 reads covering + 20% (total reads)
Only sites within genes were considered
Only reference Cs were considered (G if the gene was on the opposite strand)
124 genes (123 protein coding genes + 1 pseudogenes)
5 genes overlap; we may have missed a few sites in the overlapping region
