# Supplementary material for: The transcriptome landscape of early maize meiosis
Source: BMC Plant Biol. 2014 May 3;14:118. doi: 10.1186/1471-2229-14-118 (PMC4032173; doi:10.1186/1471-2229-14-118)
Supplement: Additional file 10: Table S5 — Complete list of meiotic gene candidates. [file 1471-2229-14-118-S10.xlsx]

## Sheet: Meiosis genes
meiotic gene in Arabidopsis	candidate in maize	InterProDescription	unique (RPM)			specific? (over 5 rpm)				ratio			Defined as M gene?
			A	M	S	only A	only M	M+A only	only S	A/S	M/S	M/A	M/A ≥2	A/M <4, if A/S and M/S both ≥2
ASK1/2	GRMZM2G060394	SKP1 component	19.6097	16.8577	0	0	0	1	0	¥	¥	0.859659	FALSE	TRUE
	GRMZM2G009106	SKP1 component	21.3716	12.0713	0.0352788	0	0	1	0	605.792	342.169	0.564829	FALSE	TRUE
	GRMZM2G121313	SKP1 component	2.63889	1.17907	0	0	0	0	0	¥	¥	0.446803	FALSE	TRUE
	GRMZM2G101446	SKP1 component	390.08	520.604	216.698	0	0	0	0	1.8001	2.40244	1.33461	FALSE	FALSE
ASY1 (≈HOP1≈HORMAD1?)	GRMZM2G035996	DNA-binding HORMA	224.787	225.146	25.2519	0	0	0	0	8.90181	8.91603	1.0016	FALSE	TRUE
ATK1	GRMZM2G114861	Kinesin, motor domain	18.9675	13.8123	50.0482	0	0	0	0	0.378985	0.275979	0.728206	FALSE	FALSE
ATM	GRMZM2G425751	0	17.5542	1.61896	1.53033	1	0	0	0	11.4708	1.05792	0.0922265	FALSE	FALSE
ATR	GRMZM2G128938	Phosphatidylinositol 3-/4-kinase, catalytic	20.0169	7.82772	3.07422	0	0	1	0	6.5112	2.54624	0.391056	FALSE	TRUE
BRCA2a+b	GRMZM2G134694	BRCA2 repeat	4.82948	1.89925	10.6035	0	0	0	1	0.45546	0.179115	0.393262	FALSE	FALSE
BUB3.1	GRMZM5G899300 (=ZmBUB3)	WD40 repeat	112.136	146.325	36.0785	0	0	0	0	3.10812	4.05573	1.30488	FALSE	TRUE
BUBR1	GRMZM2G009913	Mad3/BUB1 homology region 1	44.4224	54.5123	13.3297	0	0	0	0	3.33259	4.08954	1.22714	FALSE	TRUE
CDC45	AC197146.3_FG001	CDC45 family	11.4886	6.75837	7.78952	0	0	0	0	1.47488	0.867623	0.588268	FALSE	FALSE
COM1= GR1	GRMZM2G076617	DNA repair protein Sae2/CtIP	9.63886	13.4096	2.52578	0	0	1	0	3.81619	5.30908	1.3912	FALSE	TRUE
CYCA1;2=TAM	GRMZM2G052457	Cyclin, C-terminal	0	0.0187735	0	0	0	0	0	#DIV/0!	#DIV/0!	#DIV/0!	FALSE	FALSE
DIF1=SYN1=REC8	GRMZM2G059037	Rad21/Rec8 like protein, N-terminal	170.457	345.998	15.547	0	0	0	0	10.964	22.255	2.02983	TRUE	TRUE
DMC1	GRMZM2G109618 (= ZmDMC1)	DNA repair Rad51/transcription factor NusA, alpha-helical	257.059	463.665	0.385108	0	0	1	0	667.498	1203.99	1.80373	FALSE	TRUE
DUET=MMD1	GRMZM2G408897	Zinc finger, PHD-type	6.36853	5.87618	1.54389	0	0	1	0	4.12498	3.80608	0.922691	FALSE	TRUE
ESP1	GRMZM2G300624	Peptidase C50, separase	26.0816	34.295	14.3883	0	0	0	0	1.81269	2.38353	1.31491	FALSE	FALSE
HOP2	GRMZM2G016439	Signal transduction histidine kinase, phosphotransfer (Hpt) domain	33.6609	41.5061	26.5297	0	0	0	0	1.2688	1.56451	1.23306	FALSE	FALSE
	GRMZM2G451604	Signal transduction histidine kinase, phosphotransfer (Hpt) domain	22.5703	23.2336	9.40012	0	0	0	0	2.40107	2.47162	1.02939	FALSE	TRUE
MAD2	GRMZM2G047143 (=MAD2)	DNA-binding HORMA	45.463	65.0068	21.8523	0	0	0	0	2.08047	2.97483	1.42988	FALSE	TRUE
MEI1	GRMZM2G395736	BRCT	12.8668	10.4197	10.4691	0	0	0	0	1.22902	0.995276	0.80981	FALSE	FALSE
MER3=RCK	GRMZM2G346278	DNA/RNA helicase, C-terminal	128.241	116.04	3.01846	0	0	1	0	42.4856	38.4436	0.904863	FALSE	TRUE
	GRMZM2G026991	DNA/RNA helicase, C-terminal	135.065	93.5836	100.692	0	0	0	0	1.34136	0.9294	0.692879	FALSE	FALSE
ML1 +4	GRMZM2G451716	RNA recognition motif, RNP-1	256.201	147.361	33.0428	0	0	0	0	7.75363	4.45971	0.575177	FALSE	TRUE
	GRMZM2G459746	RNA recognition motif, RNP-1	11.1033	5.39796	21.1842	0	0	0	0	0.524131	0.254811	0.486159	FALSE	FALSE
ML5, ML3	GRMZM2G154229	RNA recognition motif, RNP-1	18.164	24.8304	37.0998	0	0	0	0	0.489599	0.669286	1.36701	FALSE	FALSE
	GRMZM2G004455	RNA recognition motif, RNP-1	24.5911	23.9434	38.9248	0	0	0	0	0.631759	0.615118	0.973659	FALSE	FALSE
MLH3	GRMZM2G315902	DNA mismatch repair protein	3.94658	7.13975	1.58275	0	1	1	0	2.4935	4.51099	1.8091	FALSE	TRUE
MND1	GRMZM2G102242	Meiotic nuclear division protein 1	75.4489	151.68	9.72444	0	0	0	0	7.75869	15.5978	2.01036	TRUE	TRUE
MPA1	GRMZM2G389233	Peptidase M1, membrane alanine aminopeptidase	181.676	116.016	153.65	0	0	0	0	1.18241	0.755071	0.638589	FALSE	FALSE
MPS1=PRD2	GRMZM2G133969	0	36.7391	40.1404	11.7929	0	0	0	0	3.11534	3.40377	1.09258	FALSE	TRUE
MRE11	GRMZM2G106056 (=MRE11A)	DNA repair exonuclease	103.425	117.334	39.4479	0	0	0	0	2.6218	2.97442	1.13449	FALSE	TRUE
	GRMZM2G309109 (=MRE11B)	DNA repair exonuclease	0.754555	0.423526	0.299256	0	0	0	0	2.52144	1.41527	0.561293	FALSE	FALSE
MSH2	GRMZM2G056075	DNA mismatch repair protein MutS, C-terminal	45.7312	86.5921	16.997	0	0	0	0	2.69055	5.09455	1.8935	FALSE	TRUE
MSH4	GRMZM2G173186	DNA mismatch repair protein MutS, core	14.6681	12.6904	5.27362	0	0	0	0	2.78141	2.40639	0.865171	FALSE	TRUE
	AC190788.2_FG005	DNA mismatch repair protein MutS, C-terminal	3.57225	1.25625	1.13115	0	0	0	0	3.15806	1.11059	0.351669	FALSE	FALSE
MUS81	GRMZM2G361501	Helix-hairpin-helix DNA-binding motif, class 1	9.29159	3.46299	5.34959	0	0	0	0	1.73688	0.647336	0.372701	FALSE	FALSE
	GRMZM5G822970	DNA repair nuclease, XPF-type/Helicase	42.6181	71.2853	7.21418	0	0	0	0	5.90755	9.88128	1.67265	FALSE	TRUE
NBS1	GRMZM2G006246	Forkhead-associated (FHA) domain	15.7326	17.3519	17.1022	0	0	0	0	0.919921	1.0146	1.10293	FALSE	FALSE
OSD1	GRMZM2G089517	0	10.8432	13.8526	6.73607	0	0	0	0	1.60972	2.05648	1.27754	FALSE	FALSE
	GRMZM2G352274	0	9.1116	2.06115	5.73766	0	0	0	0	1.58803	0.359232	0.226212	FALSE	FALSE
PHS1	GRMZM2G100103 (= ZmPHS1)	0	79.0486	149.098	1.14941	0	0	1	0	68.7734	129.717	1.88616	FALSE	TRUE
PMS1	GRMZM2G058441	DNA mismatch repair protein	7.57827	9.62992	2.59573	0	0	1	0	2.91952	3.70991	1.27073	FALSE	TRUE
	GRMZM2G356935	DNA mismatch repair protein	2.15009	0.943114	2.37691	0	0	0	0	0.904576	0.396782	0.438639	FALSE	FALSE
PRD1	GRMZM2G308884	0	15.7147	7.21536	4.69052	0	0	1	0	3.35031	1.53829	0.459147	FALSE	FALSE
PRD3	GRMZM2G458423	0	16.2769	34.0783	0.953644	0	0	1	0	17.0681	35.7349	2.09366	TRUE	TRUE
	GRMZM2G055899	Aminotransferase, class IV	3.90332	3.63765	1.60273	0	0	0	0	2.43542	2.26966	0.931935	FALSE	TRUE
PS1	GRMZM2G133716	0	72.9518	57.5189	17.7237	0	0	0	0	4.11606	3.24531	0.788451	FALSE	TRUE
PTD	GRMZM2G338661	0	33.8101	37.2437	0.100533	0	0	1	0	336.307	370.461	1.10156	FALSE	TRUE
RAD21.2=SYN3	GRMZM2G074818	Rad21/Rec8 like protein, C-terminal	21.412	4.41567	10.6645	0	0	0	0	2.00778	0.414053	0.206224	FALSE	FALSE
RAD50	GRMZM2G030128	Recombination/repair protein Rad50	33.207	44.9898	14.0949	0	0	0	0	2.35596	3.19192	1.35483	FALSE	TRUE
RAD51	GRMZM2G055464 (=RAD51D)	DNA recombination and repair protein Rad51, C-terminal	21.0844	22.6455	4.03909	0	0	1	0	5.22009	5.6066	1.07404	FALSE	TRUE
	GRMZM2G084762 (=ZmRAD51A2)	ATPase, AAA+ type, core	14.6852	10.4784	8.94831	0	0	0	0	1.64111	1.17099	0.713535	FALSE	FALSE
	GRMZM2G121543 (=ZmRAD51A1)	Helix-hairpin-helix DNA-binding motif, class 1	21.3706	11.3672	9.27693	0	0	0	0	2.30363	1.22532	0.53191	FALSE	FALSE
RAD51C	GRMZM2G123089	DNA recombination and repair protein Rad51, C-terminal	14.4733	19.1242	8.97371	0	0	0	0	1.61286	2.13113	1.32134	FALSE
RAD5	GRMZM2G030768	SNF2-related	15.8028	17.4473	23.0569	0	0	0	0	0.685385	0.756707	1.10406	FALSE	FALSE
RMI1	GRMZM2G108255	Domain of unknown function DUF1767	41.2723	68.418	9.77513	0	0	0	0	4.22218	6.99919	1.65772	FALSE	FALSE
RPA1A	GRMZM2G115013	Nucleic acid binding, OB-fold, tRNA/helicase-type	67.2249	98.5927	19.122	0	0	0	0	3.51558	5.15598	1.46661	FALSE	TRUE
SCC2	GRMZM2G132504	Armadillo-like helical	81.0103	85.8408	36.9545	0	0	0	0	2.19216	2.32288	1.05963	FALSE	TRUE
	GRMZM2G018926	Armadillo-like helical	49.9861	46.452	42.6951	0	0	0	0	1.17077	1.08799	0.929297	FALSE	TRUE
SCC3	GRMZM2G131443	Armadillo-like helical	15.0266	9.36374	12.3111	0	0	0	0	1.22057	0.760595	0.623146	FALSE	FALSE
SDS	GRMZM2G344416	Cyclin, C-terminal	10.7322	13.2117	0.0276313	0	0	1	0	388.409	478.142	1.23103	FALSE	TRUE
	GRMZM2G093157	Cyclin, C-terminal	29.8226	42.9016	3.34127	0	0	1	0	8.92553	12.8399	1.43856	FALSE	TRUE
SMC2 or SMC3=TTN7	GRMZM2G456570	RecF/RecN/SMC protein, N-terminal	94.0508	75.7914	110.054	0	0	0	0	0.854589	0.688675	0.805855	FALSE	FALSE
SMC5	GRMZM2G440916	RecF/RecN/SMC protein, N-terminal	40.9128	38.6136	23.9365	0	0	0	0	1.70922	1.61317	0.943801	FALSE	FALSE
SMC6	GRMZM2G025340	RecF/RecN/SMC protein, N-terminal	37.7699	65.0746	29.4605	0	0	0	0	1.28205	2.20887	1.72292	FALSE	FALSE
SMG7	GRMZM2G018775	Tetratricopeptide-like helical	44.9342	43.7527	47.2202	0	0	0	0	0.951587	0.926567	0.973707	FALSE	FALSE
SPO11-1	GRMZM2G129913	Spo11/DNA topoisomerase VI, subunit A	15.7202	31.3813	4.04389	0	0	1	0	3.8874	7.76018	1.99624	FALSE	FALSE
SPO11-2	GRMZM5G890820	Spo11/DNA topoisomerase VI, subunit A	8.81352	9.84651	1.30409	0	0	1	0	6.75838	7.5505	1.11721	FALSE	TRUE
SRP2	GRMZM2G440605	Protease inhibitor I4, serpin	0.188334	0.275692	0.0629101	0	0	0	0	2.9937	4.38232	1.46385	FALSE	FALSE
	GRMZM2G066996	Protease inhibitor I4, serpin	47.5705	38.1614	39.1477	0	0	0	0	1.21515	0.974806	0.802208	FALSE	TRUE
SWI1=DYAD	GRMZM2G300786	0	4.83523	7.46292	0.110525	0	1	1	0	43.7477	67.5223	1.54345	FALSE	TRUE
	GRMZM5G883855 (=ZmAM1)	0	23.8916	17.735	0.253985	0	0	1	0	94.0669	69.8271	0.742314	FALSE	TRUE
TOP3A	GRMZM2G470438	Zinc finger, CCHC-type	40.6805	43.9546	17.4519	0	0	0	0	2.33101	2.51861	1.08048	FALSE	TRUE
	AC203761.3_FG002	DNA topoisomerase, type IA, core	3.14889	1.85946	12.3871	0	0	0	1	0.254207	0.150112	0.590513	FALSE	TRUE
XRCC3	GRMZM2G157817	DNA repair protein RadA	4.81382	7.28272	2.19717	0	1	1	0	2.19092	3.3146	1.51288	FALSE	FALSE
XRI1	GRMZM2G145390	0	8.56364	3.55576	8.40997	0	0	0	0	1.01827	0.422802	0.415216	FALSE	FALSE
	GRMZM2G091168	0	21.8383	26.5563	6.65011	0	0	0	0	3.2839	3.99336	1.21604	FALSE	TRUE
ZIP4	GRMZM2G064382	Zinc/iron permease	12.3786	17.4956	8.14962	0	0	0	0	1.51891	2.1468	1.41338	FALSE	TRUE
	GRMZM2G015955	Zinc/iron permease	13.8225	11.4738	35.6422	0	0	0	0	0.387812	0.321916	0.830083	FALSE	FALSE
ZYP1a+b	GRMZM2G143590	0	43.7385	106.329	9.61353	0	0	0	0	4.54968	11.0603	2.43101	TRUE	TRUE
						1	3	21	2
									lower than 2x:	31	31	77
									higher than 2x:	50	50	4
									higher than 5x:	21	24	0
									higher than 10x:	13	15	0
"¥" was inserted when division by zero occured									genes total:	82
									M/A>=2				4
									A/M >=4			3
										A/M <4, if A/S and A/S both ≥2				44
