# Supplementary material for: The transcriptome landscape of early maize meiosis
Source: BMC Plant Biol. 2014 May 3;14:118. doi: 10.1186/1471-2229-14-118 (PMC4032173; doi:10.1186/1471-2229-14-118)
Supplement: Additional file 12: Table S6 — Comparison of RNAseq, in situ hybridization and real-time PCR. [file 1471-2229-14-118-S12.xlsx]

## Sheet: Sheet1
Comparison B73 anthers ISH-real-timePCR-RNAseq
		RNAseq (in RPM)					real-time PCR (2^deltaCt)			ISH (signal strength)
Gene ID	name	L/Z anthers	L/Z meios	seedlings	early anthers	early meios	pre anthers	zygo anthers	pollen anthers	pre anthers	zygo anthers	pollen anthers
GRMZM2G109618	DMC1	257.132	463.67	0.385205	143.309	293.848	7.57989	8.87206	0.780616	lobes, very strong	lobes, strong	strong, meios+ tapetum
GRMZM5G839924	NAD9	1.38071	16.9808	0.0982167	0.971889	1.79	87.0441	190.235	165.727	lobes, present	lobes, strong	strong, meios+ tapetum
GRMZM5G867512	CytC	0.179725	2.14195	0	0.220884	0.5	45.9648	169.247	113.202
GRMZM2G013331	RibIn	0	0.0751229	0	0	0	0.0171815	333.122	95.4256	none	tapetum, weak	tapetum, strong
GRMZM2G152958	DiDH	0.0964168	0.0082108	0.0452777	0.0441768	0.07	0.194211	0.47844	0.45497	lobes, strong	lobes, strong	tapetum, strong
GRMZM5G827309	RNApol	1.91294	90.7159	0.264695	0.839359	5.82479	3.0451	14.8049	12.0482
GRMZM5G834758	HMG	1236.75	1012.92	708.455	2777.75	1287.21
		apportioned
		RNAseq (in RPM)
Gene ID	name	L/Z anthers	L/Z meios	seedlings	early anthers	early meios
GRMZM2G109618	DMC1	352.343	601.477	0.61102	185.756	357.2
GRMZM5G839924	NAD9	3.54886	39.1567	0.341667	2.39915	6.63874
GRMZM5G867512	CytC	5.04939	155.887	0.360121	1.91437	14.0214
GRMZM2G013331	RibIn	0	129.391	0.493281	0.121974	5.86782
GRMZM2G152958	DiDH	65.4288	2.77739	79.3598	70.1758	36.2738
GRMZM5G827309	RNApol	2.15933	91.908	0.339636	0.853819	6.20122
GRMZM5G834758	HMG	1165.83	949.704	661.825	2620.21	1211.4
