# Supplementary material for: The transcriptome landscape of early maize meiosis
Source: BMC Plant Biol. 2014 May 3;14:118. doi: 10.1186/1471-2229-14-118 (PMC4032173; doi:10.1186/1471-2229-14-118)
Supplement: Additional file 13: Table S7 — Primer and adapter information. [file 1471-2229-14-118-S13.xlsx]

## Sheet: Sheet1
Primers and adapters used in this study
for in situ hybridization cloning
Primer name	sequence	further information
ZmDMC1 F	CCCTCCTCCAAGCGTCCAAG	product 1128 bp
ZmDMC1 R	TCGGCAGAAACTCTGGCTGAA
GRMZM5G839924 F	AACCGGCGATTTCCGACAAG	product 688 bp
GRMZM5G839924 R	TTGTCCCCTCCCCTGGACTA	(NADH9, mito-encoded)
GRMZM2G013331 F	CATCGCCAAGCAAGTGGAGT	product 980 bp
GRMZM2G013331 R	ACAACAGATCGATGACGTAACTAA	(Ribosome inactivating protein)
GRMZM2G152958 F	CTGCCAGCTTCGAAACCTCC	product 1867 bp
GRMZM2G152958 R	GGCTGCCTTGGCTTGCTATC	(Dihydrolipoyl-DH)
for real-time PCR
Primer name	sequence	further information
ZmDMC1 real-time FW	GCGAGGCAGCAGAAAAACTT	GRMZM2G109618
ZmDMC1 real-time RV	ATAGGGTATGAGCCAACTGGG	198bp
ZmNADH-DH real-time FW	TCATCCCTCTCGAAAACGCA	GRMZM5G839924 (mito)
ZmNADH-DH real-time RV	TCCCATACTTCTCGCTCCCA	162 bp
ZmCytC real-time FW	GGATTGCTAGCTCCCGTTCA	GRMZM5G867512 (mito)
ZmCytC real-time RV	AAGAGTACTTCGCGCCACAA	165 bp
ZmRibIn real-time FW	AATAGTCGATCATCCCGCCC	GRMZM2G013331
ZmRibIn real-time RV	GCCCTATCGGGATCTTGAGC	175 bp
ZmDiDH real-time FW	TGCGGGTTCGACTACGATCT	GRMZM2G152958
ZmDiDH real-time RV	TTTCGATGGGACACAGCCTC	153 bp
ZmRNApol real-time FW	CGTACGCGGATACAGGAGAC	GRMZM5G827309, mito
ZmRNApol real-time RV	CTGCCATCCGTATTTGGGGT	154 bp
ZmHMG FW	TTGGACTAGAAATCTCGTGCTGA	GRMZM5G834758
ZmHMG RV	GCTACATAGGGAGCCTTGTCCT	79 bp
for Illumina sequencing
Adapter	sequence
Universal Adapter Sequence	5’ AATGATACGGCGACCACCGAGATCTACACTCTTTCCCTACACGACGCTCTTCCGATCT
MeiocytesA	5’ GATCGGAAGAGCACACGTCTGAACTCCAGTCACTGACCAATCTCGTATGCCGTCTTCTGCTTG
MeiocytesB	5’ GATCGGAAGAGCACACGTCTGAACTCCAGTCACCGTACGTAATCTCGTATGCCGTCTTCTGCTTG
AnthersA	5’ GATCGGAAGAGCACACGTCTGAACTCCAGTCACCGATGTATCTCGTATGCCGTCTTCTGCTTG
AnthersB	5’ GATCGGAAGAGCACACGTCTGAACTCCAGTCACGGCTACATCTCGTATGCCGTCTTCTGCTTG
SeedlingsA	5’ GATCGGAAGAGCACACGTCTGAACTCCAGTCACACAGTGATCTCGTATGCCGTCTTCTGCTTG
SeedlingsB	5’ GATCGGAAGAGCACACGTCTGAACTCCAGTCACTAGCTTATCTCGTATGCCGTCTTCTGCTTG
